# Supplementary material for: Active machine learning-driven experimentation to determine compound effects on protein patterns
Source: eLife. 2016 Feb 3;5:e10047. doi: 10.7554/eLife.10047 (PMC4798950; doi:10.7554/eLife.10047)
Supplement: Supplementary file 2. — DOI: http://dx.doi.org/10.7554/eLife.10047.012 [file elife-10047-supp2.xls]

## Sheet: mean features
Drug ID	Clone ID	Round Measured	Phenotype in Round 1	Phenotype in Round 2	Phenotype in Round 3	Phenotype in Round 4	Phenotype in Round 5	Phenotype in Round 6	Phenotype in Round 7	Phenotype in Round 8	Phenotype in Round 9	Phenotype in Round 10	Phenotype in Round 11	Phenotype in Round 12	Phenotype in Round 13	Phenotype in Round 14	Phenotype in Round 15	Phenotype in Round 16	Phenotype in Round 17	Phenotype in Round 18	Phenotype in Round 19	Phenotype in Round 20	Phenotype in Round 21	Phenotype in Round 22	Phenotype in Round 23	Phenotype in Round 24	Phenotype in Round 25	Phenotype in Round 26	Phenotype in Round 27	Phenotype in Round 28	Phenotype in Round 29	Phenotype in Round 30	Reindexed Figure 5 Phenotype	SLF34.1	SLF34.2	SLF34.3	SLF34.4	SLF34.5	SLF34.6	SLF34.7	SLF34.8	SLF34.9	SLF34.10	SLF34.11	SLF34.12	SLF34.13	SLF34.14	SLF34.15	SLF34.16
85	78	12	15	116	1	53	53	53	0	104	1	204	204	3	3	1	2	3	1	2	0	0	53	0	53	53	53	53	66	66	66	162	19	0.897628	0.147337	0.949991	1.96245	0.974383	0.477123	7.70248	0.456785	0.533104	0.0271321	0.268362	-0.649995	0.575433	0.897628	0.147337	0.949991
89	11	20	0	66	10	79	12	11	43	35	4	9	4	4	9	236	2	6	4	4	6	4	4	4	4	4	0	4	3	3	3	3	3	0.765163	1.84779	0.843957	5.82456	0.904106	1.42893	21.4505	1.08273	1.39238	0.0229332	0.80884	-0.42074	0.639276	0.765163	1.84779	0.843957
53	53	28	25	15	10	7	7	7	34	12	12	12	12	12	2	1	2	3	12	2	0	0	23	4	0	0	0	0	11	3	3	11	1	0.869054	0.387942	0.952617	6.64602	0.962543	1.18841	26.1961	0.642902	0.767249	0.026351	0.375919	-0.655566	0.650376	0.869054	0.387942	0.952617
57	50	14	4	106	43	282	197	13	34	46	1	11	1	1	46	1	2	136	1	2	0	229	320	0	0	0	0	488	7	7	3	11	1	0.779191	0.357113	0.986175	12.6779	0.954787	2.35825	50.3546	1.08698	1.21866	0.0251482	0.478842	-0.709105	0.845361	0.779191	0.357113	0.986175
39	70	18	12	76	17	0	3	78	7	2	1	2	2	1	2	1	2	3	39	2	0	0	0	4	0	0	0	0	11	3	3	11	1	0.872329	0.407722	0.972341	7.37048	0.962825	1.28878	29.0742	0.670184	0.793833	0.0263331	0.40075	-0.645143	0.700193	0.872329	0.407722	0.972341
4	36	26	3	9	8	0	71	71	397	1	1	1	1	1	3	1	1	0	1	1538	0	0	0	0	1407	4	0	562	11	244	244	244	21	0.793922	0.356444	0.976846	7.31663	0.95383	1.66875	28.9101	0.983571	1.11543	0.0252496	0.47954	-0.678556	0.796283	0.793922	0.356444	0.976846
78	39	18	7	12	10	12	31	12	47	9	9	9	4	4	9	4	4	6	4	4	6	4	4	4	4	4	0	4	3	3	3	3	3	0.690379	2.36241	0.753919	4.92761	0.869065	1.46742	17.348	1.36274	1.75699	0.0207771	1.04923	-0.2964	0.634982	0.690379	2.36241	0.753919
43	3	17	10	8	8	0	3	13	7	50	5	2	2	1	2	4	2	3	39	2	0	0	0	4	0	0	0	0	11	3	3	11	1	0.789837	0.582647	0.972015	9.48552	0.940099	1.95846	37.3594	1.01243	1.20493	0.0245427	0.57163	-0.630415	0.76462	0.789837	0.582647	0.972015
8	63	13	3	9	43	71	295	13	10	1	1	585	1	1	2	1	2	0	1	1	4	0	0	0	0	0	0	0	0	3	3	11	1	0.944922	0.0734525	0.991002	4.19343	0.989845	0.629948	16.7002	0.304431	0.334123	0.0283759	0.134674	-0.77995	0.514778	0.944922	0.0734525	0.991002
63	76	16	8	12	10	7	6	7	4	9	9	9	4	4	3	4	2	6	4	4	6	4	4	4	4	4	0	4	3	3	3	3	3	0.861766	0.699709	0.874726	2.82018	0.947016	0.669516	10.581	0.639448	0.801184	0.0256434	0.476033	-0.457783	0.536005	0.861766	0.699709	0.874726
48	86	1	15	116	1	53	53	53	0	104	204	204	204	3	204	204	204	53	155	155	53	53	53	53	53	53	53	53	66	66	66	66	28	0.908226	0.165394	0.95683	2.05286	0.976524	0.498685	8.04604	0.447376	0.517158	0.0273224	0.263156	-0.645157	0.57243	0.908226	0.165394	0.95683
16	47	24	7	12	10	69	28	6	4	9	9	9	4	4	9	4	4	6	4	4	6	4	4	4	4	4	0	4	3	3	3	3	3	0.773792	1.47416	0.883962	5.75332	0.915985	1.39778	21.5391	1.04924	1.33125	0.0234156	0.736887	-0.470729	0.693446	0.773792	1.47416	0.883962
49	75	26	30	131	7	5	9	5	73	4	44	44	44	44	5	44	8	5	5	5	5	5	5	5	9	5	5	16	123	123	123	0	2	0.890631	0.192448	0.973977	3.956	0.973494	0.850599	15.6316	0.566745	0.649321	0.0270018	0.309843	-0.680327	0.680786	0.890631	0.192448	0.973977
93	15	20	3	9	43	71	71	71	10	1	1	1	1	1	1	11	1	0	1	2	0	0	0	0	0	0	0	0	11	3	3	11	1	0.900007	0.165822	0.978898	4.14613	0.978676	0.827712	16.4187	0.522578	0.58506	0.027403	0.260342	-0.709561	0.664072	0.900007	0.165822	0.978898
44	34	8	17	8	8	0	223	13	7	2	1	2	2	1	2	1	2	3	1	2	0	0	0	0	0	0	0	0	11	3	3	11	1	0.645504	0.438017	0.983973	14.025	0.932651	3.30593	55.662	1.6046	1.79045	0.0231087	0.643653	-0.692146	0.914102	0.645504	0.438017	0.983973
51	65	14	34	95	95	194	202	106	13	22	22	22	18	8	18	8	8	27	5	8	27	27	27	27	27	27	27	98	6	6	6	6	5	0.954176	0.0310703	0.959349	0.498417	0.990533	0.104633	1.9626	0.166272	0.188062	0.0284179	0.0992095	-0.678526	0.304272	0.954176	0.0310703	0.959349
48	37	1	18	119	202	301	393	27	12	670	764	18	18	8	18	8	8	27	8	8	27	94	1027	98	27	27	27	27	46	1645	6	6	5	0.930385	0.629548	0.976658	13.4466	0.981291	1.25625	53.157	0.372739	0.431579	0.027886	0.219598	-0.676816	0.527402	0.930385	0.629548	0.976658
86	22	8	12	76	8	190	190	78	7	2	39	2	2	1	2	1	2	3	39	2	0	0	0	4	0	0	0	0	11	3	3	11	1	0.868177	0.400686	0.977937	8.79129	0.961453	1.45857	34.7645	0.679556	0.809556	0.0262372	0.400291	-0.662056	0.678599	0.868177	0.400686	0.977937
15	30	20	15	116	1	53	53	53	0	3	9	4	4	3	204	204	204	53	474	155	53	0	0	0	0	0	0	0	11	3	3	3	3	0.898655	0.265827	0.963099	4.0066	0.973113	0.779966	15.7606	0.529078	0.611941	0.0270944	0.309012	-0.644021	0.64575	0.898655	0.265827	0.963099
73	35	9	102	15	10	7	7	11	34	4	9	9	4	4	9	4	4	6	4	4	6	4	4	4	4	4	0	4	3	3	3	3	3	0.810276	1.14399	0.907419	6.66204	0.929164	1.38356	25.5042	0.922692	1.15353	0.0243402	0.648081	-0.48901	0.690668	0.810276	1.14399	0.907419
94	54	17	13	18	18	9	9	9	44	0	0	0	0	0	0	491	0	9	0	0	9	9	9	9	9	9	5	9	102	102	102	102	13	0.919705	0.210368	0.984579	7.00619	0.979094	1.00674	27.8144	0.447477	0.517716	0.0275535	0.254484	-0.700255	0.637913	0.919705	0.210368	0.984579
41	74	30	43	30	30	223	201	293	303	396	491	491	491	491	491	491	491	102	180	180	80	80	132	80	80	80	1101	144	334	91	102	182	15	0.866628	0.556628	0.902923	3.63771	0.951515	0.709916	13.9942	0.601715	0.746641	0.0258137	0.445114	-0.522097	0.549411	0.866628	0.556628	0.902923
45	61	26	12	76	8	190	190	78	50	2	39	2	2	1	2	1	2	3	39	2	6	0	0	4	0	0	0	0	11	3	3	11	1	0.862107	0.895184	0.940282	7.20034	0.949213	1.25992	27.9062	0.705465	0.875205	0.0257179	0.488665	-0.574957	0.626917	0.862107	0.895184	0.940282
25	49	5	13	7	18	9	9	9	44	0	0	0	0	0	0	0	0	9	0	0	9	9	9	9	9	9	5	9	102	102	102	102	13	0.95107	0.10319	0.984511	3.97667	0.98825	0.485861	15.8035	0.244259	0.281256	0.0283149	0.141698	-0.718595	0.45804	0.95107	0.10319	0.984511
82	66	19	30	7	7	5	9	164	73	44	44	44	44	44	5	44	44	5	5	5	6	4	4	4	144	4	0	4	3	3	3	3	3	0.933719	0.175501	0.958827	2.78603	0.980859	0.496922	10.9686	0.346854	0.40777	0.0277701	0.223139	-0.64108	0.53221	0.933719	0.175501	0.958827
28	10	28	13	18	18	9	9	9	44	0	0	0	0	0	0	0	0	9	0	0	9	9	9	9	362	9	5	9	334	2	0	2	6	0.984621	0.0406893	0.989187	1.8714	0.996431	0.22331	7.44491	0.101845	0.113177	0.0290533	0.055799	-0.782306	0.337306	0.984621	0.0406893	0.989187
84	95	3	7	10	10	69	28	6	4	636	9	9	4	4	9	4	4	6	4	4	6	0	0	4	69	4	0	0	11	3	3	172	44	0.653245	1.24836	0.93276	10.1714	0.888737	2.58975	39.4372	1.53536	1.90307	0.021083	0.93278	-0.51166	0.838387	0.653245	1.24836	0.93276
8	38	8	15	116	1	53	53	1	0	3	1	3	3	3	3	1	2	3	1	2	0	0	0	0	53	0	53	53	11	66	66	162	19	0.9089	0.175296	0.979893	4.69091	0.979647	0.852031	18.5883	0.490641	0.551516	0.0275113	0.251134	-0.709209	0.648003	0.9089	0.175296	0.979893
48	77	1	16	117	5	1	1	1	51	83	83	83	83	83	83	83	83	1	83	83	1	1	1	1	1	1	1	1	55	55	55	55	4	0.761657	1.82069	0.84935	6.61892	0.906339	1.46189	24.655	1.05582	1.35859	0.0230511	0.765965	-0.479455	0.648677	0.761657	1.82069	0.84935
65	50	19	4	106	8	282	197	473	34	11	46	46	46	1	46	46	46	136	46	2	0	0	0	0	0	0	0	0	11	3	3	11	1	0.849576	0.285907	0.967513	8.02357	0.963996	1.37215	31.8084	0.721992	0.833259	0.0261656	0.380409	-0.672089	0.708142	0.849576	0.285907	0.967513
39	29	4	16	12	5	1	2	1	51	83	83	83	83	83	83	83	83	1	83	83	1	1	1	1	1	1	1	1	55	55	55	55	4	0.68014	3.50264	0.718723	5.38742	0.866562	1.51727	18.047	1.31878	1.74319	0.0206897	1.02919	-0.345691	0.593184	0.68014	3.50264	0.718723
1	89	30	7	10	10	12	12	12	5	9	9	9	4	4	3	4	396	6	4	4	6	4	4	101	4	4	0	4	3	3	3	3	3	0.834508	0.552058	0.930435	4.0247	0.947739	0.976312	15.5468	0.80047	0.968194	0.0252872	0.512662	-0.545728	0.694526	0.834508	0.552058	0.930435
93	8	4	32	43	43	71	93	71	10	1	1	1	1	1	1	1	1	0	1	1	0	0	0	0	0	0	0	0	11	0	3	11	1	0.881515	0.193272	0.989276	8.56331	0.978631	1.34902	34.06	0.625791	0.685323	0.0272812	0.26088	-0.759458	0.715569	0.881515	0.193272	0.989276
78	89	11	7	12	10	12	31	12	5	9	4	9	4	4	3	4	4	6	4	4	6	4	4	4	144	4	0	4	3	3	3	3	3	0.886669	0.282854	0.949276	3.03612	0.965533	0.654358	11.8616	0.543679	0.646302	0.02661	0.348118	-0.602938	0.604449	0.886669	0.282854	0.949276
83	14	29	2	29	29	222	198	137	45	2	1	3	3	1	1	1	2	3	1	2	0	0	0	0	0	0	0	0	11	3	3	11	1	0.889769	0.212181	0.975678	4.55997	0.97326	0.904658	18.0277	0.572269	0.654901	0.0270012	0.308841	-0.685009	0.676246	0.889769	0.212181	0.975678
17	57	11	17	8	8	0	3	0	7	50	11	2	2	1	2	1	2	3	1	2	0	0	0	0	0	0	0	0	11	3	3	11	1	0.821862	0.339934	0.985919	12.2483	0.960338	2.05628	48.6534	0.891151	1.01261	0.0258015	0.420856	-0.700329	0.773421	0.821862	0.339934	0.985919
20	82	7	17	8	8	0	223	13	7	2	1	2	2	1	2	1	2	3	1	2	0	0	0	0	0	0	0	0	11	3	3	11	1	0.718137	0.484143	0.980732	11.9179	0.935921	2.67077	47.1874	1.3142	1.50507	0.0237306	0.616198	-0.668122	0.859865	0.718137	0.484143	0.980732
77	95	4	7	12	10	69	28	6	4	9	9	9	4	4	9	4	4	6	4	4	6	4	4	4	4	4	0	4	3	3	3	3	3	0.769858	1.39957	0.92203	9.40182	0.91462	1.97772	36.2077	1.11812	1.4167	0.0233076	0.765662	-0.499674	0.756219	0.769858	1.39957	0.92203
66	93	27	17	8	8	0	294	0	22	2	1	12	12	12	2	1	2	3	1	835	0	0	0	4	0	0	0	0	3	3	3	11	1	0.864337	0.618186	0.951681	4.84776	0.956826	1.04387	18.7729	0.679365	0.822105	0.0260335	0.431687	-0.619142	0.666276	0.864337	0.618186	0.951681
49	51	24	10	13	8	0	3	13	7	11	39	2	2	1	2	1	2	3	1	2	4	0	0	0	0	0	0	0	11	3	3	11	1	0.845888	0.385431	0.980714	9.59622	0.959135	1.66955	37.9995	0.777989	0.909259	0.0259292	0.42299	-0.670164	0.719954	0.845888	0.385431	0.980714
13	13	7	12	76	8	190	190	78	50	153	39	2	2	1	2	1	2	3	39	2	0	0	0	4	0	0	0	0	11	3	3	11	1	0.774937	0.739881	0.972684	13.4075	0.932091	2.46344	52.89	1.10209	1.32756	0.0240081	0.642118	-0.608276	0.790689	0.774937	0.739881	0.972684
91	79	2	25	15	10	7	7	7	9	9	12	12	4	12	2	1	2	3	12	2	0	0	0	4	0	0	0	0	11	3	3	11	1	0.80347	0.451559	0.971836	7.87382	0.948039	1.70631	31.0437	0.934144	1.10011	0.0250819	0.502327	-0.654069	0.74098	0.80347	0.451559	0.971836
74	13	9	12	76	8	190	190	78	7	153	39	2	2	1	2	1	2	3	39	2	0	0	0	4	0	0	0	0	11	3	3	11	1	0.871792	0.330079	0.978749	7.61102	0.965674	1.32037	30.114	0.660233	0.771085	0.0264623	0.368989	-0.677406	0.680364	0.871792	0.330079	0.978749
3	11	26	0	66	7	79	12	11	43	9	4	9	4	4	9	4	4	6	4	4	6	0	4	123	4	4	0	4	3	3	3	3	3	0.935834	0.344161	0.934242	3.43071	0.976207	0.47438	13.3787	0.319125	0.386238	0.0276427	0.239231	-0.627003	0.441449	0.935834	0.344161	0.934242
25	58	5	13	18	18	9	9	9	44	0	0	0	0	0	0	0	0	9	0	0	9	9	9	9	9	9	5	9	102	102	102	102	13	0.952382	0.147345	0.979757	4.76418	0.987517	0.566722	18.9094	0.259788	0.29754	0.0283301	0.14312	-0.759348	0.479988	0.952382	0.147345	0.979757
82	61	13	12	76	8	190	3	78	7	2	39	19	2	1	11	11	11	0	1	1	13	0	0	0	0	0	13	13	0	0	0	0	2	0.875701	0.948351	0.930192	5.66009	0.953867	1.00104	21.692	0.589787	0.742023	0.0262143	0.397994	-0.655395	0.5726	0.875701	0.948351	0.930192
45	71	25	0	66	7	122	198	137	45	9	1	3	3	3	3	4	4	6	1	2	6	0	0	0	0	0	0	4	3	3	3	3	3	0.813199	1.76291	0.831132	4.40463	0.924137	1.02651	15.8556	0.865609	1.09689	0.0242418	0.664599	-0.446345	0.600818	0.813199	1.76291	0.831132
85	80	6	106	4	10	6	6	6	4	9	9	9	4	4	9	4	4	6	12	4	0	0	0	4	4	4	0	0	11	3	3	3	3	0.737998	0.865348	0.935193	7.2459	0.917309	1.85259	28.1183	1.19465	1.46984	0.0230261	0.738068	-0.542836	0.792029	0.737998	0.865348	0.935193
50	18	14	30	7	7	5	9	164	73	44	44	44	44	44	5	44	44	5	5	5	5	5	5	5	5	5	5	5	2	2	2	2	6	0.870074	0.165372	0.911701	0.93645	0.964998	0.286979	3.58043	0.481721	0.57914	0.026315	0.321045	-0.545516	0.439349	0.870074	0.165372	0.911701
57	60	22	11	4	117	10	4	4	34	6	6	4	6	6	6	4	6	4	6	6	4	4	4	4	4	4	0	4	3	3	3	3	3	0.80097	0.7764	0.921987	10.2886	0.935681	1.84342	40.378	0.94168	1.15394	0.0244498	0.591662	-0.559291	0.70315	0.80097	0.7764	0.921987
7	15	17	3	9	43	71	295	180	397	2	1	1	1	1	1	11	2	3	1	2	0	0	0	0	0	0	0	0	11	3	3	11	1	0.935035	0.102748	0.98569	3.52815	0.986216	0.610884	14.0099	0.362302	0.403497	0.0280794	0.181128	-0.742724	0.587861	0.935035	0.102748	0.98569
65	12	22	11	4	117	10	4	4	6	6	6	6	6	6	3	4	4	6	6	6	4	4	0	4	4	4	0	4	3	3	3	3	3	0.835696	0.8029	0.96441	10.2639	0.943868	1.77758	40.2528	0.840208	1.03795	0.0251762	0.545353	-0.59179	0.72205	0.835696	0.8029	0.96441
48	68	1	7	10	10	12	12	12	47	9	9	9	4	4	9	4	4	6	4	4	6	4	4	4	4	4	0	4	3	3	3	3	3	0.723793	1.74645	0.832547	5.12141	0.896614	1.42743	18.7392	1.22138	1.55957	0.0221298	0.868811	-0.413077	0.707937	0.723793	1.74645	0.832547
67	36	24	3	9	43	71	295	387	10	1	1	1	1	1	1	11	1	0	1	1	0	0	0	0	1407	474	0	562	11	244	244	244	21	0.773781	0.437651	0.974631	8.54068	0.945504	1.91058	33.7251	1.07724	1.23928	0.0246343	0.548166	-0.654407	0.8142	0.773781	0.437651	0.974631
68	15	23	3	43	8	71	295	180	397	11	1	585	1	1	1	11	2	3	1	1	0	0	0	0	0	4	0	0	11	3	3	11	1	0.951107	0.0882236	0.985638	3.07843	0.989149	0.505989	12.2255	0.287404	0.320988	0.0283632	0.150527	-0.742915	0.547115	0.951107	0.0882236	0.985638
33	59	27	0	66	7	79	12	11	5	4	4	4	6	4	9	4	4	3	4	4	6	4	4	4	4	4	0	4	3	3	3	3	3	0.871935	0.727371	0.923404	4.35763	0.951624	0.860854	16.7031	0.617523	0.77138	0.0259577	0.44499	-0.56158	0.578048	0.871935	0.727371	0.923404
16	29	4	16	12	5	1	2	1	51	83	83	83	83	83	83	83	83	1	83	83	1	1	1	1	1	1	1	1	55	55	55	55	4	0.696328	4.40424	0.749787	7.98074	0.863862	1.98548	27.5187	1.33915	1.79829	0.0209253	1.055	-0.377847	0.626316	0.696328	4.40424	0.749787
54	46	6	52	5	5	1	1	12	47	9	9	9	4	4	9	4	4	1	4	4	6	4	4	4	4	4	0	4	3	3	3	3	3	0.712831	2.77793	0.789279	5.80441	0.879083	1.60178	20.4397	1.29279	1.68248	0.0214421	0.988456	-0.349653	0.654552	0.712831	2.77793	0.789279
2	64	11	7	12	10	12	28	6	4	9	9	9	4	4	9	4	4	6	4	4	6	4	4	4	4	4	0	4	3	3	3	3	3	0.793612	2.25887	0.874683	7.8452	0.912781	1.60053	29.1219	0.998863	1.29547	0.0236477	0.75313	-0.449112	0.642721	0.793612	2.25887	0.874683
58	37	28	18	119	77	27	27	27	13	22	22	18	217	8	18	22	22	27	8	8	27	94	27	27	27	27	27	27	6	6	6	6	5	0.838751	2.22223	0.832419	3.35457	0.933076	0.83114	11.196	0.709459	0.918755	0.0249863	0.560887	-0.45597	0.432089	0.838751	2.22223	0.832419
5	53	23	25	15	10	7	7	7	34	12	12	12	12	12	2	1	2	3	12	2	0	0	23	4	4	4	0	0	11	3	3	3	3	0.804711	0.86378	0.914247	6.26362	0.934801	1.34001	24.1907	0.899485	1.11405	0.024529	0.59481	-0.550725	0.707271	0.804711	0.86378	0.914247
79	82	12	17	17	17	13	223	13	7	11	1	2	2	1095	1095	1189	1283	1365	1456	1542	1635	1725	1813	1906	1993	2075	2160	2248	2338	2428	2511	2601	50	0.578695	0.686306	0.983212	20.6168	0.913492	4.57417	81.7807	1.91722	2.1607	0.0215695	0.781168	-0.672685	0.941199	0.578695	0.686306	0.983212
9	50	27	4	106	43	282	197	13	44	11	46	46	1	1	3	1	1	136	46	46	9	197	9	0	0	432	13	0	7	3	3	11	1	0.871589	0.160216	0.986699	5.74098	0.976439	1.13797	22.8037	0.633058	0.697719	0.0270995	0.270911	-0.742738	0.667023	0.871589	0.160216	0.986699
69	40	25	1	0	0	194	286	96	3	18	18	18	217	8	997	8	8	27	8	8	27	94	27	5	27	27	27	98	6	6	6	6	5	0.983015	0.0597351	0.967632	0.989042	0.995491	0.131779	3.89643	0.094547	0.106916	0.0289681	0.0642481	-0.68369	0.294164	0.983015	0.0597351	0.967632
17	50	10	4	106	43	282	197	13	113	11	46	46	46	1	46	46	46	136	46	2	0	229	320	0	0	432	669	488	7	7	7	7	34	0.712643	0.490787	0.98487	15.4215	0.943049	3.15738	61.1952	1.34381	1.503	0.0241591	0.551376	-0.704953	0.849861	0.712643	0.490787	0.98487
20	89	21	7	12	10	12	12	12	5	9	4	9	4	4	3	4	396	6	4	4	6	4	4	4	4	4	0	4	3	3	3	3	3	0.726054	2.43562	0.829611	6.80574	0.885504	1.75819	24.7873	1.28104	1.66913	0.0218205	0.956794	-0.381258	0.702116	0.726054	2.43562	0.829611
76	78	13	15	116	1	53	53	53	34	3	204	204	204	3	204	204	204	53	155	155	53	53	53	53	53	53	53	53	66	66	66	66	28	0.859137	0.319429	0.953095	3.61983	0.962219	0.889757	14.1599	0.686143	0.797447	0.026208	0.399973	-0.61508	0.686526	0.859137	0.319429	0.953095
59	14	24	2	29	29	222	198	137	45	2	1	3	1	1	1	1	2	3	1	2	0	0	0	0	0	4	0	0	3	3	3	11	1	0.95536	0.138766	0.983573	3.441	0.987827	0.507158	13.6252	0.263543	0.305203	0.0283415	0.158081	-0.722418	0.503531	0.95536	0.138766	0.983573
5	70	26	12	76	17	0	3	78	7	2	39	2	2	1	2	1	2	3	39	2	0	0	0	4	0	0	0	0	11	3	3	11	1	0.753198	0.781474	0.965986	11.3963	0.925904	2.37553	44.8039	1.18044	1.42278	0.0235613	0.682358	-0.594607	0.798857	0.753198	0.781474	0.965986
6	92	10	111	4	117	4	4	4	6	4	6	6	6	6	6	4	6	4	6	6	4	4	4	4	4	4	0	4	3	3	3	3	3	0.813517	0.591041	0.976555	12.1013	0.94517	2.0884	47.8141	0.938172	1.12126	0.0249576	0.543521	-0.629333	0.767247	0.813517	0.591041	0.976555
51	13	17	12	76	8	190	190	78	2	153	39	2	2	1	11	1	2	3	6	1	4	755	0	4	1024	0	0	4	11	0	3	11	1	0.779211	0.408505	0.98657	15.5286	0.952582	2.73974	61.706	1.0792	1.22374	0.0250718	0.477847	-0.700856	0.798226	0.779211	0.408505	0.98657
10	19	29	34	134	95	194	202	27	12	18	8	18	8	8	18	8	8	27	8	8	27	94	27	98	27	27	27	98	2	6	6	6	5	0.986353	0.0483812	0.967348	0.747155	0.996404	0.0971189	2.94024	0.0782811	0.0875272	0.0290452	0.0538489	-0.671787	0.264033	0.986353	0.0483812	0.967348
67	94	10	52	5	5	1	1	1	51	4	83	83	83	83	83	83	83	1	83	83	1	1	1	1	1	1	1	1	55	55	55	55	4	0.516431	7.26075	0.632551	9.65172	0.77581	2.90264	31.3461	2.07775	2.83	0.015835	1.66345	-0.222553	0.697318	0.516431	7.26075	0.632551
87	3	17	10	8	8	0	3	13	7	50	11	2	2	1	11	11	11	3	39	2	0	0	0	4	0	0	0	0	11	3	3	11	1	0.736625	0.662121	0.971168	10.9543	0.926296	2.47064	43.1552	1.24225	1.47431	0.0233836	0.680493	-0.617779	0.807726	0.736625	0.662121	0.971168
83	9	23	10	8	8	0	3	13	7	11	1	2	2	1	2	11	2	3	1	2	0	0	0	0	0	0	0	0	11	3	3	11	1	0.902743	0.266736	0.979891	6.57725	0.973461	1.04904	26.0423	0.523764	0.611291	0.0271235	0.303737	-0.673143	0.648487	0.902743	0.266736	0.979891
96	9	16	10	8	8	0	3	13	7	11	1	2	2	1	2	1	2	738	738	5	5	5	27	5	4	0	5	4	11	6	3	3	3	0.821334	0.215534	0.89216	2.33586	0.951051	0.4553	9.12792	0.646594	0.789476	0.0251225	0.434681	-0.533155	0.512847	0.821334	0.215534	0.89216
25	3	5	10	8	8	0	3	0	7	2	39	2	2	1	2	1	2	3	1	2	0	0	0	0	0	0	0	0	11	3	3	11	1	0.825931	0.366814	0.981413	9.40501	0.956634	1.78154	37.2532	0.870222	1.00769	0.0256215	0.451793	-0.675359	0.764671	0.825931	0.366814	0.981413
45	64	19	7	12	10	12	28	12	4	9	9	9	4	4	9	4	4	6	4	4	6	4	4	4	4	4	0	4	3	3	3	3	3	0.667609	3.72732	0.76092	7.80876	0.857492	2.03926	27.5077	1.4905	1.9654	0.0201864	1.1425	-0.318471	0.68605	0.667609	3.72732	0.76092
40	66	18	30	7	7	5	9	164	18	44	44	44	44	44	5	44	44	5	5	5	5	5	5	5	5	5	5	5	2	2	2	2	6	0.87767	0.199373	0.915951	1.21735	0.965006	0.329071	4.67003	0.476079	0.573388	0.026428	0.319698	-0.567317	0.453109	0.87767	0.199373	0.915951
32	91	24	110	110	910	12	116	110	17	64	557	9	4	4	3	4	4	6	4	4	6	4	4	4	4	4	0	4	3	3	3	3	3	0.87875	0.454356	0.907113	3.05722	0.958062	0.659519	11.7745	0.572542	0.696082	0.0262195	0.402875	-0.56233	0.575413	0.87875	0.454356	0.907113
71	90	12	109	109	117	10	68	4	34	4	6	6	6	979	979	1073	1251	1249	1340	1426	1519	1609	1697	1790	1715	1959	2044	2132	2222	2150	2479	2485	36	0.800598	0.526946	0.972315	9.65678	0.946266	1.91893	38.1002	0.973775	1.13877	0.0248871	0.53719	-0.632761	0.775868	0.800598	0.526946	0.972315
40	11	13	0	66	7	79	12	135	43	35	4	9	4	4	9	4	4	6	4	4	6	4	4	4	4	4	0	4	3	3	3	3	3	0.852742	0.638246	0.93636	4.5758	0.946979	0.999191	17.665	0.707563	0.875063	0.0255428	0.482728	-0.553624	0.620736	0.852742	0.638246	0.93636
7	4	9	7	12	10	12	7	11	4	9	9	9	4	4	9	4	4	6	12	4	0	0	0	4	4	4	0	0	11	3	3	11	1	0.802808	0.854965	0.940987	8.27384	0.933859	1.69419	32.2404	0.960995	1.18215	0.024416	0.618233	-0.544753	0.730041	0.802808	0.854965	0.940987
29	55	9	7	12	10	7	11	4	4	9	9	9	4	4	9	4	4	6	4	4	6	4	4	4	4	4	0	4	3	3	3	11	1	0.88033	0.663683	0.941612	5.46198	0.95804	0.994881	21.1842	0.600676	0.739533	0.0263024	0.406203	-0.584068	0.599125	0.88033	0.663683	0.941612
33	60	23	11	4	117	10	4	4	34	6	6	6	1	6	6	4	6	4	6	6	13	4	4	4	4	4	0	4	3	3	3	0	2	0.924282	0.251873	0.955938	3.54106	0.973985	0.497889	13.9124	0.353116	0.432206	0.0274198	0.248037	-0.630423	0.463031	0.924282	0.251873	0.955938
54	33	15	101	101	7	5	14	5	73	44	44	44	44	8	5	44	44	5	5	5	5	5	5	5	5	5	5	5	2	2	2	2	6	0.958975	0.0722173	0.980913	1.9383	0.990703	0.348601	7.681	0.240908	0.269109	0.0285197	0.130653	-0.733686	0.498871	0.958975	0.0722173	0.980913
37	87	17	7	10	10	12	12	12	47	9	9	9	4	4	9	4	4	6	4	4	6	4	4	4	4	4	0	4	3	3	3	3	3	0.71115	2.61746	0.757828	4.99398	0.880613	1.45163	17.3585	1.29236	1.67137	0.0214091	0.99089	-0.316112	0.649712	0.71115	2.61746	0.757828
5	62	17	2	29	29	222	198	137	45	2	1	3	1	1	1	1	2	3	1	2	0	0	0	0	0	0	0	0	11	3	3	11	1	0.906001	0.267768	0.976048	5.20577	0.97338	0.950514	20.5553	0.495084	0.581344	0.0271785	0.289104	-0.674396	0.590205	0.906001	0.267768	0.976048
27	65	7	34	95	95	194	202	27	12	18	18	18	18	8	18	8	8	27	8	8	27	94	27	98	27	27	27	98	6	6	6	6	5	0.943173	0.499762	0.955674	3.7948	0.979689	0.479666	14.6794	0.272665	0.337688	0.0279924	0.182612	-0.700828	0.387754	0.943173	0.499762	0.955674
66	60	9	11	4	117	10	4	4	6	4	6	6	6	6	6	4	6	4	6	6	4	4	4	4	4	4	0	4	3	3	3	3	3	0.881163	0.850264	0.962297	8.94289	0.959302	1.3392	34.9213	0.61992	0.760491	0.0263614	0.406905	-0.630189	0.656888	0.881163	0.850264	0.962297
12	32	17	100	10	10	6	6	6	4	9	9	9	4	4	9	4	4	4	4	4	6	4	4	4	4	4	0	4	3	3	3	3	3	0.72854	1.49875	0.866581	5.17986	0.897694	1.49216	19.2207	1.21372	1.55704	0.0222056	0.856646	-0.444885	0.707591	0.72854	1.49875	0.866581
86	59	8	0	66	7	79	12	135	43	9	4	9	4	4	40	4	2	3	1	2	0	4	4	4	0	0	0	0	11	3	3	3	3	0.884765	0.357785	0.963687	5.84613	0.966508	1.02314	23.0267	0.591917	0.697565	0.026654	0.353774	-0.653921	0.650263	0.884765	0.357785	0.963687
91	44	2	105	4	4	4	4	4	6	6	6	6	6	6	6	4	6	4	6	6	4	4	4	4	4	4	0	4	3	3	3	3	3	0.880723	0.362537	0.984395	11.1253	0.967799	1.56248	44.1386	0.643145	0.74986	0.0266344	0.358698	-0.687415	0.702589	0.880723	0.362537	0.984395
5	79	12	25	15	10	7	7	7	9	12	9	12	4	12	2	1	2	3	12	2	0	0	0	4	0	0	0	0	11	3	3	11	1	0.857412	0.396354	0.973429	7.21726	0.960803	1.31333	28.4727	0.709656	0.838183	0.0261151	0.407736	-0.65664	0.692337	0.857412	0.396354	0.973429
45	40	21	1	0	0	194	235	96	3	18	18	18	18	8	997	8	8	27	8	8	27	94	27	98	27	27	27	98	6	6	6	6	5	0.972913	0.0664621	0.966626	1.05324	0.993137	0.164758	4.14649	0.145528	0.16482	0.0287464	0.0934051	-0.668819	0.343086	0.972913	0.0664621	0.966626
52	79	28	25	15	10	7	7	7	9	12	1	12	4	12	2	1	2	3	12	2	0	0	0	4	4	0	0	0	11	3	3	11	1	0.778831	0.755531	0.958599	8.96476	0.931334	1.98876	35.1035	1.05982	1.29413	0.0240378	0.641706	-0.591409	0.782201	0.778831	0.755531	0.958599
74	63	7	3	9	8	71	71	180	10	1	1	1	1	1	1	1	11	0	1	1	0	0	0	0	0	0	0	0	11	3	3	11	1	0.957168	0.0660886	0.989563	3.29008	0.991646	0.477727	13.0942	0.256482	0.281183	0.0285638	0.122041	-0.774267	0.533937	0.957168	0.0660886	0.989563
25	4	5	7	12	10	12	7	7	4	12	12	9	4	4	9	4	4	6	4	4	6	4	4	4	4	0	0	0	11	3	3	3	3	0.732332	1.274	0.934376	10.6598	0.90828	2.46816	41.3651	1.24751	1.55331	0.0227402	0.779547	-0.541329	0.747799	0.732332	1.274	0.934376
82	47	16	7	12	10	69	28	6	4	9	9	9	4	4	9	4	4	4	6	4	6	4	4	4	4	4	0	4	3	3	3	3	3	0.873922	0.55022	0.958687	6.62671	0.958365	1.20748	25.9566	0.65929	0.799832	0.0261779	0.430265	-0.595841	0.666987	0.873922	0.55022	0.958687
28	23	12	0	66	7	79	11	137	45	3	1	2	3	1	2	1	2	3	1	2	0	0	0	0	0	0	0	0	11	3	3	11	1	0.833461	0.724217	0.945574	5.33913	0.951074	1.18384	20.6323	0.796844	0.949885	0.0255112	0.476224	-0.618624	0.690079	0.833461	0.724217	0.945574
71	83	27	108	15	10	7	6	7	6	9	9	9	6	4	9	4	4	6	4	4	6	4	4	4	4	4	0	4	3	3	3	3	3	0.831378	1.6941	0.871399	5.51169	0.929277	1.14164	20.3526	0.814443	1.04266	0.0247012	0.621055	-0.465575	0.597988	0.831378	1.6941	0.871399
75	20	21	7	12	10	12	12	12	47	9	9	9	4	6	9	4	4	6	4	4	1	4	0	4	4	0	0	4	11	3	3	11	1	0.936823	0.248999	0.965743	3.37665	0.981348	0.576266	13.2576	0.357519	0.420872	0.0278599	0.227461	-0.654884	0.567004	0.936823	0.248999	0.965743
21	48	29	0	160	7	79	226	135	43	35	4	516	516	516	516	516	516	598	4	4	6	4	4	4	138	4	123	4	100	100	224	3	3	0.912095	0.322931	0.956749	3.33409	0.972561	0.666609	13.0134	0.466644	0.556742	0.0272068	0.300666	-0.628462	0.588565	0.912095	0.322931	0.956749
4	24	12	5	107	17	19	19	19	66	50	50	60	50	50	50	50	50	19	50	50	19	19	19	19	19	19	19	19	1	1	1	1	18	0.918526	0.711919	0.975452	13.9918	0.976613	1.39623	55.2555	0.46107	0.536523	0.0275523	0.276422	-0.664872	0.609621	0.918526	0.711919	0.975452
80	89	10	7	12	10	12	12	12	47	9	4	4	4	4	3	4	4	6	4	4	6	4	4	4	4	4	0	4	3	3	3	3	3	0.830182	0.623892	0.920569	4.35014	0.940966	1.1068	16.7767	0.788335	0.976618	0.0250471	0.523472	-0.546253	0.639205	0.830182	0.623892	0.920569
65	30	20	15	116	1	12	53	53	51	104	9	204	204	3	204	1	2	3	155	155	53	53	53	53	53	53	53	53	66	66	66	3	3	0.869124	0.404034	0.931744	2.97992	0.95902	0.767323	11.5157	0.641302	0.768476	0.026158	0.415339	-0.573183	0.636195	0.869124	0.404034	0.931744
46	40	24	1	0	0	194	286	96	3	22	44	18	18	8	997	8	8	27	8	8	27	94	27	5	27	27	27	98	6	6	6	6	5	0.963005	0.20847	0.945805	2.07684	0.989241	0.269468	8.09891	0.189213	0.217833	0.0284838	0.12841	-0.638031	0.359611	0.963005	0.20847	0.945805
16	11	26	0	66	7	79	12	11	5	9	4	9	4	4	9	4	4	6	4	4	6	4	4	4	4	4	0	4	3	3	3	3	3	0.883521	0.745572	0.922795	4.16284	0.957453	0.831089	15.9058	0.598302	0.737603	0.0263047	0.419956	-0.560265	0.605284	0.883521	0.745572	0.922795
90	14	24	2	29	29	222	198	137	45	2	1	3	1	1	1	1	2	3	1	2	6	0	0	0	0	0	0	0	11	3	3	11	1	0.957953	0.118052	0.981026	3.07243	0.988798	0.461218	12.1717	0.252382	0.289545	0.0284124	0.150018	-0.715581	0.507887	0.957953	0.118052	0.981026
2	82	2	17	17	17	13	17	13	2	11	11	11	1	11	11	11	11	0	1	1	13	0	0	0	0	0	13	13	0	0	0	0	2	0.943382	0.124148	0.990144	6.72634	0.988984	0.839515	26.7812	0.334848	0.368367	0.0282924	0.154354	-0.769453	0.59211	0.943382	0.124148	0.990144
47	11	16	0	66	10	12	12	11	43	9	5	9	4	4	40	4	4	6	4	4	6	4	4	4	4	4	0	4	3	3	3	3	3	0.755704	2.40612	0.791837	4.58896	0.896103	1.24746	15.9497	1.07542	1.40594	0.0225824	0.845018	-0.374562	0.573391	0.755704	2.40612	0.791837
86	50	24	4	106	9	282	197	13	34	46	46	46	46	1	46	46	46	136	46	2	9	229	0	0	0	0	0	0	11	3	3	11	1	0.955773	0.114244	0.984991	3.72718	0.988705	0.533304	14.7945	0.26439	0.301767	0.0283824	0.151665	-0.728109	0.520442	0.955773	0.114244	0.984991
67	79	16	25	15	10	7	7	0	4	12	1	19	4	12	9	1	2	6	4	4	6	4	4	4	4	4	0	4	3	3	3	3	3	0.783408	1.93709	0.868871	7.02203	0.913718	1.54586	26.151	1.02803	1.31848	0.0235268	0.751623	-0.451462	0.677308	0.783408	1.93709	0.868871
91	37	27	18	119	77	27	27	27	12	22	22	18	18	8	18	8	8	27	8	8	27	94	27	98	27	27	27	27	6	6	6	6	5	0.989571	0.0648615	0.973612	1.22587	0.997086	0.134001	4.83862	0.0715264	0.080315	0.0291397	0.0462691	-0.703235	0.275195	0.989571	0.0648615	0.973612
53	85	27	18	119	202	27	27	27	13	22	22	44	18	8	18	22	8	27	22	8	27	94	27	98	27	27	27	98	6	6	6	6	5	0.975146	0.0368259	0.963869	0.79482	0.994385	0.106368	3.14245	0.112169	0.125384	0.0287923	0.0735669	-0.665368	0.27741	0.975146	0.0368259	0.963869
45	33	22	101	101	7	5	14	5	73	44	44	44	5	8	5	44	44	5	5	5	5	5	5	5	5	5	5	5	2	2	2	2	6	0.960115	0.0740159	0.96864	1.3325	0.989146	0.235747	5.25599	0.199478	0.229203	0.0284632	0.120542	-0.74077	0.401069	0.960115	0.0740159	0.96864
10	5	10	25	15	10	7	7	7	34	19	1	12	12	12	2	1	2	3	12	2	0	0	0	4	0	0	0	0	11	3	3	11	1	0.835694	0.482872	0.968501	7.92357	0.953114	1.54928	31.2114	0.790494	0.943419	0.0256089	0.451096	-0.655167	0.678245	0.835694	0.482872	0.968501
84	12	10	11	4	117	10	4	4	6	6	6	6	6	6	6	4	6	4	6	6	4	4	4	4	4	4	0	4	3	3	3	3	3	0.887484	0.85038	0.965528	9.9512	0.961767	1.41294	38.9544	0.596582	0.729685	0.0265505	0.382117	-0.660124	0.64173	0.887484	0.85038	0.965528
13	56	22	32	43	8	71	93	0	10	1	1	1	1	1	1	1	1	0	1	2	0	0	0	0	0	0	0	0	11	3	3	11	1	0.854849	0.217525	0.984236	6.44478	0.970506	1.30385	25.5616	0.722636	0.806815	0.0266264	0.32925	-0.724111	0.712616	0.854849	0.217525	0.984236
70	43	25	104	104	904	12	116	110	17	64	557	9	4	4	64	4	4	6	4	4	6	4	4	4	4	4	0	283	100	100	224	3	3	0.840545	0.577949	0.909627	3.17182	0.947989	0.86805	12.1093	0.757408	0.928997	0.0253673	0.503466	-0.535738	0.653993	0.840545	0.577949	0.909627
35	23	7	0	66	7	79	11	137	45	3	1	3	3	3	3	1	2	3	1	2	0	0	0	0	0	0	0	0	11	3	3	3	3	0.899751	0.232478	0.970591	4.07792	0.97428	0.798194	16.0792	0.522374	0.6011	0.0271627	0.296205	-0.661868	0.637305	0.899751	0.232478	0.970591
74	38	13	15	116	1	53	53	53	0	104	9	204	204	3	204	204	204	53	155	155	53	53	53	53	53	53	53	53	66	66	66	66	28	0.890808	0.217174	0.951044	2.26572	0.971401	0.553123	8.84572	0.520349	0.601475	0.026927	0.308936	-0.61331	0.600346	0.890808	0.217174	0.951044
25	13	5	12	76	8	190	190	78	50	153	39	2	2	4	2	4	2	6	39	2	0	0	0	4	4	4	0	0	11	3	3	11	1	0.783074	1.08199	0.946132	10.6417	0.92493	2.06253	41.4847	1.05654	1.3121	0.0238612	0.684734	-0.549451	0.75452	0.783074	1.08199	0.946132
63	24	7	5	107	17	19	19	19	66	50	50	60	50	50	50	50	50	19	50	50	19	19	19	19	19	19	19	19	1	1	1	1	18	0.950749	0.264575	0.985431	11.0967	0.989354	0.987387	44.1224	0.285513	0.31958	0.028459	0.141703	-0.752408	0.518617	0.950749	0.264575	0.985431
18	84	22	3	43	43	71	295	137	10	1	205	1	1	1	1	1	1	0	1	1	0	758	846	0	0	0	13	13	0	0	0	0	2	0.914941	0.121292	0.990013	6.42058	0.984737	0.965731	25.561	0.468233	0.511638	0.027861	0.200905	-0.768549	0.665948	0.914941	0.121292	0.990013
58	79	30	25	15	10	7	7	61	9	12	1	12	1	12	2	1	2	3	12	2	0	0	0	4	0	0	0	0	11	3	3	129	31	0.574313	1.13299	0.949393	14.2957	0.878894	3.95824	56.0498	1.87875	2.25093	0.0200365	0.978943	-0.558124	0.86138	0.574313	1.13299	0.949393
4	7	13	7	41	6	6	6	6	4	9	9	9	4	4	9	4	4	6	4	4	6	4	4	4	4	4	0	4	3	3	3	3	3	0.790652	1.30766	0.925827	8.50294	0.921916	1.75067	32.7041	0.985466	1.24354	0.0239585	0.664355	-0.536815	0.662513	0.790652	1.30766	0.925827
80	80	11	106	4	10	6	6	6	4	9	9	9	6	5	40	4	6	4	6	6	4	4	4	4	4	4	0	4	3	3	3	0	2	0.891468	0.374857	0.975294	7.56796	0.968453	1.20143	29.897	0.583974	0.688059	0.026787	0.351235	-0.653647	0.669981	0.891468	0.374857	0.975294
36	88	2	1	0	0	194	286	96	3	18	18	18	18	8	18	8	8	27	8	8	27	94	27	98	27	27	27	98	6	6	6	6	5	0.926227	0.321811	0.951656	1.86099	0.976909	0.435571	7.12217	0.304515	0.378379	0.0276769	0.19644	-0.65036	0.385142	0.926227	0.321811	0.951656
51	36	12	3	17	17	13	17	13	2	11	11	11	1	1091	1091	1185	11	1361	1452	1538	1631	1721	288	382	1989	551	2156	2244	2334	2424	21	21	45	0.844029	0.72405	0.991186	40.5282	0.968296	3.59511	161.389	0.820629	0.924264	0.0265523	0.366544	-0.737205	0.804307	0.844029	0.72405	0.991186
36	77	12	16	117	5	1	2	1	51	9	83	83	83	83	83	83	83	1	83	83	1	1	1	1	1	1	1	1	55	55	55	55	4	0.717405	3.25254	0.844198	8.62118	0.876614	2.05204	31.2322	1.27116	1.69981	0.0216224	0.959107	-0.451152	0.661097	0.717405	3.25254	0.844198
61	92	28	111	4	117	4	4	4	6	4	6	6	6	6	6	4	6	4	4	6	4	4	0	4	4	4	0	4	3	3	3	3	3	0.872237	0.704015	0.943015	6.56469	0.955769	1.14056	25.5547	0.659429	0.807306	0.0260754	0.446021	-0.57347	0.646855	0.872237	0.704015	0.943015
2	45	19	17	17	17	13	294	145	2	11	11	11	1	11	2	1	2	3	1	2	13	0	0	0	0	0	13	13	0	0	0	0	2	0.860669	0.234193	0.988555	10.2383	0.970302	1.65913	40.7191	0.723227	0.815001	0.0265917	0.340947	-0.724337	0.754425	0.860669	0.234193	0.988555
79	41	17	7	12	10	6	31	31	509	9	4	9	6	4	3	4	4	6	4	4	6	4	4	4	4	4	0	4	3	3	3	3	3	0.715234	1.74761	0.793151	4.17568	0.884449	1.28205	14.9551	1.24586	1.60262	0.0215754	0.937786	-0.342373	0.646107	0.715234	1.74761	0.793151
27	95	4	7	12	10	69	28	6	4	9	9	9	4	4	9	4	4	6	4	4	6	4	4	4	4	4	0	4	3	3	3	3	3	0.712784	1.87952	0.918745	11.3896	0.891122	2.52931	43.6791	1.36646	1.75205	0.0218007	0.932653	-0.476063	0.797066	0.712784	1.87952	0.918745
30	56	15	32	43	8	0	3	0	2	11	1	1	1	1	1	4	2	0	1	1	13	0	0	0	0	0	13	0	3	0	0	0	2	0.938296	0.0882413	0.987124	3.76034	0.988632	0.605538	14.9531	0.346771	0.379393	0.0282555	0.157219	-0.767101	0.594331	0.938296	0.0882413	0.987124
88	95	24	7	10	10	69	28	6	4	9	5	9	4	4	9	4	4	6	4	4	6	4	4	4	4	4	0	4	3	3	3	3	3	0.685053	2.57411	0.880468	10.1952	0.873355	2.44552	38.2066	1.46364	1.90765	0.0209112	1.04012	-0.434384	0.762781	0.685053	2.57411	0.880468
34	39	17	7	12	10	12	12	12	47	9	9	9	4	4	9	4	4	6	4	4	6	4	4	4	4	4	0	4	3	3	3	3	3	0.920293	0.2802	0.955771	3.30052	0.974905	0.620032	12.9219	0.420796	0.501552	0.0274101	0.272543	-0.642725	0.5742	0.920293	0.2802	0.955771
37	42	30	103	103	4	10	68	4	6	11	6	6	6	6	6	1262	6	4	6	6	4	4	4	4	4	16	0	4	3	2353	3	3	3	0.749238	0.57761	0.965549	8.10511	0.929109	1.91726	31.8428	1.15137	1.37296	0.0236571	0.645551	-0.613263	0.788213	0.749238	0.57761	0.965549
42	39	4	7	12	10	12	12	12	47	9	9	9	4	4	9	4	396	6	4	4	6	4	4	4	4	4	0	4	3	3	3	3	3	0.703179	2.00998	0.834225	5.6075	0.88596	1.61608	20.42	1.33209	1.7103	0.0214821	0.95512	-0.392841	0.730723	0.703179	2.00998	0.834225
23	11	11	0	66	7	79	12	11	43	9	4	4	4	4	9	4	4	6	4	4	6	4	4	4	4	4	0	4	3	3	3	3	3	0.834651	1.45099	0.896916	4.50522	0.932966	1.0173	16.5699	0.776415	0.987579	0.0248811	0.574154	-0.516828	0.571182	0.834651	1.45099	0.896916
6	65	6	34	95	95	194	202	27	12	18	18	18	18	8	18	8	8	27	8	8	27	94	27	98	27	27	27	98	6	6	6	6	5	0.973651	0.198731	0.967572	2.22341	0.990718	0.250829	8.6949	0.138761	0.167486	0.0287405	0.0934507	-0.727022	0.311607	0.973651	0.198731	0.967572
10	12	12	11	4	117	10	4	4	6	6	6	6	6	6	6	4	6	4	6	6	4	4	4	4	4	4	0	4	3	3	3	3	3	0.847512	0.733117	0.939911	8.17369	0.949766	1.42856	31.9616	0.758402	0.917081	0.0255792	0.484563	-0.601337	0.66897	0.847512	0.733117	0.939911
84	11	15	0	66	7	79	12	11	43	9	5	9	4	4	9	4	4	6	4	4	6	4	4	4	4	4	123	4	100	100	3	3	3	0.809193	0.832094	0.909719	4.9639	0.933929	1.227	19.0235	0.912576	1.1204	0.0244672	0.614875	-0.505412	0.688165	0.809193	0.832094	0.909719
31	91	18	110	110	910	12	116	110	17	64	557	4	6	4	9	4	4	6	4	4	6	4	4	123	4	4	0	283	100	100	224	3	3	0.869945	0.471217	0.934753	3.6329	0.957999	0.838925	14.0604	0.652769	0.788172	0.0261388	0.428325	-0.564855	0.65844	0.869945	0.471217	0.934753
70	34	26	17	8	8	0	223	13	7	2	12	2	2	12	2	1	2	3	12	2	0	0	0	4	0	0	0	4	11	3	3	11	1	0.816687	0.676265	0.940523	6.95641	0.940487	1.48144	27.1494	0.891195	1.08693	0.0247996	0.570667	-0.563595	0.721388	0.816687	0.676265	0.940523
35	28	10	8	12	10	7	6	7	6	9	5	9	4	4	9	4	2	4	6	6	4	4	4	4	4	4	0	4	3	3	3	0	2	0.913715	0.279083	0.981585	7.24857	0.975916	1.04911	28.7152	0.479703	0.559001	0.0273516	0.280642	-0.685763	0.629552	0.913715	0.279083	0.981585
74	33	19	101	101	7	5	14	5	18	44	44	44	5	44	5	44	44	5	5	4	924	1099	1187	1280	1367	5	1534	1622	204	204	204	204	7	0.910511	0.123513	0.982728	3.53417	0.982016	0.71598	14.0132	0.477694	0.528593	0.0276664	0.229901	-0.732425	0.660678	0.910511	0.123513	0.982728
25	22	5	12	76	8	190	190	78	50	153	39	2	2	1	2	1	2	3	39	2	0	0	0	4	0	0	0	0	11	3	3	11	1	0.832765	0.620128	0.972694	9.68363	0.947655	1.79357	38.1144	0.834676	1.01166	0.025309	0.50174	-0.632932	0.684686	0.832765	0.620128	0.972694
63	1	28	13	7	18	9	9	9	44	0	0	0	0	0	0	0	0	9	0	1604	9	9	9	5	9	9	5	5	102	3	2	182	15	0.869711	0.914072	0.90837	3.93924	0.95091	0.755543	14.8429	0.593061	0.740471	0.0259214	0.434643	-0.566981	0.534344	0.869711	0.914072	0.90837
53	27	10	30	131	7	5	9	5	73	44	44	83	44	44	5	44	491	5	5	5	5	5	5	5	5	4	0	5	2	91	102	2	6	0.868244	0.994895	0.922229	3.13075	0.952638	0.672761	11.5281	0.548871	0.69936	0.0260373	0.392639	-0.616053	0.454142	0.868244	0.994895	0.922229
21	66	23	30	7	7	5	9	164	18	44	44	44	44	44	5	44	44	5	5	5	5	105	5	5	5	5	5	5	2	91	2	2	6	0.752406	0.812717	0.777808	1.46882	0.914005	0.60635	5.06254	0.940142	1.18091	0.0229229	0.708575	-0.311366	0.486467	0.752406	0.812717	0.777808
4	14	11	2	29	29	222	198	137	45	2	1	3	3	1	1	1	2	3	1	2	0	0	0	0	0	0	0	488	11	3	3	11	1	0.866871	0.243364	0.982065	6.86459	0.969483	1.26664	27.215	0.680229	0.77357	0.0266224	0.344416	-0.697976	0.717811	0.866871	0.243364	0.982065
78	13	28	12	76	8	190	3	78	7	9	1	2	4	1	2	1	2	3	39	1	6	0	4	4	0	0	0	4	3	3	3	0	2	0.908516	0.430932	0.95054	6.97018	0.970971	0.99971	27.4498	0.489741	0.581584	0.0270998	0.313593	-0.642135	0.594571	0.908516	0.430932	0.95054
48	96	1	0	160	66	122	226	135	43	35	4	516	516	516	516	516	516	598	4	4	6	689	4	123	138	4	123	283	100	100	224	3	3	0.82869	0.33011	0.955416	3.8305	0.95723	0.995086	14.9919	0.803496	0.933982	0.0256974	0.445159	-0.621797	0.735963	0.82869	0.33011	0.955416
29	2	8	4	106	43	282	197	13	34	46	46	46	46	1	46	46	46	136	46	46	0	229	320	0	0	432	669	488	7	7	7	7	34	0.888237	0.167838	0.991809	11.2652	0.980376	1.5289	44.8928	0.604732	0.661041	0.027409	0.243361	-0.776106	0.718667	0.888237	0.167838	0.991809
51	45	26	17	8	8	0	294	145	2	11	1	11	2	12	2	1	2	3	1	2	13	0	1098	0	0	4	0	13	0	0	0	0	2	0.935916	0.137589	0.991042	8.01446	0.98604	0.984792	31.9203	0.369203	0.413931	0.0280533	0.184369	-0.753309	0.603824	0.935916	0.137589	0.991042
19	20	26	7	12	10	12	12	12	47	9	9	9	4	4	9	4	4	6	4	4	1	4	4	4	4	4	0	1	55	55	55	55	4	0.657076	4.98895	0.750144	8.10329	0.844842	2.14925	27.4242	1.5145	2.03906	0.019798	1.19449	-0.348647	0.649165	0.657076	4.98895	0.750144
22	35	9	102	15	10	7	7	7	9	4	9	9	4	4	9	4	4	6	4	4	6	4	4	4	4	4	0	4	3	3	3	3	3	0.863502	0.639624	0.95458	6.60401	0.954029	1.22726	25.7764	0.691408	0.846335	0.0259284	0.453613	-0.589017	0.667628	0.863502	0.639624	0.95458
79	54	26	13	18	18	9	9	9	44	0	0	0	0	0	0	0	0	9	0	0	9	9	9	9	9	9	5	9	102	102	102	102	13	0.970278	0.0634701	0.984726	2.38847	0.992074	0.265459	9.4904	0.157657	0.179583	0.0286706	0.0990069	-0.731511	0.371098	0.970278	0.0634701	0.984726
62	90	20	109	109	117	10	68	4	6	61	6	6	6	979	40	4	2	4	6	6	4	4	4	4	4	4	0	4	3	3	3	3	3	0.725437	1.69035	0.927354	12.0304	0.896911	2.55969	46.4313	1.31578	1.67469	0.0221752	0.886335	-0.494789	0.786857	0.725437	1.69035	0.927354
47	25	3	25	15	124	23	23	23	9	12	12	12	12	12	2	1	24	3	12	2	0	23	23	4	23	23	23	23	11	187	28	129	31	0.57407	0.550421	0.971728	9.60702	0.907367	3.12651	37.8777	1.80846	2.07086	0.0213643	0.80053	-0.63511	0.90107	0.57407	0.550421	0.971728
69	12	25	11	4	117	10	4	4	6	6	6	6	1	6	6	4	6	4	6	6	4	4	4	4	4	4	0	4	3	3	3	11	1	0.845009	0.528595	0.933278	5.47364	0.952685	1.10143	21.3659	0.739087	0.892002	0.0256095	0.469924	-0.592551	0.672353	0.845009	0.528595	0.933278
34	62	11	2	29	29	222	198	137	45	2	1	3	4	4	3	1	4	6	6	2	0	0	0	0	0	0	19	0	11	3	3	1	18	0.965803	0.0892834	0.982643	2.67262	0.991669	0.394632	10.6012	0.210779	0.237359	0.0286369	0.117957	-0.731297	0.470961	0.965803	0.0892834	0.982643
91	51	11	10	8	8	0	3	13	7	2	39	2	2	1	2	1	2	3	1	2	0	0	0	4	0	0	0	0	11	3	3	11	1	0.759044	0.543536	0.977888	12.0257	0.939799	2.41976	47.5591	1.15702	1.34051	0.0242183	0.589104	-0.647705	0.816025	0.759044	0.543536	0.977888
6	56	24	32	43	8	71	93	0	10	1	1	1	1	1	1	4	1	4	1	253	0	0	0	0	0	0	0	0	11	0	3	11	1	0.982613	0.0553663	0.989701	2.56571	0.995887	0.283512	10.2075	0.115929	0.129279	0.0290028	0.0640198	-0.775745	0.358786	0.982613	0.0553663	0.989701
45	19	20	34	95	95	316	202	96	12	18	18	18	18	8	18	8	8	27	8	8	27	94	27	98	27	27	27	98	6	6	6	6	5	0.936939	0.0523131	0.955181	0.646901	0.986204	0.142254	2.53529	0.228289	0.262525	0.0279753	0.142998	-0.620534	0.304139	0.936939	0.0523131	0.955181
32	8	16	32	43	43	71	93	71	7	11	11	1	1	1	1	1	2	212	212	1	212	0	247	0	0	247	13	13	0	0	0	0	2	0.976715	0.0356579	0.991087	2.17604	0.995933	0.289696	8.6685	0.151021	0.162447	0.0289689	0.0670381	-0.806543	0.43371	0.976715	0.0356579	0.991087
35	5	25	25	15	10	7	7	11	34	19	1	12	12	12	2	1	2	3	12	2	0	0	0	4	4	0	0	0	11	3	3	11	1	0.677617	0.738173	0.94428	8.38334	0.904231	2.4042	32.7952	1.40971	1.71873	0.0219238	0.794686	-0.569143	0.761659	0.677617	0.738173	0.94428
40	88	18	1	0	0	194	286	96	3	18	8	18	997	997	18	8	8	27	8	8	27	94	27	98	27	27	27	98	6	6	6	6	5	0.980345	0.0904596	0.969592	1.47996	0.994331	0.214416	5.82937	0.1295	0.146474	0.0289119	0.0835983	-0.691685	0.36871	0.980345	0.0904596	0.969592
60	11	6	0	1	1	79	12	135	43	35	4	9	4	4	9	4	4	6	4	4	6	4	4	4	4	4	0	4	3	3	3	3	3	0.842486	0.809161	0.90695	4.30589	0.943962	0.98158	16.4144	0.747323	0.925935	0.0253098	0.517945	-0.537313	0.635172	0.842486	0.809161	0.90695
25	31	5	25	15	10	7	7	7	9	12	12	12	12	12	2	1	2	3	12	2	0	0	0	4	0	0	0	0	11	3	3	11	1	0.678472	1.24554	0.952918	14.7777	0.892486	3.18133	57.8653	1.49189	1.86249	0.0214693	0.906643	-0.548205	0.839632	0.678472	1.24554	0.952918
14	59	22	0	66	66	12	12	11	43	9	4	9	4	4	9	4	4	3	4	4	6	4	4	4	4	4	0	4	3	3	3	3	3	0.811126	0.869879	0.907523	4.86	0.933743	1.21019	18.5701	0.916025	1.13493	0.0244674	0.622937	-0.499675	0.705559	0.811126	0.869879	0.907523
58	81	24	107	42	7	5	14	419	18	44	44	44	44	44	5	44	491	5	5	5	5	1099	5	5	5	5	5	5	2	2	2	2	6	0.9421	0.0920877	0.971933	2.1722	0.985611	0.386007	8.5967	0.290208	0.3333	0.0280808	0.170858	-0.699043	0.500318	0.9421	0.0920877	0.971933
21	75	7	30	7	7	5	9	5	18	44	44	44	44	44	5	44	44	5	5	5	5	5	5	5	5	5	5	5	2	2	2	2	6	0.923285	0.105691	0.974288	3.15573	0.983729	0.538673	12.5172	0.372901	0.419532	0.02781	0.198542	-0.702463	0.565659	0.923285	0.105691	0.974288
22	75	25	30	7	7	5	9	9	18	44	5	44	44	44	5	44	44	5	5	5	5	5	5	5	9	5	5	5	2	2	2	2	6	0.933767	0.174575	0.949173	1.67429	0.979658	0.328216	6.52258	0.322084	0.380454	0.0277201	0.2165	-0.623096	0.461286	0.933767	0.174575	0.949173
88	72	25	5	107	121	19	19	19	66	50	50	60	50	50	50	50	50	19	50	50	19	19	19	19	19	0	19	19	1	1	1	1	18	0.853625	0.549831	0.978697	12.4473	0.963458	1.79315	49.2392	0.759949	0.871413	0.0262624	0.397016	-0.680621	0.723469	0.853625	0.549831	0.978697
29	27	17	30	7	7	5	9	5	73	44	44	4	44	5	5	44	44	5	5	5	5	5	5	5	5	5	5	5	2	2	2	2	6	0.82179	0.313229	0.894059	2.01676	0.948499	0.480921	7.7538	0.665781	0.810574	0.0250386	0.457888	-0.462091	0.509035	0.82179	0.313229	0.894059
51	50	22	4	106	17	282	197	13	34	11	46	11	46	1	46	46	46	136	46	2	9	229	0	0	0	0	13	13	0	0	0	0	2	0.941786	0.108351	0.975189	5.9117	0.986658	0.676746	23.5385	0.302293	0.340068	0.0281728	0.152764	-0.763573	0.510599	0.941786	0.108351	0.975189
54	13	28	12	76	8	190	190	78	7	153	39	2	2	1	2	1	2	3	39	2	0	0	0	4	0	0	0	4	3	3	3	11	1	0.930686	0.33556	0.967817	4.73263	0.977941	0.72153	18.595	0.389637	0.466351	0.0276598	0.252751	-0.652627	0.564164	0.930686	0.33556	0.967817
90	72	19	5	107	121	19	19	19	66	50	50	60	265	50	11	50	50	19	50	50	19	19	19	19	19	19	19	19	1	1	1	1	18	0.941893	0.164589	0.965522	3.73387	0.985666	0.510897	14.7709	0.305648	0.347733	0.0280918	0.177463	-0.677145	0.509194	0.941893	0.164589	0.965522
2	63	6	3	9	43	71	295	13	2	11	11	11	1	11	11	11	11	0	1	1	13	197	288	0	0	551	13	13	0	0	21	21	45	0.841822	0.741973	0.990729	40.2805	0.967784	3.73552	160.38	0.813218	0.916386	0.0265059	0.350288	-0.750666	0.718804	0.841822	0.741973	0.990729
79	63	25	3	9	8	0	295	94	1	2	1	205	2	1	1	1	2	0	39	1	0	0	0	0	0	0	0	0	37	656	3	37	20	0.793031	0.321413	0.983917	9.59479	0.959215	1.9658	38.0577	1.0041	1.11741	0.0255617	0.436397	-0.713599	0.812075	0.793031	0.321413	0.983917
86	71	23	0	66	7	79	12	137	43	9	4	3	4	3	3	4	2	6	4	2	6	4	0	0	4	0	0	4	3	3	3	3	3	0.907012	0.427198	0.94575	3.32022	0.970531	0.663462	12.8537	0.48608	0.579128	0.0270743	0.317897	-0.606396	0.583895	0.907012	0.427198	0.94575
15	73	9	25	15	43	23	23	23	9	2	1	11	1	1	46	1	2	3	1	46	0	0	0	0	0	0	13	0	11	3	3	11	1	0.912791	0.204891	0.975742	8.43563	0.980188	1.03823	33.5376	0.456824	0.515554	0.0276291	0.222879	-0.745724	0.607721	0.912791	0.204891	0.975742
55	38	13	15	116	1	53	53	53	0	104	204	204	204	3	204	204	204	53	155	155	53	53	53	53	53	53	53	53	66	66	66	66	28	0.880103	0.277125	0.953725	3.32398	0.968285	0.75596	13.0188	0.588124	0.680728	0.0266512	0.347588	-0.614989	0.636934	0.880103	0.277125	0.953725
20	4	22	7	12	10	12	7	11	4	9	9	9	4	12	9	4	4	6	4	4	6	0	4	4	4	0	0	0	11	3	3	3	3	0.697579	1.56199	0.914722	12.5698	0.889911	2.93867	48.7172	1.387	1.76261	0.0217048	0.888047	-0.511418	0.740851	0.697579	1.56199	0.914722
23	25	8	25	15	124	23	23	23	27	2	1	2	2	1	2	1	2	3	1	2	0	0	0	0	0	0	0	0	11	3	3	11	1	0.899853	0.139617	0.985703	5.14237	0.980347	0.888171	20.4299	0.506122	0.564504	0.0275289	0.234503	-0.738167	0.634168	0.899853	0.139617	0.985703
6	51	28	10	8	8	0	3	13	7	2	39	11	2	1	2	1	2	3	1	2	0	0	0	0	0	0	23	0	11	3	3	11	1	0.829876	0.537472	0.969539	8.67199	0.946914	1.70769	34.1505	0.846524	1.02729	0.0252196	0.512291	-0.614637	0.715562	0.829876	0.537472	0.969539
45	12	13	11	4	117	10	4	4	6	6	6	6	6	6	6	4	6	4	6	6	4	4	4	4	4	4	0	4	3	3	3	3	3	0.80085	0.992225	0.964333	13.3742	0.926512	2.88794	52.5047	0.961039	1.20811	0.0244562	0.569356	-0.621783	0.638115	0.80085	0.992225	0.964333
10	62	9	2	29	29	222	198	137	45	2	1	3	1	1	1	1	2	3	1	2	0	0	0	0	0	0	0	0	11	3	3	11	1	0.927416	0.128483	0.986616	4.67159	0.984713	0.754641	18.5579	0.401023	0.44608	0.0279406	0.195222	-0.742532	0.597212	0.927416	0.128483	0.986616
4	84	24	3	9	8	0	71	71	397	490	585	1	1	585	1	1	1	0	1	1	0	0	846	0	1407	0	0	0	11	244	244	11	1	0.858599	0.271082	0.978262	5.9735	0.966962	1.20256	23.6229	0.705915	0.804904	0.0264382	0.363663	-0.68955	0.709551	0.858599	0.271082	0.978262
31	73	10	25	15	124	23	23	23	9	2	12	2	2	1	2	1	2	3	1	2	0	0	0	0	0	0	0	0	11	3	3	11	1	0.873928	0.130327	0.982716	4.42846	0.979737	0.840287	17.5835	0.591643	0.64319	0.0273951	0.238539	-0.75572	0.676131	0.873928	0.130327	0.982716
70	28	27	8	12	10	7	6	7	6	9	5	9	4	12	9	1	6	3	12	2	0	0	0	4	4	4	0	4	3	3	3	3	3	0.809631	1.36067	0.906071	6.17739	0.927183	1.35753	23.3489	0.890943	1.13241	0.0243482	0.625262	-0.530165	0.625808	0.809631	1.36067	0.906071
3	85	6	18	119	77	27	27	106	13	22	22	22	217	8	22	22	22	27	22	8	27	27	27	27	27	27	27	27	46	46	6	6	5	0.955396	0.200693	0.969851	4.36319	0.985971	0.42	17.2521	0.210271	0.253576	0.0283462	0.13238	-0.756989	0.375737	0.955396	0.200693	0.969851
73	91	30	110	110	910	12	116	110	17	64	557	9	4	4	64	4	4	6	4	4	6	4	4	4	4	4	0	4	100	3	3	3	3	0.857952	0.58091	0.939585	4.3131	0.95351	0.954743	16.6715	0.709677	0.859016	0.0258046	0.465201	-0.56627	0.665309	0.857952	0.58091	0.939585
82	19	14	34	95	95	194	202	27	12	44	44	18	8	44	18	44	44	5	5	5	5	5	5	5	5	5	5	5	6	2	6	6	5	0.951135	0.10763	0.954287	0.985747	0.986273	0.220364	3.83536	0.230582	0.268898	0.0282042	0.149528	-0.681634	0.406613	0.951135	0.10763	0.954287
63	55	11	7	12	4	10	11	61	6	9	9	9	6	5	40	4	6	4	6	1	4	755	0	4	1024	4	0	1367	3	0	3	0	2	0.883667	0.307774	0.986017	12.4121	0.972022	1.64486	49.3407	0.635816	0.72588	0.0268618	0.326575	-0.709354	0.727686	0.883667	0.307774	0.986017
11	21	4	41	32	32	34	8	8	214	17	17	17	17	17	17	17	17	8	17	17	8	8	8	8	8	8	8	8	115	115	115	115	14	0.926276	0.381258	0.979869	18.4115	0.982873	1.51508	73.2646	0.39432	0.449012	0.027982	0.193874	-0.771426	0.596409	0.926276	0.381258	0.979869
50	40	14	1	0	0	194	286	96	3	22	22	22	18	8	997	44	44	5	5	5	5	5	5	5	5	5	5	5	2	2	2	2	6	0.935036	0.0497644	0.962215	0.729139	0.985945	0.162496	2.86679	0.24584	0.282332	0.0279589	0.149402	-0.665478	0.36369	0.935036	0.0497644	0.962215
72	5	24	25	15	10	7	7	61	34	19	1	12	12	12	2	1	2	3	12	2	0	4	0	4	0	0	0	0	11	3	3	11	1	0.78862	1.53582	0.905859	5.73374	0.938313	1.28154	21.3991	0.903318	1.10436	0.0249838	0.547726	-0.612374	0.677572	0.78862	1.53582	0.905859
71	55	22	7	12	10	69	11	61	6	9	9	9	4	4	9	4	4	6	4	4	4	4	4	4	4	4	0	4	3	3	3	3	3	0.778229	1.82756	0.873904	7.65699	0.914211	1.66453	28.8004	1.07084	1.35577	0.0234202	0.770242	-0.443896	0.701983	0.778229	1.82756	0.873904
18	65	23	34	95	95	194	202	27	13	18	8	18	18	8	18	8	8	27	8	8	27	94	27	98	27	27	27	98	6	6	6	6	5	0.979389	0.0439394	0.956593	0.666359	0.995364	0.0859011	2.6215	0.102982	0.114235	0.0289041	0.0684749	-0.603031	0.264874	0.979389	0.0439394	0.956593
2	73	16	25	15	124	23	23	23	9	2	12	11	2	12	2	1	2	3	1	4	0	0	0	0	0	0	0	0	3	3	3	3	3	0.956188	0.177599	0.961195	1.31013	0.98733	0.282514	5.06291	0.250824	0.290957	0.0283624	0.155809	-0.697447	0.476056	0.956188	0.177599	0.961195
48	30	1	15	116	1	53	53	53	0	104	204	204	204	3	204	204	204	53	155	155	53	53	53	53	53	53	53	53	66	66	66	66	28	0.901953	0.190576	0.959896	2.37191	0.974525	0.58599	9.29706	0.497052	0.573492	0.0271771	0.288869	-0.647633	0.617467	0.901953	0.190576	0.959896
51	59	21	0	66	7	79	12	11	43	9	4	4	6	4	9	4	4	3	4	4	6	0	4	4	4	4	0	4	3	3	3	0	2	0.912298	0.361192	0.943541	4.17383	0.969205	0.672413	16.3341	0.432623	0.527785	0.0270692	0.307096	-0.6069	0.513302	0.912298	0.361192	0.943541
15	33	22	101	101	7	5	14	5	73	44	44	44	44	44	5	44	44	5	5	4	5	5	5	5	5	5	5	5	2	2	2	2	6	0.959813	0.0499099	0.989584	2.43973	0.992989	0.400673	9.709	0.238905	0.258454	0.0286748	0.1053	-0.788147	0.512696	0.959813	0.0499099	0.989584
76	17	7	34	95	95	194	202	27	12	18	18	18	18	8	18	8	8	27	8	8	27	94	27	98	27	27	27	98	6	6	6	6	5	0.981699	0.127966	0.976621	2.9872	0.995521	0.291022	11.8208	0.118725	0.132838	0.0290136	0.0672686	-0.727516	0.35071	0.981699	0.127966	0.976621
79	4	28	7	12	10	6	7	6	4	9	9	9	4	12	9	4	4	6	4	4	6	0	4	4	4	4	0	4	3	3	3	3	3	0.870706	0.575325	0.956548	6.51774	0.957191	1.21493	25.4956	0.677799	0.823676	0.0260894	0.444582	-0.589588	0.684061	0.870706	0.575325	0.956548
27	34	28	17	8	8	0	223	13	7	12	1	12	2	254	2	1	2	3	12	2	0	0	0	4	0	0	0	0	11	3	3	11	1	0.815763	0.423968	0.975806	8.41133	0.949541	1.72842	33.2213	0.911858	1.07506	0.025164	0.507029	-0.645023	0.767594	0.815763	0.423968	0.975806
47	47	20	7	12	10	69	28	6	4	9	9	9	4	4	9	4	4	6	4	4	6	4	4	4	4	4	0	4	3	3	3	3	3	0.671257	2.62202	0.815218	7.00145	0.867403	1.94286	25.3838	1.46917	1.90987	0.0205015	1.07409	-0.358201	0.721937	0.671257	2.62202	0.815218
86	94	21	52	5	5	1	1	1	51	83	83	9	83	4	83	83	83	1	4	83	1	1	1	1	1	1	1	1	55	55	55	55	4	0.590705	5.34419	0.619299	7.09989	0.821916	2.07788	23.0554	1.70927	2.28492	0.0180264	1.37472	-0.207887	0.627172	0.590705	5.34419	0.619299
34	48	30	0	160	7	79	226	135	43	35	4	516	516	516	516	516	516	598	4	4	6	4	4	4	329	4	123	283	100	100	3	1309	25	0.855155	0.209603	0.985407	7.17936	0.971073	1.36672	28.5078	0.742975	0.82626	0.0266094	0.340713	-0.721694	0.772192	0.855155	0.209603	0.985407
91	1	2	13	7	18	9	9	9	44	0	0	0	0	0	0	0	0	9	0	0	9	9	9	9	9	9	5	9	102	102	102	102	13	0.940469	0.330597	0.968511	4.30261	0.978799	0.597948	16.8798	0.301624	0.372524	0.0278838	0.200131	-0.713914	0.467935	0.940469	0.330597	0.968511
56	29	4	16	12	5	1	2	1	51	83	83	83	83	83	83	83	83	1	83	83	1	1	1	1	1	1	1	1	55	55	55	55	4	0.575978	7.11161	0.62796	9.16792	0.801342	2.58326	29.5601	1.84295	2.49969	0.017444	1.49129	-0.2388	0.64	0.575978	7.11161	0.62796
20	3	6	10	8	8	0	3	13	44	11	11	11	1	17	11	11	11	0	1	1	13	15	0	0	0	0	13	13	0	0	0	0	2	0.981142	0.0377127	0.994478	3.59805	0.996643	0.347502	14.3545	0.124268	0.134496	0.0290491	0.0564439	-0.816029	0.400601	0.981142	0.0377127	0.994478
94	14	13	2	29	29	222	198	137	45	2	1	3	1	1	1	1	2	3	1	2	0	0	0	0	0	0	0	0	11	3	3	11	1	0.942861	0.114348	0.983614	3.60759	0.987077	0.577744	14.316	0.326115	0.365902	0.0281855	0.171227	-0.737301	0.568074	0.942861	0.114348	0.983614
59	56	16	32	43	8	71	3	0	10	1	1	1	1	1	1	4	1	212	212	1	212	0	247	0	0	247	13	13	0	0	0	0	2	0.973112	0.0449512	0.990199	2.56312	0.994684	0.347638	10.2075	0.170995	0.187331	0.0288605	0.0831437	-0.780838	0.445917	0.973112	0.0449512	0.990199
42	16	19	7	12	10	12	28	6	4	9	9	9	4	4	9	4	4	4	4	4	6	4	4	4	4	1	0	1	3	91	3	3	3	0.755359	2.74035	0.763303	5.73485	0.895491	1.33906	20.1991	1.13181	1.44549	0.0224883	0.893234	-0.326362	0.599805	0.755359	2.74035	0.763303
67	40	18	1	0	0	194	286	96	3	44	18	18	18	8	997	8	8	27	8	8	27	94	27	5	27	27	5	5	2	6	2	2	6	0.860336	0.10577	0.907739	0.680987	0.968601	0.274744	2.61818	0.51222	0.595066	0.0263676	0.307106	-0.556888	0.518881	0.860336	0.10577	0.907739
50	80	22	106	4	10	6	6	6	4	9	9	4	4	4	9	4	4	6	12	4	6	4	4	4	4	4	0	4	3	3	3	3	3	0.919226	0.357131	0.961968	5.0898	0.973165	0.754685	20.0021	0.41862	0.505097	0.0273499	0.273786	-0.652156	0.556766	0.919226	0.357131	0.961968
13	92	8	111	4	117	4	4	4	6	6	6	6	6	6	6	4	6	4	6	6	4	4	4	4	4	4	0	4	3	3	3	3	3	0.839922	0.550293	0.979259	11.9684	0.951319	2.00148	47.3235	0.81382	0.977461	0.0255445	0.47357	-0.650941	0.702408	0.839922	0.550293	0.979259
87	53	21	25	15	10	7	7	7	34	12	12	12	12	12	2	1	2	0	12	2	0	0	4	4	4	4	0	4	3	3	3	3	3	0.880193	0.674519	0.939372	5.99786	0.958374	1.05839	23.3169	0.613918	0.760066	0.0262494	0.425621	-0.545582	0.629568	0.880193	0.674519	0.939372
70	23	25	0	66	7	79	11	137	45	3	5	4	3	3	3	1	2	6	4	4	6	0	0	0	0	4	0	4	3	3	3	11	1	0.888002	0.826412	0.927941	4.40655	0.961164	0.867994	16.7998	0.577559	0.702771	0.0264843	0.395511	-0.582762	0.608076	0.888002	0.826412	0.927941
35	51	27	10	8	8	0	3	13	7	50	39	2	50	1	2	1	2	3	39	2	0	0	0	0	407	0	0	0	11	3	3	11	1	0.843513	0.31568	0.97478	6.14225	0.960332	1.35953	24.2533	0.768476	0.891394	0.0259509	0.41158	-0.674435	0.702415	0.843513	0.31568	0.97478
3	90	21	109	109	117	10	68	4	34	11	11	11	1	979	40	1093	11	4	6	6	4	4	4	4	4	4	0	4	3	3	3	0	2	0.933092	0.245795	0.98073	6.87477	0.97974	0.896006	27.2533	0.379958	0.448323	0.0277259	0.239751	-0.670434	0.571143	0.933092	0.245795	0.98073
75	93	23	17	8	8	0	294	145	7	11	254	2	12	1095	2	1	2	3	1	2	0	0	1098	0	0	0	0	0	246	3	3	11	1	0.765854	0.361205	0.95245	4.04543	0.941562	1.25207	15.8205	1.04334	1.22726	0.0243527	0.567148	-0.605746	0.79674	0.765854	0.361205	0.95245
60	25	9	25	15	124	23	23	23	27	12	1	2	2	1	2	1	2	3	1	2	0	0	0	0	0	0	0	0	11	3	3	11	1	0.847704	0.189359	0.96587	4.362	0.969384	1.05779	17.2586	0.709671	0.793963	0.0265704	0.325094	-0.7101	0.6797	0.847704	0.189359	0.96587
82	10	16	13	18	18	9	9	9	44	0	0	0	0	0	0	0	0	5	5	5	5	5	27	5	5	5	5	98	2	2	0	2	6	0.940332	0.147441	0.931983	1.27986	0.980393	0.224568	4.972	0.274692	0.327136	0.0277925	0.203779	-0.612884	0.353491	0.940332	0.147441	0.931983
85	15	26	3	9	43	0	295	180	10	1	1	1	1	1	1	11	2	3	1	1	0	0	0	0	0	0	13	0	11	3	3	11	1	0.929938	0.103291	0.988648	4.63213	0.985882	0.747147	18.4252	0.395326	0.43743	0.028016	0.187202	-0.756749	0.62261	0.929938	0.103291	0.988648
89	68	17	7	12	10	12	12	12	47	9	9	9	4	4	9	4	4	6	4	4	6	4	4	4	4	1	1	4	55	55	55	3	3	0.718863	2.55924	0.750634	4.32331	0.880371	1.3247	14.734	1.21025	1.58309	0.0216098	0.942992	-0.358327	0.581668	0.718863	2.55924	0.750634
21	93	7	17	8	8	0	294	145	7	2	1	2	2	1	2	1	2	3	1	2	0	0	0	0	0	0	0	0	11	3	3	11	1	0.723506	0.354361	0.983261	10.4981	0.946937	2.40316	41.6382	1.27925	1.42446	0.0244105	0.536586	-0.699351	0.863623	0.723506	0.354361	0.983261
48	21	1	41	32	32	34	8	8	214	17	17	17	17	17	17	17	17	8	17	17	8	8	8	8	8	8	8	8	115	115	115	115	14	0.961071	0.183421	0.993333	13.3779	0.9937	1.00124	53.328	0.22205	0.242172	0.0288092	0.0939349	-0.812848	0.507987	0.961071	0.183421	0.993333
47	71	3	0	66	10	12	12	12	43	9	4	9	4	4	3	4	4	6	4	4	6	4	4	4	4	4	0	4	3	3	3	3	3	0.763358	1.21273	0.858231	3.18709	0.90895	1.05777	11.5356	1.03031	1.31512	0.0231295	0.735613	-0.445144	0.6358	0.763358	1.21273	0.858231
76	58	2	13	18	18	9	9	9	44	0	0	0	0	0	0	0	0	9	0	0	9	9	9	9	9	9	5	9	102	102	102	102	13	0.96618	0.0904831	0.991479	5.47962	0.993441	0.577125	21.828	0.21211	0.232102	0.0287398	0.0989867	-0.788037	0.489885	0.96618	0.0904831	0.991479
69	86	26	15	116	1	53	53	53	0	104	204	204	204	3	3	204	2	3	155	2	53	53	53	0	0	53	53	53	66	66	66	3	3	0.938192	0.13892	0.96814	2.11591	0.983794	0.450227	8.32474	0.341944	0.391162	0.0279761	0.201923	-0.674457	0.548622	0.938192	0.13892	0.96814
15	46	26	52	5	5	1	1	1	51	83	83	83	83	83	83	83	83	1	83	83	1	1	1	1	1	1	1	1	55	55	55	55	4	0.661216	2.53792	0.722586	4.10425	0.861829	1.41243	13.8791	1.41962	1.84523	0.0201675	1.08484	-0.300203	0.6418	0.661216	2.53792	0.722586
73	19	29	34	95	95	194	202	27	12	18	18	18	8	8	18	8	8	27	8	8	27	94	27	98	27	27	27	98	2	6	6	6	5	0.970631	0.0458226	0.964892	0.703568	0.99434	0.107703	2.76845	0.110786	0.124538	0.0288447	0.0644414	-0.681138	0.264254	0.970631	0.0458226	0.964892
54	31	15	25	15	10	7	7	61	9	9	12	12	4	12	2	1	2	6	4	4	0	0	0	4	4	4	0	0	11	3	3	11	1	0.802506	0.988814	0.922039	6.75909	0.931413	1.54905	26.0476	0.92424	1.15542	0.0243879	0.613264	-0.561951	0.706798	0.802506	0.988814	0.922039
22	52	14	7	12	10	12	6	6	4	9	9	9	4	4	9	4	4	6	4	4	6	4	4	4	4	4	0	4	3	3	3	3	3	0.732421	1.82183	0.86337	7.37579	0.89816	1.77685	27.6813	1.23452	1.58389	0.022258	0.876865	-0.434417	0.736116	0.732421	1.82183	0.86337
79	13	2	12	13	8	0	3	0	7	2	1	2	1	1	2	1	11	3	1	2	0	0	0	0	0	0	0	0	11	3	3	11	1	0.889397	0.280554	0.987032	10.6868	0.971744	1.4954	42.4667	0.600607	0.694069	0.0269014	0.322517	-0.704264	0.69621	0.889397	0.280554	0.987032
27	59	17	0	66	7	79	12	11	5	9	4	9	4	4	9	4	4	3	4	4	6	4	4	4	4	4	0	4	3	3	3	3	3	0.864443	0.654298	0.920654	3.99892	0.953708	0.873175	15.3414	0.66559	0.813588	0.0258921	0.453122	-0.545069	0.621191	0.864443	0.654298	0.920654
10	81	27	107	42	7	5	14	419	18	44	44	44	44	44	5	44	44	5	5	5	5	1099	5	5	5	5	5	5	2	2	2	2	6	0.950915	0.0771803	0.983389	2.32935	0.989368	0.420742	9.24022	0.284243	0.315771	0.0283805	0.148038	-0.739639	0.544046	0.950915	0.0771803	0.983389
66	18	27	30	7	7	5	5	164	18	44	18	83	44	44	5	44	491	5	5	5	5	4	5	5	5	5	5	5	2	91	2	2	6	0.87218	0.334904	0.892924	1.49934	0.959205	0.418608	5.66245	0.551033	0.66623	0.0261202	0.387308	-0.518772	0.511281	0.87218	0.334904	0.892924
86	81	25	107	42	7	5	14	419	18	44	44	44	44	8	5	44	8	5	5	5	5	1099	5	5	5	5	5	5	2	2	2	2	6	0.915908	0.128727	0.981677	3.00068	0.980564	0.664116	11.874	0.433404	0.491359	0.0276464	0.221784	-0.728634	0.59512	0.915908	0.128727	0.981677
34	75	7	30	7	7	5	9	5	18	44	44	44	44	44	5	44	44	5	5	5	5	5	5	5	5	5	5	5	2	2	2	2	6	0.940236	0.0459615	0.976082	1.28385	0.988686	0.249662	5.08944	0.247464	0.278756	0.0282802	0.12395	-0.75349	0.434594	0.940236	0.0459615	0.976082
56	36	12	3	9	43	71	295	387	10	1	1	1	1	1	1	1	1	0	1	1	0	0	0	560	0	0	0	0	37	656	3	37	20	0.860425	0.414648	0.987667	16.6811	0.970685	2.06841	66.3099	0.752716	0.839732	0.0266553	0.341554	-0.729568	0.771238	0.860425	0.414648	0.987667
20	10	13	13	18	18	9	9	9	44	0	0	0	0	0	0	0	0	9	0	0	9	9	9	9	9	9	5	9	102	102	102	102	13	0.913934	0.0790287	0.981355	2.98293	0.98352	0.399473	11.8527	0.320958	0.366034	0.0277932	0.163271	-0.733769	0.416719	0.913934	0.0790287	0.981355
96	75	21	30	7	18	5	9	5	18	44	44	44	18	44	5	44	44	5	5	5	5	5	5	5	5	5	5	5	2	2	2	2	6	0.901008	0.198158	0.938763	1.9191	0.971424	0.42834	7.47825	0.429742	0.513831	0.0270292	0.277471	-0.634678	0.510152	0.901008	0.198158	0.938763
25	52	5	7	12	10	12	6	61	4	9	9	9	4	4	9	4	4	6	4	4	6	4	4	4	4	4	0	4	3	3	3	3	3	0.855009	0.75813	0.941155	6.75413	0.949811	1.29782	26.2584	0.744485	0.920346	0.0256214	0.503009	-0.556524	0.691775	0.855009	0.75813	0.941155
25	65	5	34	95	95	194	202	27	12	18	18	18	18	8	18	8	8	27	8	8	27	94	27	98	27	27	27	98	6	6	6	6	5	0.976596	0.073218	0.972488	1.68858	0.994321	0.197189	6.68111	0.123288	0.138205	0.0288275	0.0781477	-0.684488	0.323703	0.976596	0.073218	0.972488
6	45	21	17	8	8	0	294	145	53	156	1	254	1	1	2	1	2	3	1	2	336	0	0	4	0	0	0	0	11	3	3	11	1	0.824207	0.459542	0.969239	7.1349	0.949506	1.53199	28.0801	0.867796	1.03121	0.025252	0.503716	-0.627998	0.735043	0.824207	0.459542	0.969239
84	47	2	7	10	10	69	28	6	4	9	9	9	4	4	9	4	4	6	4	4	6	4	4	4	4	4	0	4	3	3	3	3	3	0.727191	1.61569	0.931065	11.3944	0.899098	2.46269	43.9618	1.30994	1.66067	0.0222486	0.875773	-0.500211	0.78731	0.727191	1.61569	0.931065
67	17	27	34	95	95	194	202	27	12	44	18	18	18	8	18	8	8	27	8	8	27	94	27	98	27	27	27	98	1743	1833	1916	2006	10	0.959694	0.0233952	0.953977	0.357465	0.994331	0.12448	1.40646	0.203088	0.216841	0.0287675	0.0873586	-0.723207	0.444736	0.959694	0.0233952	0.953977
31	63	26	3	9	43	13	295	387	397	11	11	11	1	1	1	1	2	0	39	2	0	0	0	0	0	0	0	13	0	0	0	0	2	0.970893	0.0642512	0.991176	3.61067	0.993486	0.433694	14.3784	0.182592	0.203514	0.028769	0.0964489	-0.766638	0.450975	0.970893	0.0642512	0.991176
92	63	20	3	9	43	0	295	71	1	2	1	1	1	1	2	11	11	0	1	1	0	0	0	0	0	0	0	0	11	3	3	11	1	0.932647	0.119419	0.984946	3.91687	0.985609	0.668151	15.5481	0.377823	0.420876	0.0280241	0.188378	-0.7411	0.599594	0.932647	0.119419	0.984946
59	9	21	10	8	8	0	294	0	7	2	1	2	2	1	2	11	2	3	1	2	0	0	0	0	0	0	0	0	11	3	3	11	1	0.937151	0.215045	0.981963	5.65799	0.981845	0.789584	22.4169	0.363393	0.424303	0.0278662	0.220879	-0.692195	0.561291	0.937151	0.215045	0.981963
40	77	6	16	12	5	1	2	1	51	83	83	83	83	83	83	83	83	1	83	83	1	1	1	1	1	1	1	1	55	55	55	55	4	0.689615	3.81036	0.814762	9.70965	0.86672	2.28563	35.0282	1.40614	1.86692	0.0208658	1.06131	-0.402812	0.690846	0.689615	3.81036	0.814762
96	58	26	13	18	18	9	9	9	44	0	0	0	0	0	0	0	0	9	0	0	9	1787	1875	1968	406	9	5	9	102	102	102	102	13	0.973916	0.0737657	0.989826	3.93777	0.994242	0.433081	15.6773	0.165063	0.183294	0.0288375	0.0854991	-0.775767	0.419882	0.973916	0.0737657	0.989826
43	40	23	1	0	0	194	286	96	3	18	8	18	18	8	997	8	44	27	8	8	27	94	27	5	27	27	27	98	6	6	6	6	5	0.934711	0.0992573	0.945883	1.34674	0.984301	0.262378	5.28771	0.285776	0.328573	0.0278873	0.181798	-0.599402	0.416893	0.934711	0.0992573	0.945883
8	22	28	12	76	8	190	190	78	7	153	39	2	2	1	2	1	6	3	1	2	0	0	0	0	4	0	0	0	37	3	3	11	1	0.888744	0.781374	0.934337	4.10788	0.958137	0.809834	15.6501	0.540273	0.67419	0.0264754	0.375073	-0.630106	0.539575	0.888744	0.781374	0.934337
63	37	28	18	119	77	27	27	27	13	22	22	18	18	8	8	8	8	27	8	8	27	94	27	98	27	27	27	27	6	6	6	6	5	0.903789	1.04184	0.879609	1.41845	0.965701	0.344708	4.63194	0.397134	0.490526	0.0267767	0.314793	-0.486645	0.324437	0.903789	1.04184	0.879609
89	77	16	16	12	5	12	2	1	51	9	83	83	4	83	83	83	83	1	4	4	6	4	4	1	4	4	0	4	3	3	3	3	3	0.678128	4.20493	0.725567	6.70076	0.858639	1.80783	22.5981	1.42393	1.88269	0.020396	1.12536	-0.311606	0.637936	0.678128	4.20493	0.725567
80	51	11	10	8	8	0	3	13	2	11	39	2	1	1	11	11	11	0	1	1	13	0	0	0	0	0	13	13	0	0	0	0	2	0.934614	0.471201	0.970684	6.56624	0.981426	0.799899	25.7938	0.357362	0.415292	0.0279408	0.200365	-0.750803	0.54768	0.934614	0.471201	0.970684
61	15	29	3	9	43	71	295	387	10	1	1	585	1	1	1	11	2	0	1	1	0	0	0	0	0	0	13	0	0	3	3	11	1	0.954178	0.0996036	0.983511	2.84715	0.9884	0.463817	11.289	0.266503	0.303673	0.0283532	0.152011	-0.728182	0.506158	0.954178	0.0996036	0.983511
48	12	1	11	4	4	10	4	4	6	6	6	6	6	6	6	4	6	4	6	6	4	4	4	4	4	4	0	4	3	3	3	3	3	0.895949	0.537156	0.961115	7.91986	0.964618	1.11575	31.1423	0.548085	0.666382	0.026723	0.365112	-0.6223	0.627399	0.895949	0.537156	0.961115
68	71	22	0	66	7	79	12	137	45	3	4	3	4	3	3	4	4	3	4	2	6	0	0	4	4	4	0	4	3	3	3	3	3	0.844384	0.610798	0.922324	4.54393	0.948277	1.02247	17.5649	0.766725	0.931828	0.0254112	0.510183	-0.535587	0.674754	0.844384	0.610798	0.922324
69	95	4	7	12	10	69	28	6	4	9	9	9	4	4	9	4	4	6	4	4	6	4	4	4	4	4	0	4	3	3	3	3	3	0.69765	2.03621	0.905018	11.6992	0.884576	2.62407	44.7604	1.42887	1.82601	0.021406	0.973992	-0.452049	0.791636	0.69765	2.03621	0.905018
76	7	30	7	41	10	6	6	6	4	12	9	9	4	4	9	4	4	6	4	4	6	4	4	4	4	4	0	4	3	3	3	11	1	0.863005	0.541451	0.945117	4.36294	0.959033	0.933739	16.9103	0.654811	0.786013	0.02621	0.401305	-0.610842	0.631444	0.863005	0.541451	0.945117
24	37	27	18	119	77	27	27	27	13	22	22	18	18	8	18	22	22	27	8	8	27	94	27	98	27	27	27	27	6	6	6	6	5	0.9858	0.0891106	0.976748	1.94312	0.996116	0.205271	7.68338	0.0968882	0.109004	0.029067	0.0595715	-0.721807	0.325083	0.9858	0.0891106	0.976748
5	13	21	12	76	8	190	190	78	50	2	39	2	2	1	2	1	2	3	39	2	0	0	4	4	4	4	0	0	11	3	3	3	3	0.832232	0.762171	0.9118	5.29222	0.939702	1.08555	20.4067	0.802252	0.989732	0.0249174	0.568539	-0.495219	0.653531	0.832232	0.762171	0.9118
61	96	30	0	160	7	79	226	135	43	35	4	516	516	516	516	516	516	598	4	4	6	4	4	4	138	4	123	283	3	3	3	3	3	0.863153	0.295697	0.970445	4.98354	0.965526	1.04554	19.6385	0.692043	0.793745	0.0263835	0.382171	-0.653725	0.719247	0.863153	0.295697	0.970445
34	66	17	30	7	7	5	9	164	18	44	44	44	44	44	5	44	44	5	4	4	6	4	132	4	144	4	144	4	334	91	3	3	3	0.876489	0.502047	0.914123	3.04503	0.956559	0.674283	11.6781	0.583547	0.719318	0.0261767	0.407791	-0.558505	0.578172	0.876489	0.502047	0.914123
35	80	19	106	4	10	6	6	6	4	9	9	9	4	4	9	4	4	6	12	4	6	4	108	4	4	4	0	1524	3	3	219	3	3	0.649276	2.47017	0.746633	5.27932	0.859097	1.73896	18.6471	1.52368	1.98571	0.0198657	1.13303	-0.311006	0.709276	0.649276	2.47017	0.746633
91	31	8	25	15	10	7	7	7	9	12	12	12	12	12	2	1	2	3	12	2	0	0	0	4	0	0	0	0	11	3	3	11	1	0.776538	0.668998	0.970367	10.9631	0.934555	2.24432	43.1833	1.06716	1.28776	0.0241742	0.611747	-0.615792	0.777263	0.776538	0.668998	0.970367
20	17	25	34	95	95	194	202	27	12	18	18	18	18	8	18	8	8	27	8	8	27	94	27	98	27	27	27	98	6	6	6	6	5	0.978633	0.0822236	0.972132	1.347	0.993974	0.183088	5.30577	0.128456	0.145436	0.0288869	0.0803226	-0.704147	0.343738	0.978633	0.0822236	0.972132
25	74	5	43	30	30	223	201	293	303	396	491	491	491	491	491	491	491	102	180	180	80	80	132	80	80	80	1101	144	334	91	416	182	15	0.855453	1.23288	0.893286	5.22911	0.943598	1.04554	19.6836	0.703544	0.883533	0.0254914	0.516154	-0.528299	0.604828	0.855453	1.23288	0.893286
6	36	18	3	9	43	71	295	180	10	1	1	1	1	1	1	1	1	0	1	1	0	0	0	0	0	0	0	0	11	3	3	11	1	0.93677	0.118203	0.98575	4.08214	0.986388	0.657409	16.2104	0.359667	0.400076	0.0280982	0.17977	-0.74298	0.586099	0.93677	0.118203	0.98575
50	66	23	30	7	7	5	9	164	73	44	44	44	44	44	5	44	44	5	5	5	5	105	132	5	5	5	5	5	2	2	2	2	6	0.832665	0.254839	0.863787	0.781091	0.952817	0.295905	2.86953	0.608902	0.732988	0.0252309	0.439065	-0.366077	0.42298	0.832665	0.254839	0.863787
18	27	15	30	7	7	5	9	5	73	44	44	44	18	44	5	44	2	5	5	5	5	5	5	5	5	5	5	5	2	2	2	2	6	0.898433	0.211482	0.954701	2.26241	0.973005	0.544258	8.83817	0.487259	0.567148	0.0270936	0.2868	-0.652301	0.590922	0.898433	0.211482	0.954701
74	76	16	8	12	10	7	6	7	4	9	9	9	4	4	9	4	2	6	4	4	6	4	4	4	4	4	0	4	3	3	3	3	3	0.852249	0.598345	0.960559	22.4035	0.962281	2.41256	89.0158	0.697322	0.820573	0.0263899	0.388236	-0.623595	0.640207	0.852249	0.598345	0.960559
60	47	29	7	41	10	10	28	6	4	9	9	9	4	4	9	4	4	6	4	4	6	4	0	4	4	4	0	4	3	3	3	3	3	0.760589	2.39585	0.806892	5.28142	0.904646	1.33193	18.7298	1.09815	1.40929	0.0229056	0.827229	-0.367159	0.651339	0.760589	2.39585	0.806892
65	92	13	111	4	117	4	4	4	6	6	6	6	6	6	6	4	6	4	6	6	4	4	4	4	4	4	0	4	3	3	3	3	3	0.853637	0.392973	0.981239	10.291	0.961063	1.64709	40.7708	0.755443	0.881369	0.0260693	0.417575	-0.665889	0.733696	0.853637	0.392973	0.981239
85	17	26	34	95	95	194	202	27	12	18	18	44	44	8	18	8	8	27	8	8	27	94	27	98	27	27	27	98	6	6	6	6	5	0.987529	0.0229995	0.977309	0.524742	0.997711	0.0828252	2.07597	0.0756883	0.0816759	0.0291599	0.038746	-0.734411	0.274	0.987529	0.0229995	0.977309
68	63	19	3	43	8	71	295	180	397	11	1	585	1	1	2	1185	2	0	1	1	0	0	0	0	0	0	0	0	11	3	3	11	1	0.912374	0.158198	0.984096	4.88313	0.981116	0.853078	19.3743	0.475154	0.531324	0.0276126	0.236432	-0.726344	0.645984	0.912374	0.158198	0.984096
33	11	6	0	66	7	79	12	11	5	4	4	4	4	3	3	236	4	318	318	318	318	409	497	591	678	4	0	933	1118	3	3	162	19	0.883778	0.547265	0.948183	4.07398	0.963529	0.865072	15.7487	0.596263	0.710766	0.0265475	0.377867	-0.61774	0.642681	0.883778	0.547265	0.948183
75	39	4	7	12	10	12	12	12	47	9	9	9	4	4	9	4	396	6	4	4	6	4	4	4	4	4	0	4	3	3	3	3	3	0.727005	2.10574	0.855275	6.58153	0.890192	1.73277	24.2204	1.27241	1.64221	0.02196	0.924325	-0.4141	0.720565	0.727005	2.10574	0.855275
48	3	1	10	13	8	0	3	0	7	2	39	2	2	1	2	1	2	3	1	2	0	0	0	0	0	0	0	0	11	3	3	11	1	0.832516	0.385708	0.975171	8.30369	0.959566	1.5917	32.8291	0.821074	0.944586	0.0258624	0.418273	-0.679551	0.725967	0.832516	0.385708	0.975171
47	85	3	18	119	77	27	27	27	13	22	22	22	18	8	22	22	22	27	8	8	27	27	27	27	27	27	27	27	46	6	6	6	5	0.97993	0.131619	0.983674	3.967	0.995417	0.357687	15.7364	0.130135	0.144601	0.0290034	0.0706306	-0.756578	0.393666	0.97993	0.131619	0.983674
54	57	16	17	8	8	0	3	0	2	50	11	2	1	1	2	1	2	4	1	1	13	0	0	0	0	0	13	13	3	0	0	0	2	0.96203	0.0806302	0.992094	6.37146	0.991168	0.679414	25.4052	0.229271	0.258413	0.0285595	0.120376	-0.766718	0.478339	0.96203	0.0806302	0.992094
16	92	10	111	4	117	4	4	4	6	4	6	6	6	6	6	4	6	4	6	6	4	4	4	4	4	4	0	4	3	3	3	3	3	0.840946	0.637458	0.970611	10.6611	0.951362	1.75863	42.007	0.811085	0.975468	0.0255443	0.492324	-0.616203	0.728304	0.840946	0.637458	0.970611
15	60	30	11	4	117	10	4	4	6	6	6	6	6	6	6	4	6	4	6	6	4	4	4	4	4	4	0	4	3	3	3	0	2	0.875718	0.266855	0.984164	8.16226	0.969916	1.31588	32.3822	0.641297	0.73482	0.0267066	0.333702	-0.709459	0.689538	0.875718	0.266855	0.984164
73	29	4	16	12	5	1	2	1	51	83	83	83	83	83	83	83	83	1	83	83	1	1	1	1	1	1	1	1	55	55	55	55	4	0.660903	6.65331	0.699941	9.26386	0.839903	2.27215	30.4021	1.52595	2.05957	0.0197309	1.24809	-0.304489	0.610231	0.660903	6.65331	0.699941
37	95	25	7	4	10	69	28	6	4	9	9	9	4	4	9	11	4	6	4	4	4	4	4	4	4	4	0	4	3	3	3	3	3	0.718243	3.28037	0.795566	7.5099	0.881174	1.79364	26.7592	1.30273	1.70165	0.0216154	0.991097	-0.374111	0.679621	0.718243	3.28037	0.795566
94	80	15	106	4	4	6	6	6	4	4	5	9	4	4	9	4	396	6	4	4	6	4	108	4	4	4	0	1524	3	3	219	3	3	0.676415	2.52622	0.772993	5.56496	0.868563	1.70805	19.7336	1.431	1.86446	0.0205617	1.07283	-0.318767	0.6973	0.676415	2.52622	0.772993
23	84	22	3	9	43	71	295	387	10	490	1	1	1	1	1	1	1	0	1	1	0	758	846	0	0	0	0	0	11	0	3	11	1	0.870102	0.199213	0.987186	7.6074	0.975914	1.34044	30.2304	0.662794	0.729012	0.0270556	0.280476	-0.748194	0.706115	0.870102	0.199213	0.987186
52	55	18	7	12	10	69	11	61	6	9	9	9	4	4	9	4	4	6	4	4	6	4	4	4	4	4	0	4	3	3	3	3	3	0.74543	2.45317	0.845219	7.63879	0.89258	1.75532	28.102	1.1918	1.54547	0.0224114	0.882529	-0.433438	0.683112	0.74543	2.45317	0.845219
23	61	19	12	76	8	190	190	78	7	2	39	2	3	1	11	4	2	3	39	2	6	0	0	4	0	0	0	0	3	3	3	11	1	0.855387	1.01814	0.941941	6.67429	0.950271	1.26862	25.679	0.719122	0.884876	0.025719	0.47619	-0.592556	0.64918	0.855387	1.01814	0.941941
28	40	22	1	0	0	194	286	96	3	18	22	18	18	8	997	8	8	27	8	8	27	94	27	98	27	27	27	98	6	6	6	6	5	0.953326	0.102109	0.962719	1.4193	0.988205	0.257658	5.57509	0.233468	0.265482	0.0282956	0.147104	-0.643282	0.426731	0.953326	0.102109	0.962719
84	61	10	12	76	8	190	190	78	7	2	39	2	2	1	2	1	2	3	39	2	0	0	0	4	0	0	0	0	11	3	3	11	1	0.891389	0.295879	0.977291	6.11604	0.970988	1.06582	24.1683	0.572328	0.66612	0.0269104	0.327802	-0.668571	0.671281	0.891389	0.295879	0.977291
31	45	14	17	8	8	0	294	145	7	11	1	11	2	1	2	1	2	3	1	2	0	0	0	0	0	0	0	0	11	3	3	11	1	0.836311	0.377765	0.980098	9.54361	0.958127	1.70172	37.7967	0.832544	0.964434	0.0257491	0.444666	-0.669528	0.757227	0.836311	0.377765	0.980098
92	13	12	12	76	8	190	190	78	7	2	39	2	2	1	2	1	4	6	4	2	0	0	0	4	0	0	0	0	11	3	3	11	1	0.89304	0.369901	0.963473	5.09007	0.96756	0.923919	19.9904	0.542794	0.647843	0.0268089	0.334465	-0.65394	0.613125	0.89304	0.369901	0.963473
40	59	6	0	66	7	79	12	135	43	35	4	9	4	4	9	4	4	6	4	4	6	4	4	123	4	4	0	283	3	100	224	3	3	0.831584	0.598428	0.935349	4.75344	0.944133	1.10849	18.4153	0.808945	0.985864	0.0251466	0.52773	-0.559929	0.689106	0.831584	0.598428	0.935349
28	95	4	7	12	10	69	28	6	4	9	9	9	4	4	9	4	4	6	4	4	6	4	4	4	4	4	0	4	3	3	3	3	3	0.696928	1.87505	0.911144	11.2479	0.88587	2.55008	43.1165	1.42886	1.82461	0.0214023	0.971094	-0.460901	0.803772	0.696928	1.87505	0.911144
14	30	27	15	116	1	53	53	53	43	104	9	204	204	3	3	4	204	53	155	155	53	0	53	53	0	0	53	53	66	66	66	3	3	0.93547	0.196923	0.960356	2.4759	0.980905	0.499162	9.70667	0.361733	0.422804	0.0278135	0.230962	-0.642531	0.55962	0.93547	0.196923	0.960356
72	33	29	101	101	7	5	14	5	73	18	18	18	18	8	18	44	44	5	5	5	5	5	5	5	5	5	5	5	2	2	2	2	6	0.967003	0.0562283	0.975573	1.33402	0.991485	0.214403	5.27985	0.180275	0.20452	0.0286016	0.112316	-0.699352	0.404223	0.967003	0.0562283	0.975573
39	50	22	4	106	43	282	197	13	34	11	46	46	46	1	46	46	46	0	46	2	0	0	0	0	0	432	0	0	7	7	7	7	34	0.819818	0.753586	0.950808	9.15085	0.953903	1.76723	35.8498	0.869804	1.00632	0.0256847	0.431884	-0.703169	0.715636	0.819818	0.753586	0.950808
80	33	11	101	101	7	5	14	5	73	44	44	44	44	44	5	44	44	5	5	5	5	5	1696	1789	5	5	5	5	2221	2	2	2	6	0.940988	0.0716192	0.988097	2.95877	0.989507	0.531562	11.7634	0.334034	0.362855	0.0283352	0.148025	-0.772995	0.589035	0.940988	0.0716192	0.988097
48	58	1	13	18	18	9	9	9	44	0	0	0	0	0	0	0	0	9	0	0	9	9	9	9	9	9	5	9	102	102	102	102	13	0.946971	0.127679	0.991461	7.44398	0.988912	0.861115	29.6482	0.3132	0.347736	0.028312	0.151709	-0.765998	0.558907	0.946971	0.127679	0.991461
47	82	18	17	8	8	0	223	13	7	2	1	2	2	1	926	1	2	3	1	2	0	0	0	4	0	0	0	0	11	3	3	11	1	0.822944	0.410642	0.973537	7.65747	0.952373	1.55059	30.2193	0.868656	1.01893	0.025366	0.485237	-0.643178	0.74655	0.822944	0.410642	0.973537
86	11	12	0	66	7	79	12	135	43	9	4	9	4	3	3	4	2	6	4	2	6	0	4	4	4	0	0	0	11	3	3	11	1	0.849589	0.493524	0.9262	3.02721	0.949203	0.768565	11.6153	0.673114	0.832534	0.0256024	0.449425	-0.570292	0.59066	0.849589	0.493524	0.9262
51	23	16	0	66	7	79	11	137	45	3	1	3	3	3	3	1	2	6	4	4	6	4	4	4	4	4	0	4	3	3	3	3	3	0.844763	0.994728	0.901305	3.21317	0.940511	0.820209	11.8579	0.694079	0.885046	0.0252933	0.500571	-0.527915	0.5446	0.844763	0.994728	0.901305
24	51	17	10	8	8	0	3	13	44	50	39	2	2	1	2	1	2	3	39	2	0	0	0	4	0	0	0	0	11	3	3	11	1	0.737158	0.876886	0.967518	13.1241	0.918872	2.65638	51.6197	1.27214	1.53765	0.0230529	0.746705	-0.587221	0.833789	0.737158	0.876886	0.967518
79	24	3	5	107	17	17	17	13	66	11	1	60	1	11	11	11	11	0	1	1	13	0	0	0	0	0	13	13	0	0	0	0	2	0.911372	0.279817	0.988078	11.4221	0.980979	1.32564	45.4088	0.498583	0.558867	0.0276531	0.239194	-0.735208	0.667003	0.911372	0.279817	0.988078
51	79	25	25	15	10	7	7	61	5	2	1	2	2	1	9	1	2	3	4	2	0	0	4	4	4	0	0	4	3	0	3	0	2	0.912803	0.189688	0.970766	3.08397	0.979736	0.638494	12.1462	0.433453	0.49232	0.0276028	0.225583	-0.716633	0.578503	0.912803	0.189688	0.970766
49	29	28	16	117	5	1	12	1	51	83	9	83	83	83	83	83	83	1	4	4	1	1	1	1	1	1	1	1	55	55	55	55	4	0.634748	5.40675	0.625141	7.18613	0.835748	1.94979	23.3378	1.57141	2.09076	0.0191337	1.27659	-0.242299	0.605759	0.634748	5.40675	0.625141
34	84	12	3	9	43	71	295	387	10	490	1	1	1	11	11	11	11	0	1	1	13	197	0	0	0	0	13	13	0	0	0	0	2	0.916297	0.236665	0.978056	11.1444	0.979921	1.14508	44.3409	0.431962	0.495126	0.0276448	0.22067	-0.738373	0.598382	0.916297	0.236665	0.978056
55	3	11	10	8	8	0	3	13	7	50	11	2	2	1	2	1	2	3	1	2	0	0	0	0	0	0	0	0	11	3	3	11	1	0.897777	0.367379	0.955419	5.06582	0.970539	0.889544	19.8959	0.530075	0.619706	0.0269771	0.316671	-0.666501	0.621231	0.897777	0.367379	0.955419
20	39	4	7	12	10	12	12	12	47	9	9	9	4	4	9	4	396	6	4	4	6	4	4	4	4	4	0	4	3	3	3	3	3	0.722809	1.90988	0.849039	5.96738	0.893817	1.60169	21.9597	1.24546	1.59738	0.0220241	0.888348	-0.424181	0.704729	0.722809	1.90988	0.849039
96	80	9	106	4	10	6	6	6	4	9	9	9	4	4	9	4	4	6	4	4	6	4	4	4	4	4	0	4	3	3	3	3	3	0.757047	1.13549	0.872168	4.49708	0.913291	1.29697	16.8529	1.10765	1.38744	0.023067	0.763908	-0.438902	0.714594	0.757047	1.13549	0.872168
77	18	22	30	7	7	5	9	5	18	44	44	44	44	44	5	44	44	5	5	5	5	4	5	5	5	5	5	5	2	2	2	2	6	0.890536	0.183765	0.931724	1.5121	0.968576	0.355189	5.86464	0.435508	0.52361	0.0267552	0.290638	-0.593608	0.450601	0.890536	0.183765	0.931724
25	84	5	3	9	43	71	71	71	10	1	1	1	1	1	1	1	1	0	1	1	0	0	0	0	0	0	0	0	37	656	3	37	20	0.821751	0.248606	0.986386	8.98134	0.966781	1.743	35.6767	0.88554	0.978035	0.0261883	0.37349	-0.731689	0.79943	0.821751	0.248606	0.986386
6	22	9	12	76	8	190	190	78	7	153	39	2	2	1	2	1	2	3	39	2	0	0	0	4	0	0	0	0	11	3	3	11	1	0.837095	0.47141	0.978916	10.7695	0.95443	1.8216	42.6065	0.836002	0.986315	0.0255973	0.474329	-0.65048	0.757528	0.837095	0.47141	0.978916
82	95	9	7	12	10	69	7	6	4	9	151	151	151	151	151	151	19	236	1	19	236	123	214	214	214	214	214	214	218	218	218	0	2	0.810318	0.599136	0.965019	9.85609	0.944235	1.84106	38.8252	0.944527	1.12335	0.0248766	0.555934	-0.617353	0.773951	0.810318	0.599136	0.965019
28	39	4	7	12	10	12	12	12	47	9	9	9	4	4	9	4	396	6	4	4	6	4	4	4	4	4	0	4	3	3	3	3	3	0.672024	2.82489	0.818725	8.08248	0.867835	2.08723	29.505	1.48011	1.93172	0.0205264	1.08178	-0.368617	0.745507	0.672024	2.82489	0.818725
84	68	23	7	10	10	12	12	12	47	4	9	9	4	4	9	4	4	6	83	4	6	4	4	4	4	4	0	4	3	91	3	3	3	0.702047	1.32195	0.795946	4.12671	0.887144	1.24697	15.1849	1.24017	1.57863	0.0214891	0.896004	-0.365449	0.64828	0.702047	1.32195	0.795946
67	4	25	7	12	10	12	7	11	4	4	9	9	4	5	9	11	6	4	4	4	6	4	4	4	4	4	0	4	3	3	3	3	3	0.704052	2.78819	0.786764	7.10142	0.877844	1.76532	25.6175	1.33042	1.73573	0.0212454	1.009	-0.352466	0.68673	0.704052	2.78819	0.786764
32	34	17	17	8	8	0	223	13	7	11	11	2	1	1	2	1	2	3	6	6	4	755	843	4	1024	16	0	4	123	123	123	0	2	0.878743	0.281743	0.97678	8.99685	0.969509	1.37002	35.7056	0.628842	0.725086	0.0267012	0.337172	-0.696667	0.688005	0.878743	0.281743	0.97678
89	55	2	7	12	10	12	11	61	4	9	9	9	4	4	9	4	4	6	4	4	6	4	4	4	4	4	0	4	3	3	3	3	3	0.765216	1.63487	0.842979	6.15091	0.909629	1.38942	22.9688	1.06313	1.35483	0.0230672	0.781677	-0.410591	0.651902	0.765216	1.63487	0.842979
57	30	4	15	116	1	53	53	53	0	104	204	204	204	3	204	204	204	53	155	155	53	53	53	53	53	53	53	53	66	66	66	66	28	0.899408	0.22122	0.954071	2.11326	0.973644	0.555893	8.23182	0.503792	0.580657	0.027128	0.295419	-0.635382	0.615418	0.899408	0.22122	0.954071
13	67	23	34	95	95	194	202	27	12	18	18	18	44	8	18	8	8	27	8	8	27	94	27	98	27	27	27	98	6	6	6	6	5	0.937439	0.641792	0.931854	1.34075	0.977428	0.300649	4.72121	0.28746	0.354723	0.0277393	0.214913	-0.603329	0.351013	0.937439	0.641792	0.931854
8	11	10	0	66	7	79	12	11	43	4	4	9	4	4	9	4	4	6	4	4	6	4	4	4	4	4	0	4	3	3	3	3	3	0.838696	0.923573	0.92008	5.21522	0.939604	1.10927	19.9373	0.768193	0.964299	0.0251302	0.537324	-0.548595	0.625877	0.838696	0.923573	0.92008
63	80	19	106	4	4	6	6	6	4	9	9	9	4	4	9	4	4	6	4	4	6	4	108	4	4	4	0	1524	3	3	219	3	3	0.705216	2.03499	0.79399	4.30156	0.883803	1.41035	15.1712	1.30124	1.67823	0.0214322	0.958259	-0.368629	0.689488	0.705216	2.03499	0.79399
68	45	16	17	8	17	0	294	145	7	2	1	2	2	12	2	1	2	1058	12	1144	966	887	975	1068	0	0	0	0	246	3	3	11	1	0.742859	0.451006	0.954445	4.97708	0.930765	1.518	19.4573	1.1666	1.38163	0.0235662	0.656019	-0.586975	0.820534	0.742859	0.451006	0.954445
72	40	24	1	0	0	194	286	96	3	18	18	18	18	8	997	8	8	27	8	8	27	94	27	5	27	27	27	98	6	6	6	6	5	0.953344	0.0590057	0.950608	0.773739	0.988802	0.136284	3.03595	0.167558	0.194724	0.0282985	0.112959	-0.652217	0.296066	0.953344	0.0590057	0.950608
71	16	11	7	12	10	12	6	6	4	9	9	9	4	4	9	4	4	6	4	4	6	4	4	4	4	4	0	4	3	3	3	3	3	0.796403	1.28045	0.913107	6.82588	0.922602	1.48229	26.0231	0.976034	1.23424	0.0239591	0.684287	-0.509281	0.692127	0.796403	1.28045	0.913107
93	35	9	102	15	10	7	7	7	34	4	9	9	4	4	9	4	4	6	4	4	6	4	4	4	4	4	0	4	3	3	3	3	3	0.867019	0.821359	0.929732	5.58807	0.950523	1.05196	21.5309	0.658565	0.822908	0.0258616	0.461815	-0.559975	0.602128	0.867019	0.821359	0.929732
58	7	9	7	41	10	6	6	6	4	9	9	9	4	4	9	4	4	6	4	4	6	4	4	4	4	4	0	4	3	3	3	3	3	0.79693	0.789823	0.936653	10.5039	0.933062	2.06452	41.2258	0.968488	1.18683	0.0243807	0.59791	-0.559751	0.704908	0.79693	0.789823	0.936653
39	43	21	104	104	904	12	116	110	17	64	557	9	4	4	9	4	4	102	4	4	1	4	4	4	4	4	0	4	3	3	3	3	3	0.685646	2.51335	0.781835	5.56782	0.872178	1.64748	19.7579	1.40708	1.82587	0.0208058	1.05176	-0.334631	0.705561	0.685646	2.51335	0.781835
78	66	10	30	7	7	5	9	164	73	44	44	44	44	44	5	44	44	5	5	5	5	5	5	5	5	5	5	5	6	2	6	2	6	0.884296	0.103564	0.935305	0.883767	0.9719	0.248541	3.4315	0.410279	0.486842	0.0267679	0.259087	-0.602354	0.412907	0.884296	0.103564	0.935305
48	49	1	13	7	18	9	9	9	44	0	0	0	0	0	0	0	0	9	0	0	9	9	9	9	9	9	5	9	102	102	102	102	13	0.928441	0.54442	0.966432	5.55537	0.979135	0.722589	21.6771	0.348311	0.41683	0.0277385	0.218291	-0.694607	0.511981	0.928441	0.54442	0.966432
12	15	22	3	43	43	71	71	71	10	1	1	1	1	1	1	11	2	3	1	1	0	0	0	0	0	0	0	0	11	3	3	11	1	0.902897	0.15436	0.983881	4.64192	0.979986	0.8829	18.4133	0.503196	0.560284	0.0275032	0.238234	-0.733912	0.628959	0.902897	0.15436	0.983881
51	28	8	8	12	10	7	6	7	6	4	5	4	1	4	9	4	4	6	4	4	4	4	4	101	4	4	0	4	11	0	0	3	3	0.970251	0.0955143	0.988584	4.17952	0.992486	0.475482	16.6226	0.190341	0.215216	0.0287137	0.109096	-0.737272	0.464838	0.970251	0.0955143	0.988584
17	92	9	111	4	117	4	4	4	6	4	6	6	6	6	6	4	6	4	6	6	4	4	4	4	4	4	0	4	3	3	3	3	3	0.888119	0.442595	0.9767	9.46897	0.965682	1.38566	37.4333	0.606327	0.723756	0.0266279	0.374711	-0.645416	0.678308	0.888119	0.442595	0.9767
19	71	26	0	66	7	79	12	137	45	3	4	204	4	3	9	4	4	6	4	2	6	4	0	0	0	0	0	4	3	3	3	3	3	0.816406	1.23606	0.907373	4.56824	0.933904	1.09504	17.0369	0.839804	1.04954	0.0246891	0.574922	-0.560745	0.647077	0.816406	1.23606	0.907373
46	30	4	15	116	1	53	53	53	0	104	204	204	204	3	204	204	204	53	155	155	53	53	53	53	53	53	53	53	66	66	66	66	28	0.897076	0.209488	0.956774	2.51326	0.973293	0.619711	9.84357	0.518667	0.597871	0.0270742	0.301549	-0.638312	0.621322	0.897076	0.209488	0.956774
35	71	9	0	66	7	79	12	137	45	3	1	3	3	3	3	1	2	3	1	2	0	0	0	0	0	0	0	0	11	3	3	3	3	0.941817	0.125376	0.977646	3.09803	0.9861	0.500662	12.2668	0.314633	0.356897	0.0281136	0.176705	-0.706436	0.530496	0.941817	0.125376	0.977646
74	22	17	12	76	8	190	190	78	7	153	39	2	2	1	2	4	2	3	39	2	0	0	0	4	0	0	0	0	11	3	3	11	1	0.854066	0.889054	0.937382	6.84677	0.948554	1.28415	26.498	0.745691	0.916784	0.0256047	0.501872	-0.579113	0.680229	0.854066	0.889054	0.937382
55	24	20	5	107	121	19	19	19	66	50	50	60	50	50	50	127	50	19	50	50	19	19	19	19	19	0	0	0	11	0	3	11	1	0.967205	0.103377	0.978118	2.12519	0.9917	0.338754	8.39737	0.204331	0.230234	0.0286564	0.117943	-0.728486	0.471731	0.967205	0.103377	0.978118
96	87	2	7	10	10	12	12	12	47	9	9	9	4	4	9	4	396	6	4	4	6	4	4	4	4	4	0	4	3	3	3	3	3	0.625811	2.43899	0.764137	5.43154	0.845281	1.77331	19.2872	1.61814	2.10707	0.0191424	1.2121	-0.302271	0.719526	0.625811	2.43899	0.764137
25	93	5	17	8	8	0	238	7	22	12	12	12	12	12	2	1	2	3	12	2	0	0	0	4	0	0	0	0	246	3	3	11	1	0.802239	0.358487	0.967087	5.53747	0.948019	1.41924	21.7914	0.937712	1.10572	0.0249405	0.522293	-0.628962	0.780534	0.802239	0.358487	0.967087
82	86	27	15	68	6	11	58	53	0	4	1	204	204	3	204	127	204	53	155	155	53	53	53	53	0	53	53	53	1182	1272	1355	162	19	0.947182	0.134703	0.968675	2.19178	0.985756	0.422925	8.63242	0.303183	0.347822	0.0281563	0.1836	-0.673172	0.532216	0.947182	0.134703	0.968675
67	13	8	12	13	8	190	190	78	7	9	9	9	4	1	2	4	4	6	4	2	6	4	0	4	4	4	0	4	11	3	3	11	1	0.870245	0.483568	0.941667	5.061	0.95731	0.884938	19.7604	0.605825	0.744903	0.0261322	0.402711	-0.598045	0.605253	0.870245	0.483568	0.941667
57	39	4	7	12	10	12	12	12	47	9	9	9	4	4	9	4	396	6	4	4	6	4	4	4	4	4	0	4	3	3	3	3	3	0.671518	3.10378	0.811111	7.69481	0.861724	2.06876	27.6755	1.50069	1.96676	0.0203619	1.11774	-0.358496	0.737088	0.671518	3.10378	0.811111
40	41	23	7	12	10	12	12	11	4	4	4	9	4	4	9	4	4	6	4	4	6	4	132	4	4	4	0	4	100	100	3	3	3	0.776174	1.07881	0.857721	4.03029	0.917715	1.10752	15.0423	1.0272	1.2868	0.0234288	0.730425	-0.424177	0.676901	0.776174	1.07881	0.857721
13	55	21	7	12	10	10	4	61	6	9	9	9	4	4	9	4	4	4	4	4	6	4	0	4	4	4	0	4	3	3	3	3	3	0.867802	1.18271	0.924651	8.34929	0.948541	1.39794	32.2145	0.711381	0.90442	0.0257679	0.516886	-0.522322	0.670696	0.867802	1.18271	0.924651
7	42	25	103	103	4	10	68	4	6	6	6	6	6	6	40	4	6	4	6	6	4	4	4	4	4	16	0	4	3	3	3	3	3	0.798122	1.34137	0.888779	6.11926	0.922747	1.35816	23.1357	0.974701	1.23097	0.0239483	0.698298	-0.462509	0.688517	0.798122	1.34137	0.888779
63	89	7	7	12	10	12	11	12	4	9	9	9	4	4	9	4	4	6	4	4	6	4	4	4	4	4	0	4	3	3	3	3	3	0.763216	1.48416	0.892631	6.70172	0.909916	1.62987	25.3227	1.11085	1.41388	0.0231102	0.777648	-0.474842	0.723673	0.763216	1.48416	0.892631
48	89	1	7	10	10	12	12	12	47	9	9	9	4	4	9	4	4	6	4	4	6	4	4	4	4	4	0	4	3	3	3	3	3	0.655929	2.52578	0.795414	5.70757	0.860278	1.80776	20.3045	1.50575	1.9673	0.0200681	1.1076	-0.347612	0.724174	0.655929	2.52578	0.795414
36	80	21	106	4	10	6	6	6	4	9	9	9	4	4	9	4	4	6	4	4	6	4	108	4	4	4	0	4	3	3	3	3	3	0.690226	1.27952	0.829924	3.80902	0.890273	1.33857	13.9566	1.32813	1.68063	0.0213874	0.919261	-0.388848	0.733846	0.690226	1.27952	0.829924
33	30	4	15	116	1	58	53	53	45	3	1	3	3	3	3	1	2	3	1	2	0	0	0	0	53	0	53	53	11	66	66	162	19	0.92408	0.117977	0.968857	2.14096	0.982315	0.48364	8.44587	0.391794	0.442641	0.0277484	0.217851	-0.681274	0.580895	0.92408	0.117977	0.968857
16	50	6	4	106	43	282	197	13	44	17	1	11	1	11	3	4	6	9	0	0	9	9	9	9	9	9	5	9	102	102	102	102	13	0.881694	0.419991	0.931438	6.56449	0.960268	0.753126	25.838	0.517129	0.638327	0.0264546	0.348265	-0.682076	0.519099	0.881694	0.419991	0.931438
54	67	11	34	95	95	194	202	27	12	18	18	18	18	8	18	8	8	27	8	8	27	94	27	98	27	27	27	98	6	6	6	6	5	0.964874	0.24212	0.966811	3.76811	0.989062	0.390287	14.8303	0.19269	0.225837	0.0285368	0.126612	-0.680222	0.397671	0.964874	0.24212	0.966811
39	32	16	100	12	10	6	6	6	4	9	9	9	4	4	9	4	4	6	4	4	6	4	4	4	4	4	0	4	3	3	3	3	3	0.700756	2.71343	0.816791	8.12829	0.876632	2.02176	29.7997	1.38888	1.802	0.0211938	1.02755	-0.364571	0.720399	0.700756	2.71343	0.816791
61	19	21	34	95	95	194	202	27	12	18	18	18	8	8	18	8	8	27	8	8	27	94	27	98	27	27	27	98	6	6	6	6	5	0.95191	0.836972	0.936341	1.90773	0.980471	0.363428	6.79395	0.25329	0.314471	0.0280825	0.190912	-0.661685	0.373767	0.95191	0.836972	0.936341
9	21	4	41	32	32	34	8	8	214	17	17	17	17	17	17	17	17	8	17	17	8	8	8	8	8	8	8	8	115	115	115	115	14	0.915479	0.446529	0.982871	19.1917	0.979771	1.69415	76.3201	0.462304	0.528334	0.0276981	0.226938	-0.761574	0.634497	0.915479	0.446529	0.982871
48	40	1	1	0	0	194	286	96	3	18	18	18	18	8	18	8	8	27	8	8	27	94	27	98	27	27	27	98	6	6	6	6	5	0.860709	0.101669	0.918867	0.724229	0.970519	0.230965	2.79525	0.444764	0.524856	0.026558	0.263999	-0.569545	0.390029	0.860709	0.101669	0.918867
69	51	14	10	8	8	0	3	13	7	50	39	2	1	1	2	1	2	3	1	2	0	0	0	0	0	0	0	0	11	3	3	11	1	0.900916	0.205908	0.981695	6.03982	0.976488	1.02063	23.9534	0.53439	0.607121	0.0272587	0.280709	-0.704886	0.668484	0.900916	0.205908	0.981695
16	65	14	34	95	95	194	202	27	12	18	18	18	18	8	18	8	8	27	8	8	27	94	27	98	27	27	27	98	6	6	6	6	5	0.975133	0.0402793	0.963316	0.716627	0.994124	0.108845	2.82623	0.110707	0.124755	0.0287866	0.0728901	-0.686497	0.280367	0.975133	0.0402793	0.963316
17	85	22	18	119	77	27	27	27	13	22	22	18	18	8	18	22	8	27	22	8	27	94	27	98	27	27	27	98	6	6	6	6	5	0.974649	0.208772	0.973805	3.96015	0.992403	0.403617	15.6318	0.16483	0.188485	0.0287842	0.105379	-0.687687	0.406271	0.974649	0.208772	0.973805
56	88	30	1	0	0	194	286	96	3	8	18	18	18	8	18	8	8	27	8	8	27	94	27	98	27	27	27	98	6	6	6	6	5	0.979473	0.0535456	0.975923	1.14893	0.995345	0.185452	4.54216	0.129056	0.142282	0.0289625	0.0713721	-0.727753	0.369124	0.979473	0.0535456	0.975923
94	69	8	41	32	32	34	8	8	214	17	17	17	17	17	17	17	17	8	17	17	8	8	8	8	8	8	8	8	115	115	115	115	14	0.971991	0.104812	0.981134	4.19743	0.992357	0.36987	16.6849	0.155191	0.176264	0.028746	0.0925172	-0.770416	0.37452	0.971991	0.104812	0.981134
55	17	8	34	95	95	194	202	27	12	18	18	18	18	8	18	8	8	27	8	8	27	94	27	98	27	27	27	98	6	6	6	6	5	0.982858	0.0913646	0.975305	1.7119	0.99603	0.185835	6.75623	0.104443	0.11569	0.0290258	0.0603933	-0.714445	0.31996	0.982858	0.0913646	0.975305
3	23	13	0	66	7	79	11	137	45	3	1	3	3	3	11	11	11	0	1	1	13	0	0	0	0	4	13	4	0	0	0	0	2	0.953709	0.0748039	0.988843	3.37576	0.990853	0.519193	13.4282	0.272874	0.300365	0.0284907	0.130834	-0.765532	0.539372	0.953709	0.0748039	0.988843
77	4	28	7	12	10	12	7	11	47	9	12	9	4	12	9	4	4	6	4	4	4	0	4	4	4	4	0	4	3	3	3	3	3	0.714018	2.5924	0.802806	6.54021	0.881758	1.73337	23.5684	1.31745	1.71221	0.0215068	0.989692	-0.359661	0.700616	0.714018	2.5924	0.802806
60	92	7	111	4	117	4	4	4	6	4	6	6	6	6	6	4	6	4	6	6	4	4	4	4	4	4	0	4	3	3	3	3	3	0.950993	0.164673	0.98424	5.27827	0.986256	0.6708	20.9484	0.290259	0.336743	0.028219	0.174884	-0.708834	0.521476	0.950993	0.164673	0.98424
25	38	5	15	116	1	53	53	53	0	104	204	204	204	3	204	204	204	53	155	155	53	53	53	53	53	53	53	53	66	66	66	66	28	0.868342	0.211386	0.961677	2.76208	0.968604	0.763028	10.8369	0.650063	0.740936	0.026587	0.354534	-0.647031	0.701689	0.868342	0.211386	0.961677
64	7	10	7	41	10	6	11	6	4	9	9	9	4	4	9	4	4	6	4	4	6	4	4	4	4	4	0	4	11	3	3	3	3	0.695514	1.57404	0.931157	10.9769	0.892164	2.65945	42.3335	1.40469	1.77132	0.0217487	0.894622	-0.508658	0.792366	0.695514	1.57404	0.931157
28	53	12	25	15	10	7	7	61	34	12	12	12	12	12	2	1	2	3	12	2	0	0	0	4	0	0	0	0	11	3	3	11	1	0.822679	0.340722	0.981274	9.1251	0.957114	1.74091	36.1597	0.871087	1.00889	0.0255955	0.450204	-0.676522	0.757343	0.822679	0.340722	0.981274
31	24	17	5	107	121	19	19	19	66	50	50	60	50	50	50	50	50	19	50	50	19	19	19	19	19	19	19	19	1	1	1	1	18	0.94123	0.124626	0.985489	4.18083	0.987843	0.626105	16.5987	0.333087	0.368737	0.0282443	0.162233	-0.748842	0.557996	0.94123	0.124626	0.985489
53	43	30	104	104	904	12	116	110	17	64	557	9	4	4	9	1	4	6	4	4	1	4	4	4	4	4	0	4	100	100	3	3	3	0.858554	0.721605	0.930073	4.84253	0.950887	1.02144	18.6485	0.713578	0.877636	0.0257172	0.484508	-0.555303	0.657776	0.858554	0.721605	0.930073
57	40	18	1	0	0	194	286	96	3	22	18	18	217	8	997	8	8	27	8	8	27	94	27	98	27	27	27	98	6	6	6	6	5	0.955412	0.0740116	0.961011	1.03318	0.989595	0.176875	4.05871	0.188217	0.216758	0.0284001	0.116807	-0.655658	0.340763	0.955412	0.0740116	0.961011
37	19	30	34	95	95	194	202	27	3	18	8	18	8	8	18	44	8	27	8	8	27	27	27	27	27	27	27	98	2	6	6	6	5	0.961706	0.0623636	0.945488	0.665615	0.990521	0.130369	2.6001	0.167881	0.191935	0.0284895	0.109943	-0.642563	0.320659	0.961706	0.0623636	0.945488
48	80	1	106	4	10	6	6	6	4	9	9	9	4	4	9	4	4	6	4	4	6	4	4	4	4	4	0	4	3	3	3	3	3	0.751068	1.2511	0.885158	5.70815	0.910974	1.4948	21.5815	1.13081	1.42411	0.0229582	0.770248	-0.476897	0.721831	0.751068	1.2511	0.885158
29	82	7	17	8	8	0	223	13	7	2	1	2	2	1	2	1	2	3	1	2	0	0	0	0	0	0	0	0	11	3	3	11	1	0.869541	0.202721	0.985657	7.0585	0.973693	1.27002	28.0313	0.662226	0.738869	0.0268993	0.305262	-0.724513	0.713382	0.869541	0.202721	0.985657
3	68	24	7	12	10	12	12	12	47	9	9	9	4	4	9	4	4	6	4	4	6	4	4	4	4	4	0	4	3	3	3	3	3	0.916227	0.286108	0.954286	4.16248	0.975693	0.701893	16.3638	0.437445	0.510417	0.0274102	0.26596	-0.665296	0.574173	0.916227	0.286108	0.954286
2	95	26	7	12	10	69	28	6	4	9	9	9	6	4	9	4	4	6	4	4	6	4	4	4	4	4	0	4	3	3	3	3	3	0.817354	1.16976	0.90357	6.54867	0.931364	1.34332	25.0249	0.873403	1.0989	0.0245599	0.611388	-0.518644	0.665115	0.817354	1.16976	0.90357
54	90	23	109	109	117	10	68	4	34	4	1	6	4	979	2	11	6	4	6	6	4	4	4	1790	4	4	0	4	3	3	3	3	3	0.846746	0.710101	0.952015	6.71755	0.948115	1.31114	26.1601	0.776065	0.952481	0.0254697	0.507507	-0.581809	0.694445	0.846746	0.710101	0.952015
79	70	3	12	13	17	13	13	13	2	11	1	11	1	1	11	11	11	0	1	1	13	0	0	0	0	0	13	13	0	0	0	0	2	0.923823	0.652776	0.963773	5.14316	0.975639	0.774128	19.9199	0.404068	0.48181	0.0275981	0.243324	-0.729459	0.556383	0.923823	0.652776	0.963773
44	36	22	3	9	9	203	295	387	397	11	1	585	1	1	1	1	905	0	1	1	0	0	0	0	0	0	0	0	11	0	3	11	1	0.908082	0.168584	0.987457	6.90848	0.982643	1.05888	27.4654	0.49783	0.547466	0.0276816	0.218765	-0.759404	0.646071	0.908082	0.168584	0.987457
9	30	4	15	116	1	53	53	53	0	104	204	204	204	3	204	204	204	53	155	155	53	53	53	53	53	53	53	53	66	66	66	66	28	0.886534	0.170722	0.948429	2.02348	0.971927	0.541768	7.9232	0.518189	0.601511	0.0268881	0.302388	-0.629001	0.607083	0.886534	0.170722	0.948429
48	47	1	7	10	10	69	28	6	4	9	9	9	4	4	9	4	4	6	4	4	6	4	4	4	4	4	0	4	3	3	3	3	3	0.79666	1.10095	0.898825	6.1839	0.92635	1.40285	23.6346	0.969067	1.2114	0.0240473	0.66833	-0.493106	0.697545	0.79666	1.10095	0.898825
12	61	17	12	76	8	190	190	78	7	2	39	11	2	1	2	1	2	3	1178	1264	1357	1447	1535	296	1715	522	1446	1970	2060	2150	28	2323	37	0.583301	1.81139	0.975537	52.312	0.888333	7.3426	207.437	1.91776	2.28402	0.0206986	0.960639	-0.609487	0.921702	0.583301	1.81139	0.975537
69	60	18	11	4	117	10	4	4	34	11	6	6	6	11	6	4	6	4	6	6	4	4	4	4	4	4	0	4	3	3	3	3	3	0.832633	0.778488	0.949243	7.6489	0.942729	1.42367	29.8171	0.825955	1.01621	0.0251704	0.534484	-0.586482	0.713344	0.832633	0.778488	0.949243
34	14	21	2	29	29	222	198	137	45	2	1	3	4	1	1	11	2	3	1	2	13	0	4	101	0	0	13	13	3	0	0	0	2	0.976095	0.0691183	0.986547	2.71998	0.993795	0.334679	10.8108	0.15578	0.176055	0.028834	0.092212	-0.738397	0.424078	0.976095	0.0691183	0.986547
15	16	12	7	15	10	12	6	6	4	9	9	9	4	4	3	4	4	6	4	4	6	4	4	4	4	4	0	4	3	3	3	3	3	0.815468	0.919381	0.941039	8.28573	0.932824	1.64548	32.2235	0.881571	1.10912	0.0246359	0.584031	-0.569823	0.682486	0.815468	0.919381	0.941039
56	95	4	7	12	10	69	28	6	4	9	9	9	4	4	9	4	4	6	4	4	6	4	4	4	4	4	0	4	3	3	3	3	3	0.725898	2.11435	0.911694	11.1463	0.892298	2.41578	42.4707	1.31747	1.69675	0.0220412	0.919681	-0.471064	0.773436	0.725898	2.11435	0.911694
76	34	15	17	8	8	0	223	0	7	2	1	2	2	1	2	1	2	3	12	2	0	0	0	4	0	0	0	0	11	3	3	11	1	0.782464	0.465632	0.973458	9.17025	0.944252	1.87345	36.2154	1.03695	1.20933	0.0246304	0.548806	-0.649207	0.798256	0.782464	0.465632	0.973458
41	64	11	7	10	10	12	28	6	4	9	9	9	4	4	9	4	4	6	4	4	6	4	4	4	4	4	0	4	3	3	3	3	3	0.692823	2.86929	0.852097	9.20727	0.871075	2.25142	33.9598	1.42989	1.87188	0.0209783	1.04835	-0.398941	0.743482	0.692823	2.86929	0.852097
81	41	14	7	68	10	11	16	11	4	4	4	9	4	4	9	4	4	6	4	4	6	4	4	4	4	4	0	4	3	3	3	3	3	0.812258	0.906943	0.88077	3.53756	0.930182	0.921963	13.2433	0.850165	1.06779	0.0243991	0.610392	-0.468516	0.625181	0.812258	0.906943	0.88077
27	21	4	41	32	32	34	8	8	214	17	17	17	17	17	17	17	17	8	17	17	8	8	8	8	8	8	8	8	115	115	115	115	14	0.9113	0.356924	0.992165	23.2704	0.983068	2.04714	92.7246	0.487517	0.541071	0.0277909	0.211337	-0.776296	0.634182	0.9113	0.356924	0.992165
3	28	20	8	12	10	11	6	7	6	9	5	9	4	4	9	1	6	3	4	4	6	4	4	4	4	4	0	4	3	3	3	0	2	0.890274	0.468664	0.925843	4.8684	0.961724	0.789906	19.0049	0.534891	0.645948	0.0264991	0.375946	-0.567932	0.554313	0.890274	0.468664	0.925843
25	47	5	7	12	10	69	272	352	362	9	9	562	4	4	9	4	4	6	4	4	6	4	4	4	4	4	0	4	3	3	3	3	3	0.689051	2.27286	0.863363	7.84568	0.87898	2.0384	29.1099	1.42243	1.83974	0.0210803	1.01029	-0.410321	0.77008	0.689051	2.27286	0.863363
8	81	22	107	42	7	5	14	419	73	44	5	44	44	44	5	0	44	5	5	5	5	1099	5	5	5	5	5	5	2	2	2	2	6	0.936113	0.0747139	0.981167	2.81257	0.986814	0.494792	11.1756	0.327279	0.365921	0.0281172	0.164111	-0.746338	0.557785	0.936113	0.0747139	0.981167
82	72	10	5	107	121	19	17	19	66	50	50	127	127	127	127	127	127	212	212	50	212	19	247	19	0	247	13	13	0	0	0	1187	22	0.980076	0.104388	0.988398	4.4462	0.995555	0.391156	17.6804	0.130341	0.144756	0.0289968	0.0684503	-0.771858	0.38987	0.980076	0.104388	0.988398
28	12	29	11	4	117	10	4	4	6	6	6	6	6	6	3	4	6	4	6	6	4	4	0	4	4	4	0	4	3	91	3	3	3	0.86265	1.11196	0.885734	5.72998	0.949077	1.03352	21.808	0.683023	0.838662	0.0257558	0.48922	-0.545568	0.617987	0.86265	1.11196	0.885734
84	81	25	107	42	7	5	14	419	18	44	44	44	44	44	5	44	44	5	5	5	5	1099	5	5	5	5	5	5	2	2	2	2	6	0.957934	0.0765757	0.981598	2.074	0.990243	0.369649	8.21941	0.24874	0.278565	0.0284827	0.136365	-0.732913	0.509676	0.957934	0.0765757	0.981598
89	10	28	13	18	18	9	9	9	44	0	0	0	0	0	0	0	0	102	0	0	9	80	5	9	9	9	5	9	334	102	102	102	13	0.953433	0.104916	0.989075	4.97486	0.989904	0.646989	19.7945	0.278122	0.309762	0.0284215	0.141209	-0.755362	0.539043	0.953433	0.104916	0.989075
92	17	30	34	95	95	194	202	96	12	18	18	18	18	8	18	8	8	27	8	8	27	94	27	98	27	27	27	98	6	6	6	6	5	0.98077	0.0735221	0.967543	1.30738	0.99515	0.179334	5.15599	0.116092	0.130042	0.0289558	0.0704733	-0.677175	0.318723	0.98077	0.0735221	0.967543
39	65	27	34	95	95	194	202	106	13	18	8	18	18	8	18	8	8	27	8	8	27	94	27	98	27	27	27	98	6	2	6	3	3	0.927089	0.0548718	0.955374	0.519657	0.983525	0.145913	2.02376	0.293338	0.336027	0.0277307	0.183262	-0.609013	0.409407	0.927089	0.0548718	0.955374
78	36	12	3	9	17	71	295	71	10	1	1	11	1	1	1	1	1	0	1	1	0	0	0	560	0	0	0	0	37	656	3	37	20	0.857117	0.407403	0.987208	15.7941	0.968604	2.06061	62.7688	0.76019	0.854937	0.0265094	0.355154	-0.722115	0.753157	0.857117	0.407403	0.987208
43	2	18	4	106	43	282	197	13	34	11	46	46	46	11	46	46	46	136	46	2	0	229	0	0	0	0	0	0	7	3	3	11	1	0.904615	0.174296	0.988079	7.07578	0.97993	1.08562	28.1288	0.514573	0.57538	0.0274905	0.24511	-0.738655	0.658302	0.904615	0.174296	0.988079
63	79	16	25	15	10	7	7	61	9	12	1	12	4	1	9	1	2	6	4	4	6	4	4	4	4	4	0	4	11	3	3	11	1	0.845592	0.849208	0.914666	5.51087	0.943329	1.08911	21.1943	0.735134	0.9193	0.0253191	0.513496	-0.549346	0.607235	0.845592	0.849208	0.914666
48	87	1	7	10	10	12	12	12	47	9	9	9	4	4	9	4	396	6	4	4	6	4	4	4	4	4	0	4	3	3	3	3	3	0.647246	2.8904	0.817888	12.523	0.853905	3.24512	47.2017	1.60901	2.10286	0.0198875	1.1476	-0.35809	0.742995	0.647246	2.8904	0.817888
29	43	14	104	104	904	12	116	110	17	64	557	4	4	4	9	83	83	1	83	83	1	1	4	1	1	1	1	1	55	55	55	55	4	0.767259	1.56365	0.796753	3.53559	0.909637	1.03661	12.5787	1.00043	1.27909	0.023159	0.750311	-0.412652	0.596577	0.767259	1.56365	0.796753
85	62	22	2	29	29	222	198	137	45	2	1	3	1	1	1	1	2	3	1	2	0	0	0	4	0	0	0	0	11	3	3	3	3	0.873785	0.20911	0.983114	6.20102	0.972349	1.16589	24.595	0.64918	0.732297	0.0268316	0.320555	-0.708028	0.713298	0.873785	0.20911	0.983114
33	40	21	1	0	0	194	286	96	3	18	18	18	18	8	997	8	8	27	8	8	27	94	27	98	27	27	27	98	6	6	6	6	5	0.889787	0.0748211	0.919518	0.588986	0.976056	0.165689	2.28112	0.350279	0.409301	0.0269772	0.22602	-0.548651	0.337817	0.889787	0.0748211	0.919518
16	32	7	100	12	10	6	6	6	4	9	9	9	4	4	9	4	4	6	4	4	6	4	4	4	4	4	0	4	3	3	3	3	3	0.813916	1.03017	0.913769	6.19628	0.931472	1.32855	23.7549	0.898378	1.1263	0.0244681	0.624017	-0.509073	0.684615	0.813916	1.03017	0.913769
72	93	18	17	8	8	0	294	145	7	156	1	254	2	1	2	1	2	3	1	835	835	1010	1098	296	407	382	1446	383	593	568	28	1889	33	0.687589	0.83724	0.964497	11.9083	0.914512	2.808	46.7961	1.43643	1.6935	0.0224396	0.775521	-0.594245	0.851409	0.687589	0.83724	0.964497
93	14	19	2	29	29	222	198	137	45	2	1	3	3	3	1	1	2	3	1	2	0	0	0	0	0	0	0	0	11	3	3	11	1	0.939386	0.146596	0.974858	2.90654	0.984048	0.530789	11.4796	0.342758	0.393435	0.0279988	0.200682	-0.691641	0.561726	0.939386	0.146596	0.974858
95	65	28	34	95	95	194	202	27	13	18	18	18	18	8	18	8	8	27	8	8	27	94	27	98	27	27	27	98	6	6	6	6	5	0.968709	0.0554347	0.958823	0.869803	0.992411	0.12809	3.42378	0.138003	0.156004	0.0286099	0.0950796	-0.632115	0.301588	0.968709	0.0554347	0.958823
79	79	11	25	15	10	10	0	0	9	12	1	12	2	1	2	1	2	3	1	2	0	0	0	0	0	0	0	0	11	3	3	11	1	0.902774	0.15604	0.972554	2.76706	0.981634	0.626251	10.9122	0.485852	0.534704	0.0276574	0.22067	-0.745593	0.642575	0.902774	0.15604	0.972554
9	7	4	7	41	10	6	6	6	4	9	9	9	4	4	9	4	4	6	4	4	6	4	4	4	4	4	0	4	3	3	3	3	3	0.790669	0.943407	0.953359	10.0764	0.929959	1.97182	39.3623	1.02601	1.26504	0.0241277	0.654222	-0.559584	0.765096	0.790669	0.943407	0.953359
48	38	1	15	116	1	53	53	53	0	104	204	204	204	3	204	204	204	53	155	155	53	53	53	53	53	53	53	53	66	66	66	66	28	0.890335	0.220273	0.951901	2.28325	0.970884	0.602215	8.91273	0.531996	0.618597	0.0269079	0.313109	-0.638995	0.618195	0.890335	0.220273	0.951901
19	90	10	109	109	117	10	68	4	6	6	6	6	6	6	40	4	6	4	6	6	4	4	4	4	4	4	0	4	3	3	3	3	3	0.815061	0.587224	0.973817	14.7068	0.944368	2.73995	58.2399	0.912936	1.09752	0.0250877	0.501603	-0.635704	0.701226	0.815061	0.587224	0.973817
24	15	6	3	9	43	71	295	180	91	1	1	1	1	1	1	1	1	0	1	1	0	460	548	642	0	0	0	0	37	656	3	37	20	0.718681	0.815355	0.981726	20.7352	0.937414	3.54059	82.1255	1.34996	1.5295	0.0238678	0.602939	-0.68506	0.845957	0.718681	0.815355	0.981726
5	83	12	108	15	10	7	6	7	6	9	9	9	6	4	9	4	4	6	4	4	6	4	4	4	4	4	0	4	3	3	3	3	3	0.857662	0.671515	0.949255	7.12328	0.951228	1.28452	27.8216	0.730099	0.893088	0.0257112	0.486482	-0.568408	0.687567	0.857662	0.671515	0.949255
45	60	27	11	4	117	10	4	4	6	6	6	6	6	4	6	4	6	4	6	6	4	4	4	0	1	1	0	4	3	91	55	2	6	0.851988	0.652897	0.741117	2.41296	0.946216	0.495699	8.99893	0.619367	0.76056	0.0253299	0.495207	-0.381758	0.448607	0.851988	0.652897	0.741117
87	12	21	11	4	117	10	4	4	6	6	6	6	6	6	6	4	6	4	6	6	4	4	4	4	4	4	0	4	3	3	3	3	3	0.853571	0.909636	0.89345	4.70999	0.943325	0.901967	17.9303	0.68145	0.861816	0.0254312	0.502838	-0.525996	0.564772	0.853571	0.909636	0.89345
52	18	14	30	7	7	5	5	164	18	44	44	44	44	8	5	44	44	5	5	5	5	5	5	5	5	5	5	5	2	2	2	2	6	0.845575	0.219786	0.897038	1.03163	0.956613	0.35426	3.90675	0.576127	0.700568	0.025691	0.385537	-0.514239	0.463279	0.845575	0.219786	0.897038
20	59	9	0	66	7	79	12	11	43	9	4	9	3	4	9	4	2	3	1	4	0	0	0	4	4	0	0	4	3	3	3	3	3	0.879043	0.868612	0.926443	4.36921	0.954194	0.904364	16.6082	0.607758	0.758098	0.026177	0.429569	-0.582611	0.595269	0.879043	0.868612	0.926443
3	5	22	25	68	10	11	16	11	34	19	1	12	12	12	11	1	11	3	12	2	0	4	0	0	0	0	13	13	0	0	0	0	2	0.914973	0.191208	0.976639	4.34314	0.981934	0.773706	17.1814	0.449478	0.50122	0.0277508	0.215734	-0.745153	0.630571	0.914973	0.191208	0.976639
60	82	28	17	8	8	0	223	0	7	2	1	2	2	1	2	1	2	3	1	2	0	0	0	0	0	522	0	0	3	3	3	11	1	0.863848	0.234391	0.980271	5.91835	0.967929	1.16003	23.439	0.692102	0.790115	0.0264851	0.362719	-0.683995	0.729739	0.863848	0.234391	0.980271
25	48	5	0	160	7	79	226	135	43	35	4	516	516	516	516	516	516	598	4	4	6	689	4	123	138	4	123	283	100	100	224	3	3	0.776096	0.578733	0.95135	5.87231	0.935883	1.54791	22.9105	1.04728	1.25139	0.0242049	0.610447	-0.583847	0.783501	0.776096	0.578733	0.95135
28	11	12	0	66	7	79	12	11	43	4	4	9	4	4	9	4	4	6	4	4	6	4	4	4	4	4	0	4	3	3	3	3	3	0.819534	0.894858	0.931454	6.03844	0.935633	1.35756	23.2589	0.87607	1.08874	0.0247473	0.584638	-0.554684	0.703085	0.819534	0.894858	0.931454
84	88	6	1	0	0	194	286	96	3	18	18	18	18	8	18	8	8	27	8	8	27	94	27	98	27	27	27	98	6	6	6	6	5	0.983502	0.0738803	0.97314	1.40889	0.995572	0.181973	5.56166	0.106414	0.11922	0.0289979	0.0673055	-0.703101	0.332928	0.983502	0.0738803	0.97314
50	24	30	5	107	121	19	19	19	66	50	50	60	50	50	50	127	50	19	50	50	19	19	19	19	19	19	19	0	1	1	3	0	2	0.939901	0.358493	0.98829	15.8699	0.987573	1.32167	63.121	0.33877	0.379429	0.0283244	0.164015	-0.762048	0.58516	0.939901	0.358493	0.98829
14	82	15	17	8	8	0	223	13	7	12	1	2	2	1	2	1	2	3	12	2	0	0	0	4	0	0	0	0	11	3	3	11	1	0.81172	0.442271	0.970864	7.69979	0.948426	1.63504	30.3569	0.924439	1.08994	0.0250662	0.523629	-0.628358	0.776885	0.81172	0.442271	0.970864
57	58	27	13	18	18	9	9	9	44	0	0	0	0	0	0	0	0	9	0	0	8	9	9	9	9	9	5	9	102	102	102	102	13	0.962409	0.0801442	0.990223	4.01989	0.992274	0.519149	15.9994	0.226853	0.250383	0.0286347	0.111885	-0.769767	0.488626	0.962409	0.0801442	0.990223
4	44	18	105	4	117	4	4	4	6	6	6	6	6	6	6	4	6	4	6	4	6	4	4	4	4	4	0	4	3	3	3	3	3	0.773657	1.63545	0.913236	9.02203	0.914872	1.88132	34.4527	1.08129	1.37658	0.0234123	0.74815	-0.507229	0.719918	0.773657	1.63545	0.913236
8	39	4	7	12	10	12	12	12	47	9	9	9	4	4	9	4	396	6	4	4	6	4	4	4	4	4	0	4	3	3	3	3	3	0.766259	1.56214	0.874611	5.82314	0.909609	1.48033	21.7304	1.11015	1.41191	0.0230882	0.794019	-0.444698	0.71526	0.766259	1.56214	0.874611
48	78	1	15	116	1	53	53	53	0	104	204	204	204	3	204	204	204	53	155	155	53	53	53	53	53	53	53	53	66	66	66	66	28	0.902541	0.1813	0.958132	2.25314	0.974865	0.567243	8.83126	0.481029	0.556857	0.0272239	0.277792	-0.656047	0.603635	0.902541	0.1813	0.958132
29	36	30	3	9	43	13	295	71	10	2	1	1	1	1	1	1	1	0	1	1	0	0	0	0	0	474	0	0	11	244	3	1842	26	0.940957	0.0968181	0.988154	4.69173	0.990189	0.623523	18.6701	0.319198	0.344476	0.0283966	0.134237	-0.782327	0.543084	0.940957	0.0968181	0.988154
12	92	18	111	4	117	4	4	4	6	4	6	11	6	6	6	4	6	4	4	6	4	4	4	4	4	4	0	4	3	3	3	3	3	0.76152	1.07755	0.955489	12.1701	0.91918	2.38397	47.6028	1.17244	1.4518	0.0233361	0.745656	-0.55421	0.806505	0.76152	1.07755	0.955489
16	39	4	7	12	10	12	12	12	47	9	9	9	4	4	9	4	396	6	4	4	6	4	4	4	4	4	0	4	3	3	3	3	3	0.757205	1.66268	0.849898	5.24733	0.905574	1.37299	19.3266	1.10256	1.41011	0.0228643	0.797697	-0.429862	0.668058	0.757205	1.66268	0.849898
36	42	13	103	103	4	10	68	4	34	4	6	6	6	6	40	4	6	4	6	6	4	4	4	4	4	4	0	4	3	3	3	3	3	0.835328	0.627891	0.96225	8.52922	0.948727	1.56407	33.489	0.824151	0.99583	0.0253602	0.509997	-0.600153	0.7163	0.835328	0.627891	0.96225
2	70	12	12	13	17	0	3	78	7	2	39	2	2	1	11	11	11	0	1	1	13	0	0	0	0	0	13	13	0	0	0	0	2	0.904626	0.193365	0.972177	5.41619	0.975602	0.749435	21.4714	0.440816	0.515718	0.0272823	0.247738	-0.704275	0.543361	0.904626	0.193365	0.972177
79	84	6	3	9	8	0	295	94	1	11	205	205	205	205	205	205	205	0	287	287	13	378	0	560	0	729	13	902	1087	0	0	1260	27	0.836766	0.43268	0.987474	16.9847	0.965176	2.27386	67.5061	0.861902	0.967978	0.0261669	0.394718	-0.718539	0.804095	0.836766	0.43268	0.987474
37	53	21	25	15	10	7	7	7	34	12	12	12	12	1	2	1	24	3	12	2	0	0	4	4	4	0	0	4	11	3	3	11	1	0.815143	0.705517	0.950272	8.21175	0.940755	1.67702	32.1415	0.906698	1.10618	0.0248105	0.568387	-0.574728	0.739966	0.815143	0.705517	0.950272
76	80	7	106	4	10	6	6	6	4	9	9	9	4	4	9	4	4	6	4	4	6	4	4	4	4	4	0	4	3	3	3	3	3	0.805303	1.27759	0.913929	7.15905	0.927069	1.5082	27.3586	0.953421	1.19441	0.0242222	0.664868	-0.504113	0.699779	0.805303	1.27759	0.913929
6	90	20	109	109	117	10	68	4	6	4	6	4	6	979	40	1093	6	4	6	6	4	4	4	4	4	4	0	4	3	3	3	3	3	0.769625	0.992205	0.947565	9.08886	0.921042	1.98193	35.3632	1.10059	1.36789	0.0235599	0.704797	-0.549401	0.753109	0.769625	0.992205	0.947565
45	53	18	25	15	10	7	7	7	34	12	12	12	12	12	2	1	2	3	12	2	0	0	0	4	0	0	0	0	11	3	3	11	1	0.733269	0.481087	0.965209	6.93418	0.931139	1.85451	27.2556	1.18569	1.40137	0.0236307	0.630362	-0.621471	0.796071	0.733269	0.481087	0.965209
13	12	12	11	4	117	10	4	4	6	6	6	6	6	4	9	4	6	6	4	4	4	4	4	4	4	4	0	4	3	3	3	3	3	0.778206	0.710154	0.96096	9.59363	0.932567	2.00269	37.6644	1.06486	1.2871	0.0240833	0.636577	-0.583717	0.779205	0.778206	0.710154	0.96096
91	78	7	15	116	1	53	53	53	169	264	359	359	359	359	204	204	204	53	155	155	53	53	53	53	53	53	53	53	66	66	66	66	28	0.849019	0.403049	0.942279	3.73706	0.956588	0.943649	14.5452	0.735094	0.864495	0.0258159	0.451999	-0.57909	0.694472	0.849019	0.403049	0.942279
25	57	5	17	8	8	0	3	0	7	2	1	2	2	1	2	1	2	3	1	2	0	0	0	0	0	0	0	0	11	3	3	11	1	0.790334	0.366185	0.985384	11.7701	0.954249	2.2299	46.7141	1.01654	1.15307	0.0252528	0.468468	-0.700108	0.804177	0.790334	0.366185	0.985384
33	73	11	25	15	124	23	23	23	9	2	1	2	2	1	2	1	2	3	1	2	0	0	0	0	0	0	0	0	11	3	3	11	1	0.92587	0.0631127	0.986128	2.34491	0.988577	0.507011	9.31651	0.379269	0.410014	0.0282236	0.15295	-0.777512	0.587503	0.92587	0.0631127	0.986128
63	92	29	111	4	117	4	4	4	6	4	6	6	6	6	6	4	6	4	4	6	4	4	4	4	4	4	0	4	3	3	3	3	3	0.864547	0.405244	0.980634	10.3697	0.962244	1.605	41.0736	0.716529	0.841752	0.0262136	0.409038	-0.66558	0.730477	0.864547	0.405244	0.980634
75	25	23	25	15	124	23	23	23	27	12	1	2	1	1	2	1	2	3	1	2	0	0	0	0	4	4	0	4	11	3	3	11	1	0.903177	0.209015	0.949611	2.25782	0.97111	0.542606	8.82228	0.487843	0.580691	0.0269766	0.315755	-0.608194	0.597697	0.903177	0.209015	0.949611
40	5	30	25	15	10	7	7	0	34	19	1	12	1	12	2	1	2	3	12	2	0	0	0	4	4	4	23	0	11	3	3	11	1	0.782753	0.549815	0.977445	10.967	0.938542	2.21839	43.3183	1.05564	1.25973	0.0244013	0.582498	-0.643861	0.787401	0.782753	0.549815	0.977445
4	43	13	104	104	904	12	116	110	17	64	557	4	4	4	64	4	4	6	4	4	6	4	4	4	4	4	0	4	100	100	3	3	3	0.641942	2.28654	0.803278	5.2156	0.857651	1.81407	18.5759	1.53471	2.00704	0.0198355	1.10878	-0.350799	0.718454	0.641942	2.28654	0.803278
78	54	26	13	18	18	9	9	9	44	0	0	0	0	0	1157	1251	1345	1427	1518	1604	1697	1787	1875	1968	2055	2137	5	9	870	102	102	102	13	0.990785	0.0293791	0.99223	1.84504	0.99771	0.175921	7.3508	0.066868	0.074396	0.0291766	0.0393724	-0.783627	0.301776	0.990785	0.0293791	0.99223
7	14	9	2	29	29	222	198	137	45	2	1	3	1	1	1	1	2	3	1	2	0	0	0	0	0	0	0	0	11	3	3	11	1	0.896202	0.180122	0.9808	4.65705	0.977197	0.897155	18.4481	0.538312	0.605991	0.027286	0.271011	-0.710679	0.658841	0.896202	0.180122	0.9808
65	3	16	10	13	17	0	3	0	2	50	11	2	2	1	2	1	2	4	1	1	4	0	4	101	0	4	13	4	3	3	3	3	3	0.855563	0.773979	0.810556	2.3012	0.947338	0.495963	8.43081	0.598193	0.734935	0.0254414	0.47453	-0.455998	0.438751	0.855563	0.773979	0.810556
48	69	1	41	32	32	34	8	8	214	17	17	17	17	17	17	17	17	8	17	17	8	8	8	8	8	8	8	8	115	115	115	115	14	0.96134	0.180009	0.99289	12.8486	0.993786	0.976619	51.2143	0.222236	0.241737	0.0288045	0.0928633	-0.816031	0.507945	0.96134	0.180009	0.99289
68	8	10	32	43	8	71	93	71	2	1	1	2	2	1	2	1	2	3	1	2	0	0	0	0	0	0	0	0	11	3	3	11	1	0.90505	0.140049	0.987954	5.4066	0.980747	0.951415	21.4864	0.501733	0.558279	0.0275414	0.233638	-0.750062	0.638067	0.90505	0.140049	0.987954
16	30	4	15	116	1	53	53	53	0	104	204	204	204	3	204	204	204	53	155	155	53	53	53	53	53	53	53	53	66	66	66	66	28	0.900255	0.172168	0.960577	2.12626	0.975848	0.557539	8.33286	0.498705	0.570203	0.0272428	0.279264	-0.656087	0.624013	0.900255	0.172168	0.960577
58	34	22	17	8	8	0	223	13	7	2	1	2	1	12	2	1	2	3	12	2	0	0	0	0	0	0	0	0	11	3	3	11	1	0.826716	0.336151	0.978413	7.69576	0.957033	1.56293	30.4469	0.850771	0.985333	0.025629	0.447642	-0.666917	0.743027	0.826716	0.336151	0.978413
22	4	17	7	12	10	12	7	6	4	12	9	9	4	4	9	4	4	6	4	4	6	4	4	4	4	4	0	4	3	3	3	3	3	0.658973	2.8119	0.781904	6.92723	0.870413	1.90478	24.897	1.47827	1.92068	0.0205102	1.07115	-0.350783	0.73839	0.658973	2.8119	0.781904
79	93	27	17	17	17	13	294	145	7	11	1	2	12	1095	2	1	2	3	1	2	0	0	1098	0	0	0	13	0	3	3	3	11	1	0.913169	0.307791	0.965757	4.48711	0.97296	0.774788	17.6407	0.458375	0.545324	0.0272355	0.291622	-0.648406	0.586033	0.913169	0.307791	0.965757
44	17	16	34	95	95	194	202	27	12	18	18	18	18	8	18	8	8	27	8	8	27	94	27	98	27	27	27	98	6	6	6	6	5	0.965302	0.35748	0.956922	1.25101	0.987719	0.226516	4.64655	0.175504	0.213292	0.0284913	0.12462	-0.663974	0.310922	0.965302	0.35748	0.956922
38	76	26	8	10	10	7	6	7	4	9	9	9	6	4	9	4	2	6	4	6	6	4	4	4	4	4	0	4	3	3	3	3	3	0.848848	1.03729	0.908631	5.36955	0.941262	1.04873	20.4409	0.736963	0.924766	0.0252833	0.536541	-0.512996	0.61393	0.848848	1.03729	0.908631
47	4	19	7	12	10	12	7	6	4	9	9	9	4	4	9	4	4	6	4	4	6	4	4	4	4	4	0	4	3	3	3	3	3	0.649964	3.87439	0.751616	8.14203	0.852883	2.1478	28.6937	1.56069	2.04841	0.0197774	1.1803	-0.33141	0.703502	0.649964	3.87439	0.751616
12	42	25	103	103	4	10	68	4	34	4	6	11	6	6	40	4	6	4	6	6	1519	4	4	4	4	16	0	4	3	3	3	3	3	0.731431	1.70809	0.898255	9.30426	0.898984	2.1593	35.5089	1.24808	1.59639	0.0223547	0.857838	-0.467661	0.753015	0.731431	1.70809	0.898255
69	23	14	0	66	7	79	11	137	45	3	1	3	3	3	3	4	4	6	4	4	6	4	4	4	4	4	0	4	3	3	3	3	3	0.797078	1.6315	0.817627	3.9017	0.918469	1.03722	13.9753	0.9421	1.18605	0.0238138	0.713618	-0.420079	0.618592	0.797078	1.6315	0.817627
73	44	22	105	4	117	4	4	4	34	6	6	6	6	6	6	4	6	4	6	6	4	4	4	4	4	4	0	4	3	3	3	3	3	0.923566	0.460309	0.957644	6.1557	0.973025	0.859046	24.1625	0.428588	0.518902	0.027364	0.298392	-0.607441	0.575373	0.923566	0.460309	0.957644
20	90	27	109	109	117	10	68	4	34	4	6	6	6	6	999	1093	6	4	6	6	4	4	4	1790	4	4	2064	4	3	3	3	3	3	0.819932	0.521018	0.957374	6.43966	0.945763	1.35135	25.2376	0.86691	1.03998	0.0250575	0.529299	-0.592193	0.735183	0.819932	0.521018	0.957374
94	33	10	101	101	7	5	14	5	18	4	44	44	44	44	5	44	44	5	5	5	5	5	5	5	5	5	5	5	2	2	2	2	6	0.934421	0.0870791	0.984383	2.70985	0.986669	0.531577	10.7523	0.356999	0.395696	0.0281044	0.17475	-0.747475	0.571307	0.934421	0.0870791	0.984383
24	29	4	16	12	5	1	2	1	51	83	83	83	83	83	83	83	83	1	83	83	1	1	1	1	1	1	1	1	55	55	55	55	4	0.551812	9.0183	0.609377	11.4637	0.784892	3.00554	36.8365	1.9737	2.70113	0.0166811	1.61634	-0.222845	0.649874	0.551812	9.0183	0.609377
45	46	29	52	5	5	1	2	1	47	83	83	83	83	4	83	83	83	1	4	83	1	1	1	1	1	1	1	1	55	3	55	55	4	0.639663	4.01076	0.644276	5.82081	0.842143	1.8053	19.2725	1.53222	2.04062	0.0193239	1.22725	-0.247572	0.614934	0.639663	4.01076	0.644276
66	85	10	18	119	77	27	27	27	12	22	22	44	44	8	5	8	8	5	5	8	27	5	27	98	5	4	5	98	6	6	6	2	6	0.893774	0.323812	0.924289	1.23629	0.967533	0.278224	4.62135	0.384395	0.465948	0.026838	0.270638	-0.62088	0.333018	0.893774	0.323812	0.924289
92	79	30	25	15	10	7	7	7	9	12	1	12	4	12	9	1	2	3	12	2	6	0	0	4	4	0	0	0	11	3	3	129	31	0.601533	0.898526	0.967976	14.6207	0.89772	3.61115	57.5841	1.75329	2.0612	0.0210314	0.868729	-0.605946	0.873733	0.601533	0.898526	0.967976
38	23	6	0	66	7	79	11	137	45	3	1	3	3	3	3	1	2	3	1	2	0	0	0	0	0	0	0	0	11	3	3	3	3	0.87249	0.277122	0.932342	2.80295	0.96325	0.651819	10.9347	0.547796	0.66219	0.0264386	0.33597	-0.640414	0.575354	0.87249	0.277122	0.932342
77	40	26	1	0	0	194	286	96	3	18	18	18	18	8	997	8	8	27	8	8	27	94	27	5	27	27	27	98	6	6	6	6	5	0.937188	0.133472	0.948147	1.20565	0.984242	0.221117	4.68913	0.255782	0.297015	0.0280064	0.162613	-0.636654	0.364167	0.937188	0.133472	0.948147
25	2	5	4	106	43	282	197	0	113	46	46	46	46	1	46	46	46	136	1	2	0	229	320	0	0	0	0	488	7	3	3	11	1	0.865014	0.233362	0.987749	9.19959	0.971608	1.53479	36.565	0.698738	0.784702	0.0267225	0.322622	-0.730658	0.724135	0.865014	0.233362	0.987749
8	70	7	12	76	17	0	3	78	7	2	1	2	2	1	2	1	2	3	1	2	0	0	0	0	0	0	0	0	11	3	3	11	1	0.913361	0.282037	0.971126	5.35657	0.973671	0.83816	21.1442	0.449889	0.535135	0.0273089	0.27231	-0.695388	0.591004	0.913361	0.282037	0.971126
14	92	2	111	4	4	4	4	4	6	6	6	6	6	6	6	4	6	4	6	6	4	4	4	4	4	4	0	4	3	3	3	3	3	0.925916	0.24582	0.983352	7.0709	0.978619	0.95705	28.0378	0.42259	0.495317	0.0275955	0.255148	-0.687685	0.608353	0.925916	0.24582	0.983352
1	57	14	17	8	8	0	3	0	7	2	11	2	1	1	2	1	2	3	39	2	0	0	0	0	0	0	0	4	11	3	3	11	1	0.931189	0.292474	0.976016	6.03966	0.978617	0.852171	23.8662	0.396182	0.47001	0.0276654	0.253379	-0.663024	0.586492	0.931189	0.292474	0.976016
75	30	4	15	116	1	53	53	53	0	104	204	204	204	3	204	204	204	53	155	155	53	53	53	53	53	53	53	53	66	66	66	66	28	0.891115	0.178876	0.954817	2.1393	0.973868	0.580454	8.37834	0.52859	0.604804	0.0270514	0.298576	-0.638254	0.633318	0.891115	0.178876	0.954817
78	57	29	17	8	8	0	13	13	2	102	11	2	1	1	2	1	2	3	39	2	0	0	0	0	0	0	1446	0	0	3	0	0	2	0.939213	0.109713	0.990545	5.75879	0.988183	0.796113	22.9254	0.343065	0.378143	0.0282321	0.155838	-0.767685	0.557534	0.939213	0.109713	0.990545
7	7	19	7	41	10	6	6	6	4	9	9	9	4	4	9	4	4	6	4	4	6	4	4	4	4	4	0	4	3	3	3	3	3	0.762177	2.65984	0.85768	8.91623	0.899819	1.96179	33.0051	1.1568	1.50975	0.0228032	0.863485	-0.424503	0.696346	0.762177	2.65984	0.85768
65	4	22	7	10	10	12	12	12	4	9	9	9	4	12	9	4	4	6	4	4	6	0	4	4	4	4	0	4	3	3	3	3	3	0.731505	1.4256	0.891768	7.56796	0.900594	1.96455	28.8463	1.23079	1.5729	0.0223892	0.837908	-0.47217	0.743152	0.731505	1.4256	0.891768
54	38	6	15	116	1	53	53	53	45	3	1	3	3	3	3	1	2	3	1	2	0	0	0	0	53	0	53	53	11	66	66	162	19	0.935689	0.131031	0.973636	2.76863	0.984204	0.518723	10.9435	0.353133	0.400136	0.0279709	0.198812	-0.692845	0.561974	0.935689	0.131031	0.973636
5	61	25	12	76	8	190	190	78	50	2	39	12	2	1	2	1	11	3	39	1268	6	0	0	4	4	0	0	0	11	3	3	11	1	0.811912	0.922385	0.925915	6.50792	0.935072	1.3981	25.1093	0.908478	1.12052	0.0245761	0.605276	-0.527731	0.695782	0.811912	0.922385	0.925915
79	90	17	109	109	117	10	4	4	6	6	6	6	6	979	6	1093	6	4	6	6	6	4	4	4	4	4	0	4	3	3	3	3	3	0.888991	0.676555	0.953016	7.1178	0.960341	1.14958	27.7946	0.594258	0.730858	0.0264589	0.406838	-0.588963	0.634747	0.888991	0.676555	0.953016
44	8	29	32	43	9	203	93	13	7	1	1	1	1	1	2	1	1	0	1	1	0	0	0	0	0	0	0	0	11	0	3	11	1	0.921056	0.113986	0.98778	4.81843	0.984794	0.805774	19.1598	0.428614	0.472452	0.0279026	0.194288	-0.758876	0.613145	0.921056	0.113986	0.98778
83	31	7	25	15	10	7	7	61	9	12	12	12	12	12	2	1	2	3	12	2	0	0	0	4	0	0	0	0	11	3	3	11	1	0.559533	1.02577	0.965933	14.9496	0.877392	4.08824	58.7724	1.94655	2.3323	0.0197698	1.00325	-0.572513	0.90134	0.559533	1.02577	0.965933
66	61	20	12	76	8	190	190	78	50	2	39	2	2	1	2	1	2	3	39	2	6	0	0	4	4	4	0	0	11	3	3	11	1	0.81922	1.29357	0.930725	9.55392	0.931463	1.75769	36.9221	0.911094	1.15007	0.0245441	0.636958	-0.527153	0.69992	0.81922	1.29357	0.930725
91	47	21	7	12	10	69	28	12	4	9	9	9	4	4	9	4	4	6	4	4	6	4	4	4	4	4	0	4	3	3	3	3	3	0.756942	2.12728	0.882445	9.11168	0.903028	1.94073	34.3194	1.18139	1.51601	0.0227627	0.852935	-0.441383	0.727314	0.756942	2.12728	0.882445
6	20	29	7	12	10	12	12	12	47	9	9	9	4	4	9	4	4	6	4	2	1	4	4	4	4	4	0	4	55	3	3	3	3	0.908259	0.465167	0.937557	3.32425	0.967431	0.622676	12.8318	0.46671	0.569581	0.0269581	0.327868	-0.59813	0.53894	0.908259	0.465167	0.937557
59	6	2	13	18	18	9	9	9	44	0	0	0	0	0	0	0	0	9	0	0	9	9	9	9	9	9	5	9	102	102	102	102	13	0.933733	0.297581	0.95714	3.48846	0.978763	0.462175	13.6563	0.303692	0.366958	0.027726	0.206623	-0.689939	0.430687	0.933733	0.297581	0.95714
42	50	7	4	106	43	282	197	13	113	46	46	46	46	1	46	46	46	136	46	2	0	229	320	0	0	432	669	488	7	7	7	7	34	0.863756	0.210284	0.990072	10.8094	0.975653	1.63086	43.0275	0.706711	0.775484	0.0269821	0.289265	-0.75573	0.743765	0.863756	0.210284	0.990072
84	6	3	13	18	18	9	9	9	44	0	0	0	0	0	0	0	0	9	0	0	9	9	9	9	9	9	5	9	102	102	102	102	13	0.952056	0.116182	0.983146	4.74101	0.988954	0.602483	18.8479	0.274774	0.307231	0.0283782	0.143848	-0.750827	0.515629	0.952056	0.116182	0.983146
87	27	22	30	7	7	5	9	5	18	44	44	44	44	44	5	44	44	5	5	5	5	5	5	5	5	5	5	5	2	2	2	2	6	0.768764	0.211112	0.897698	1.13896	0.940974	0.406806	4.34472	0.794608	0.961611	0.0240074	0.521305	-0.437073	0.532047	0.768764	0.211112	0.897698
25	11	5	0	66	7	79	12	12	47	9	9	9	4	4	9	4	4	6	4	4	6	4	4	4	4	4	0	4	3	3	3	3	3	0.78474	1.77757	0.837241	5.25624	0.912766	1.26918	19.2474	1.01417	1.29476	0.0234546	0.762277	-0.416264	0.657013	0.78474	1.77757	0.837241
8	77	16	16	12	5	12	2	1	51	83	83	83	83	83	83	83	83	1	4	83	1	1	1	1	4	1	0	1	55	91	3	3	3	0.617227	4.60729	0.727513	8.91082	0.837536	2.47218	31.036	1.64887	2.18686	0.019071	1.24049	-0.314288	0.667672	0.617227	4.60729	0.727513
28	16	11	7	12	10	12	28	6	4	9	9	9	4	4	9	4	4	6	4	4	6	4	4	4	4	4	0	4	3	3	3	3	3	0.782006	2.04204	0.875733	6.74594	0.910906	1.54	24.9417	1.03839	1.33476	0.0234308	0.762168	-0.454896	0.652225	0.782006	2.04204	0.875733
50	5	25	25	15	10	7	7	11	34	19	1	11	12	12	2	1	2	3	12	2	0	4	0	4	0	0	144	13	0	0	3	11	1	0.903082	0.504404	0.897503	2.68445	0.967977	0.504734	10.2334	0.430933	0.523284	0.0269218	0.301464	-0.615156	0.465974	0.903082	0.504404	0.897503
23	33	28	101	101	7	5	14	5	73	44	5	4	44	5	5	44	44	5	5	4	5	5	5	5	5	5	5	5	2	2	2	2	6	0.959708	0.0455359	0.982371	1.5194	0.991814	0.259211	6.03207	0.207286	0.22914	0.0285491	0.110853	-0.729126	0.431241	0.959708	0.0455359	0.982371
14	39	27	7	12	10	12	12	61	4	9	9	9	4	4	9	4	4	6	4	4	6	4	4	4	4	4	0	4	3	3	3	3	3	0.76687	1.8298	0.833298	4.76695	0.906274	1.2771	17.238	1.065	1.36751	0.0230369	0.792611	-0.419396	0.655924	0.76687	1.8298	0.833298
71	82	7	17	8	8	0	223	13	7	2	1	2	2	1	2	1	2	3	1	2	0	0	0	0	0	0	0	0	11	3	3	11	1	0.797713	0.343256	0.986358	12.4444	0.956982	2.21474	49.4344	1.00369	1.13299	0.0254024	0.458461	-0.704692	0.823748	0.797713	0.343256	0.986358
57	77	8	16	12	5	1	2	1	51	83	83	83	83	83	83	83	83	1	83	83	1	1	1	1	1	1	1	1	55	55	55	55	4	0.673146	3.77708	0.772162	7.2657	0.861008	1.9254	25.2857	1.41118	1.8758	0.0204596	1.08246	-0.370775	0.645026	0.673146	3.77708	0.772162
80	90	7	109	109	117	10	68	4	2	11	11	11	1	11	11	11	11	0	1	1	13	15	0	0	0	15	13	13	0	0	0	0	2	0.947626	0.122488	0.990715	6.3785	0.988253	0.791861	25.3915	0.301763	0.339212	0.028283	0.152268	-0.756023	0.519142	0.947626	0.122488	0.990715
73	77	26	16	12	5	1	2	1	51	83	83	83	83	83	83	83	83	1	83	83	1	1	1	1	1	1	1	1	3	3	3	3	3	0.802638	2.11782	0.864723	6.96971	0.919374	1.36301	25.761	0.90556	1.17701	0.0240014	0.684421	-0.498959	0.622637	0.802638	2.11782	0.864723
36	71	12	0	66	66	122	12	137	45	3	4	3	4	3	3	1	4	3	1	2	0	0	0	0	0	0	0	0	11	3	3	3	3	0.847444	0.347482	0.959423	4.67447	0.959927	1.03635	18.3504	0.734049	0.854295	0.0259787	0.418108	-0.628176	0.697368	0.847444	0.347482	0.959423
19	9	12	10	13	8	0	3	0	7	2	1	2	2	1	2	1	2	3	1	2	0	0	0	0	0	0	0	0	11	3	3	11	1	0.819301	0.418517	0.964858	10.2087	0.955091	1.77027	40.4161	0.868975	1.00778	0.0255131	0.451868	-0.664391	0.737501	0.819301	0.418517	0.964858
93	18	26	30	7	7	5	5	164	18	18	44	44	44	44	5	491	44	5	5	5	5	4	5	5	5	5	5	5	2	2	2	2	6	0.867254	0.147624	0.915425	1.21142	0.964904	0.339671	4.69806	0.494668	0.595527	0.0262925	0.320773	-0.592813	0.488568	0.867254	0.147624	0.915425
58	52	18	7	15	10	12	6	6	4	4	9	9	4	12	9	4	4	6	4	4	6	4	4	4	4	4	0	4	3	3	3	3	3	0.709068	3.36888	0.787769	7.59921	0.872354	1.94259	27.028	1.33599	1.76366	0.0212684	1.02819	-0.357076	0.663576	0.709068	3.36888	0.787769
41	20	10	7	10	10	12	12	12	47	9	9	9	4	4	9	4	4	6	4	4	6	4	4	4	4	4	0	4	3	3	3	3	3	0.815573	0.869406	0.910422	3.95898	0.935232	1.03572	14.9665	0.856749	1.06288	0.0246573	0.578324	-0.526819	0.652423	0.815573	0.869406	0.910422
30	54	13	13	18	18	9	9	9	44	0	0	0	0	0	0	0	0	9	0	0	9	9	9	9	9	9	5	9	102	102	102	102	13	0.952988	0.0682166	0.990987	3.90018	0.993028	0.441323	15.5325	0.217323	0.236207	0.0286872	0.0877867	-0.795104	0.420304	0.952988	0.0682166	0.990987
23	92	14	111	4	117	4	4	4	6	4	6	6	6	6	6	4	4	6	4	4	6	4	4	4	4	4	0	4	3	3	3	3	3	0.758401	0.991768	0.878014	3.93122	0.91608	1.23182	14.7331	1.09735	1.36752	0.0231794	0.740577	-0.45824	0.719261	0.758401	0.991768	0.878014
34	45	7	17	8	8	0	294	145	27	19	1	19	1	1	11	11	11	0	1	1	13	0	0	0	0	0	13	13	0	0	0	0	2	0.856341	0.323858	0.974403	9.45993	0.96767	1.56673	37.5159	0.7268	0.823062	0.0264962	0.346349	-0.716018	0.710331	0.856341	0.323858	0.974403
38	86	23	15	116	6	53	53	53	0	104	204	3	3	3	204	204	204	3	155	155	0	53	0	53	53	53	53	53	66	66	66	3	3	0.879937	0.413091	0.935862	3.09918	0.962439	0.745981	11.9836	0.610674	0.72956	0.0264099	0.397302	-0.568705	0.645571	0.879937	0.413091	0.935862
49	37	15	18	119	202	301	27	27	13	22	22	18	18	8	22	22	8	27	8	8	27	94	27	98	27	27	27	98	6	6	6	6	5	0.960211	0.614355	0.956828	2.38701	0.982591	0.380815	8.93368	0.209368	0.266771	0.0283248	0.153025	-0.666077	0.346924	0.960211	0.614355	0.956828
30	65	21	34	95	95	194	202	106	13	22	18	18	997	8	22	8	8	27	8	8	27	94	27	98	27	27	27	98	6	6	6	6	5	0.969405	0.0359555	0.968054	0.801186	0.9931	0.109389	3.16879	0.133383	0.148872	0.0286251	0.0909635	-0.617908	0.272669	0.969405	0.0359555	0.968054
31	93	17	17	8	8	0	294	145	7	11	1	11	12	1	2	1	2	3	6	6	4	4	4	4	4	4	0	4	3	3	3	0	2	0.906423	0.253321	0.973177	4.79597	0.973812	0.844924	18.9305	0.490317	0.573581	0.0272372	0.282709	-0.6928	0.63333	0.906423	0.253321	0.973177
91	85	14	18	119	77	27	27	27	12	22	22	18	18	8	18	8	8	27	8	8	27	94	27	98	27	27	27	98	6	6	6	6	5	0.981452	0.149879	0.972052	2.60411	0.994217	0.278092	10.2666	0.126053	0.143754	0.0289284	0.0837322	-0.689466	0.365914	0.981452	0.149879	0.972052
74	39	2	7	12	10	12	11	61	34	9	5	4	4	4	9	4	4	6	4	4	6	4	4	4	4	4	0	4	3	91	3	3	3	0.796755	1.64063	0.842649	3.84929	0.915908	1.03185	13.7565	0.910404	1.17663	0.023778	0.694395	-0.450052	0.568406	0.796755	1.64063	0.842649
25	12	5	11	4	117	10	4	4	6	6	6	6	6	6	6	4	6	4	6	6	4	4	4	4	4	4	0	4	3	3	3	3	3	0.848894	0.78897	0.96513	10.9204	0.948413	1.76579	42.8925	0.794725	0.976004	0.0254983	0.517066	-0.59146	0.717912	0.848894	0.78897	0.96513
50	26	30	43	30	30	223	201	293	303	396	491	491	491	491	491	491	491	102	180	180	80	80	132	80	80	80	1101	144	334	91	102	2	6	0.940475	0.229691	0.970904	3.64145	0.9817	0.596994	14.3361	0.342131	0.404669	0.0279083	0.221095	-0.662259	0.55291	0.940475	0.229691	0.970904
57	17	19	34	95	95	194	202	27	12	22	18	18	18	8	18	8	8	27	8	8	27	94	27	98	27	27	27	98	6	6	6	6	5	0.9778	0.0759273	0.967933	3.95233	0.995723	0.35371	15.7334	0.121925	0.133864	0.0289935	0.0645793	-0.684494	0.321043	0.9778	0.0759273	0.967933
78	11	21	0	66	7	79	12	11	5	4	5	9	4	4	9	4	4	6	4	4	6	4	4	4	4	4	0	130	3	91	3	3	3	0.860692	0.492878	0.846355	2.31784	0.953191	0.582063	8.77847	0.638079	0.774863	0.0257702	0.447653	-0.466423	0.547985	0.860692	0.492878	0.846355
38	93	26	17	8	8	0	294	0	7	2	1	2	12	1	2	1	2	3	1	835	0	0	1098	0	0	0	1446	0	11	3	3	11	1	0.875906	0.292599	0.972962	5.31131	0.965921	1.06049	20.9526	0.640328	0.751812	0.0264928	0.373741	-0.651547	0.697044	0.875906	0.292599	0.972962
46	31	29	25	15	10	7	7	7	9	12	12	12	12	12	2	1	2	3	12	2	0	0	0	4	0	0	0	0	11	3	3	11	1	0.894785	0.519646	0.90287	5.00847	0.961129	0.788462	19.5142	0.503037	0.62105	0.0265192	0.380781	-0.546086	0.532864	0.894785	0.519646	0.90287
19	14	23	2	29	29	222	198	137	45	2	1	3	3	1	1	1	2	3	1	2	0	0	0	0	4	0	0	4	3	3	3	0	2	0.863851	0.105673	0.925454	0.854113	0.967804	0.207042	3.31078	0.450535	0.534357	0.0261566	0.312914	-0.483127	0.371601	0.863851	0.105673	0.925454
58	63	12	3	9	8	203	295	180	91	11	1	585	1	1	2	1	1	0	1	2	0	0	0	0	0	0	0	0	11	3	3	11	1	0.903432	0.149441	0.979063	5.55561	0.98055	0.834507	22.073	0.471225	0.527044	0.027515	0.227519	-0.725729	0.616243	0.903432	0.149441	0.979063
83	45	7	17	8	8	0	294	145	7	2	1	2	2	1	2	1	2	3	1	2	0	0	0	0	0	0	0	0	11	3	3	11	1	0.798052	0.309623	0.984752	9.77179	0.95855	1.94403	38.7775	0.98044	1.1	0.0255207	0.437668	-0.710945	0.797227	0.798052	0.309623	0.984752
47	19	8	34	95	95	194	202	27	12	18	18	18	18	8	18	8	8	27	8	8	27	94	27	98	27	27	27	98	6	6	6	6	5	0.956995	0.0573826	0.961357	0.933047	0.990967	0.117662	3.6748	0.156868	0.176691	0.0284327	0.0993746	-0.650645	0.277708	0.956995	0.0573826	0.961357
30	57	6	17	8	8	13	3	13	2	11	11	11	1	11	11	11	11	0	1	1	13	0	0	0	0	0	13	13	0	0	0	0	2	0.920281	0.316208	0.98819	9.10467	0.977398	1.20505	36.1025	0.422508	0.499456	0.0276672	0.216073	-0.769655	0.563661	0.920281	0.316208	0.98819
91	61	13	12	76	8	190	190	78	7	2	4	2	2	1	2	1	2	3	39	2	0	0	0	4	0	0	0	0	11	3	3	11	1	0.831879	0.854981	0.954303	8.39266	0.943558	1.56777	32.7156	0.839542	1.02706	0.0251631	0.534487	-0.605054	0.713778	0.831879	0.854981	0.954303
37	41	29	7	4	10	12	12	12	47	4	4	9	4	4	9	4	4	6	4	4	6	4	4	4	4	4	0	4	3	3	3	3	3	0.791202	0.949806	0.826096	2.78799	0.926762	0.838505	10.2021	0.937305	1.16068	0.0238796	0.672798	-0.380169	0.634117	0.791202	0.949806	0.826096
10	13	25	12	76	8	190	190	78	7	153	39	2	2	1	2	1	2	3	39	2	0	0	0	4	0	0	0	0	3	3	3	3	3	0.862955	1.27605	0.907944	6.1674	0.944899	1.14588	23.3936	0.69377	0.881794	0.0256231	0.512683	-0.527571	0.599386	0.862955	1.27605	0.907944
84	20	19	7	10	10	12	12	12	47	9	9	9	4	4	9	4	4	6	4	4	1	1	4	1	1	1	1	1	55	55	55	55	4	0.666475	2.90672	0.6944	4.5097	0.860016	1.46097	15.1321	1.42311	1.85892	0.0201505	1.11776	-0.259998	0.62847	0.666475	2.90672	0.6944
67	52	23	7	12	10	12	6	6	4	4	9	9	4	4	9	11	4	6	4	83	6	0	4	4	4	1	0	1	3	91	3	3	3	0.763436	2.77614	0.736573	5.64233	0.898175	1.33112	19.7932	1.07333	1.3806	0.0227236	0.858579	-0.324559	0.561033	0.763436	2.77614	0.736573
30	72	20	5	107	121	17	19	19	66	50	50	60	265	50	127	50	50	19	50	50	19	19	19	19	19	19	19	19	1	1	1	1	18	0.939113	0.197255	0.980972	5.18193	0.985154	0.721562	20.5305	0.349454	0.394889	0.028076	0.188521	-0.722202	0.558042	0.939113	0.197255	0.980972
35	31	30	25	15	10	7	7	11	9	12	1	12	12	1	2	1	2	3	12	2	0	0	0	4	4	0	0	0	11	3	28	3	3	0.671278	0.554217	0.968189	9.1105	0.920142	2.41758	35.8878	1.42739	1.67421	0.0226579	0.713046	-0.626438	0.847514	0.671278	0.554217	0.968189
40	82	25	17	17	17	0	223	0	7	2	1	2	2	1	2	1	2	3	1	2	0	0	0	0	0	522	0	0	11	3	3	172	44	0.646616	1.34379	0.940547	11.0782	0.878571	2.92289	42.9688	1.59472	2.00242	0.0206188	0.984362	-0.512148	0.829885	0.646616	1.34379	0.940547
25	21	5	41	32	32	34	8	8	214	17	17	17	17	17	17	17	17	8	17	17	8	8	8	8	8	8	8	8	115	115	115	115	14	0.951537	0.151464	0.977638	7.44136	0.988144	0.703854	29.614	0.257423	0.292887	0.0283635	0.13412	-0.778062	0.473551	0.951537	0.151464	0.977638
50	55	9	7	12	10	7	11	4	6	9	6	4	4	4	3	4	6	4	6	4	4	4	4	101	4	4	0	4	3	3	3	3	3	0.868476	0.51493	0.917739	2.82439	0.953271	0.646542	10.7826	0.564313	0.706121	0.0260447	0.390137	-0.601539	0.499962	0.868476	0.51493	0.917739
1	12	30	11	4	4	10	4	4	6	6	6	6	6	6	6	4	6	4	4	6	6	4	0	4	4	4	0	4	3	3	3	3	3	0.771757	0.718638	0.968905	11.5616	0.933045	2.23042	45.5276	1.09494	1.3131	0.02406	0.632335	-0.603455	0.788512	0.771757	0.718638	0.968905
57	95	4	7	12	10	69	28	6	4	9	9	9	4	4	9	4	4	6	4	4	6	4	4	4	4	4	0	4	3	3	3	3	3	0.680628	2.15105	0.908763	12.1621	0.876383	2.77836	46.4974	1.50277	1.93861	0.0209052	1.03151	-0.454978	0.811936	0.680628	2.15105	0.908763
39	27	22	30	7	7	5	9	5	73	44	5	44	44	44	5	491	44	5	5	5	6	5	5	5	5	4	0	4	2	2	2	2	6	0.88482	0.154347	0.896352	0.797504	0.967988	0.2247	3.03567	0.456959	0.53764	0.0264369	0.334549	-0.422003	0.412222	0.88482	0.154347	0.896352
78	18	22	30	7	7	5	9	164	73	44	44	44	44	44	5	44	44	5	5	5	912	4	5	5	5	5	5	5	2	2	2	2	6	0.910338	0.290128	0.898056	1.67525	0.974639	0.372746	6.41085	0.377253	0.449225	0.0272132	0.252866	-0.608273	0.446519	0.910338	0.290128	0.898056
2	37	6	18	119	77	27	27	106	13	22	22	22	217	8	22	22	22	27	22	8	27	27	27	27	27	27	27	27	46	46	6	6	5	0.954083	0.138157	0.982118	5.73619	0.990745	0.499396	22.8066	0.211054	0.237358	0.0285203	0.110643	-0.75177	0.431133	0.954083	0.138157	0.982118
61	91	25	110	110	910	12	116	110	17	64	557	9	4	4	64	4	4	6	4	4	6	4	4	4	4	4	0	4	3	3	3	3	3	0.798029	1.45066	0.866601	4.74751	0.923914	1.1568	17.5394	0.948667	1.19556	0.0240185	0.679722	-0.458639	0.652859	0.798029	1.45066	0.866601
27	87	7	7	10	10	12	12	12	47	9	9	9	4	4	9	4	4	6	4	4	6	4	4	4	4	4	0	4	3	3	3	3	3	0.664187	2.29297	0.882429	8.81051	0.871555	2.35515	32.9491	1.50378	1.94448	0.0206588	1.03155	-0.44424	0.768869	0.664187	2.29297	0.882429
47	24	3	5	107	121	19	19	19	326	50	50	514	50	50	50	50	50	19	50	50	19	19	19	19	19	19	19	19	1	1	1	1	18	0.906981	0.261473	0.979322	6.30286	0.978671	0.968005	24.95	0.504291	0.569881	0.0274852	0.261028	-0.704753	0.656113	0.906981	0.261473	0.979322
30	32	13	100	12	10	11	6	6	4	9	9	9	4	4	40	4	6	4	6	6	4	4	4	4	4	4	0	4	3	3	3	0	2	0.832593	0.557155	0.96248	8.29149	0.944409	1.6912	32.6088	0.777043	0.964253	0.0253266	0.470267	-0.638808	0.637512	0.832593	0.557155	0.96248
56	16	11	7	12	10	12	28	6	4	9	9	9	4	4	9	4	4	6	4	4	6	4	4	4	4	4	0	4	3	3	3	3	3	0.786371	1.70747	0.908238	8.77103	0.913958	1.8712	33.3767	1.02263	1.32103	0.0236502	0.722663	-0.50774	0.671143	0.786371	1.70747	0.908238
24	72	9	5	107	121	19	19	19	66	50	50	60	50	50	50	50	50	19	50	50	19	19	19	19	19	19	19	19	1	1	1	1	18	0.940965	0.365209	0.983756	10.4976	0.985565	1.033	41.625	0.340697	0.386476	0.0281758	0.18207	-0.731423	0.554635	0.940965	0.365209	0.983756
84	19	29	34	95	95	194	202	27	12	18	18	18	8	8	18	8	8	27	8	8	27	94	27	98	27	27	27	98	6	6	6	6	5	0.850282	1.03977	0.89188	2.28206	0.953976	0.533417	8.08848	0.537146	0.673143	0.0257464	0.38865	-0.525446	0.366774	0.850282	1.03977	0.89188
32	9	13	10	8	8	0	3	13	44	50	11	2	1	1	11	11	11	0	1	1	13	0	0	0	0	0	13	13	0	0	0	0	2	0.925935	0.368852	0.983271	8.77086	0.980455	1.06477	34.7146	0.408411	0.47356	0.027798	0.212343	-0.756189	0.588121	0.925935	0.368852	0.983271
35	4	6	7	12	10	12	7	6	4	9	9	9	4	4	9	4	4	6	4	4	6	4	4	4	4	4	0	4	3	3	3	3	3	0.719032	1.51828	0.922372	10.7956	0.897512	2.5509	41.6639	1.32389	1.67697	0.0221309	0.876106	-0.492767	0.79	0.719032	1.51828	0.922372
18	52	2	7	10	10	12	28	6	4	9	9	9	4	4	9	4	4	6	4	4	6	4	4	4	4	4	0	4	3	3	3	3	3	0.695336	2.18729	0.873227	9.15273	0.880823	2.21085	34.4236	1.41374	1.82473	0.0212233	0.999249	-0.422801	0.771681	0.695336	2.18729	0.873227
55	89	8	7	12	10	12	12	12	5	4	4	4	4	4	3	4	4	6	4	4	6	4	4	4	4	4	0	4	3	3	3	3	3	0.842173	0.42716	0.927204	3.24227	0.949955	0.772963	12.5419	0.7101	0.864618	0.025477	0.463992	-0.554455	0.630957	0.842173	0.42716	0.927204
60	4	18	7	41	10	12	7	11	4	9	9	9	4	12	9	4	4	6	4	4	6	4	4	4	4	4	0	4	3	3	3	3	3	0.66056	5.12258	0.703317	8.71619	0.845566	2.11649	29.7422	1.56071	2.04401	0.0197296	1.2471	-0.264754	0.651814	0.66056	5.12258	0.703317
25	30	5	15	116	1	53	53	53	0	104	204	204	204	3	204	204	204	53	155	155	53	53	53	53	53	53	53	53	66	66	66	66	28	0.887664	0.83364	0.949641	3.01811	0.966962	0.742238	11.2388	0.560456	0.664638	0.026818	0.338957	-0.66018	0.619035	0.887664	0.83364	0.949641
82	25	9	25	15	124	23	23	23	27	12	1	19	1	1	11	11	11	236	1	253	13	0	0	0	0	0	13	13	0	0	0	0	2	0.937145	0.108717	0.985268	4.73507	0.988526	0.699921	18.8316	0.351754	0.385309	0.0282626	0.156986	-0.753247	0.578163	0.937145	0.108717	0.985268
63	9	27	10	8	17	0	294	13	7	50	1	2	2	1	2	1	2	3	1	2	0	0	0	0	0	0	0	0	11	3	3	11	1	0.856442	0.323817	0.974713	6.69718	0.963538	1.23787	26.4649	0.715786	0.831892	0.0262405	0.39043	-0.671271	0.717029	0.856442	0.323817	0.974713
11	31	20	25	15	10	7	7	7	9	12	12	1	12	12	2	1	2	3	12	2	0	0	0	4	0	0	0	4	11	3	3	11	1	0.785283	1.10587	0.909275	8.25894	0.928685	1.72816	31.9299	1.01281	1.24693	0.0241168	0.652414	-0.540533	0.731705	0.785283	1.10587	0.909275
18	71	21	0	66	66	79	12	137	45	3	1	3	4	3	3	1	4	6	4	2	0	0	132	4	4	4	0	4	3	91	3	3	3	0.761475	1.35558	0.795378	2.77274	0.911699	0.869547	9.73539	1.00677	1.26619	0.0231115	0.744866	-0.384155	0.58577	0.761475	1.35558	0.795378
1	5	15	25	15	10	7	7	7	34	12	12	12	12	12	2	1	2	6	4	4	6	4	4	4	4	4	0	4	11	3	3	3	3	0.736047	1.07112	0.945616	11.186	0.912297	2.64743	43.6729	1.20812	1.499	0.0230443	0.713913	-0.580304	0.718634	0.736047	1.07112	0.945616
58	94	6	52	5	5	1	1	1	51	83	83	83	83	83	83	83	83	1	83	83	1	1	1	1	1	1	1	1	55	55	55	55	4	0.545503	8.96008	0.708264	16.3594	0.781189	3.90515	56.4775	2.07745	2.87043	0.0164705	1.66141	-0.264648	0.73572	0.545503	8.96008	0.708264
44	93	22	17	8	8	0	294	145	22	2	1	2	2	1	2	1	2	3	1	2	0	0	1098	296	0	382	0	383	11	568	28	28	32	0.679381	0.532595	0.975827	11.2668	0.925123	2.64183	44.5348	1.45139	1.66937	0.022882	0.701027	-0.640382	0.880478	0.679381	0.532595	0.975827
48	24	1	5	107	121	19	19	19	326	50	50	514	50	50	50	50	50	19	50	50	19	19	19	19	19	19	19	19	1	1	1	1	18	0.905321	0.459137	0.979204	10.7425	0.975306	1.3118	42.5108	0.521316	0.599994	0.0273104	0.288128	-0.688653	0.635043	0.905321	0.459137	0.979204
73	96	26	0	160	7	79	226	135	43	35	4	516	516	516	516	516	516	598	4	4	6	4	4	4	138	4	123	283	100	100	224	3	3	0.877447	0.374156	0.957926	4.49308	0.96315	0.923387	17.5982	0.628242	0.744354	0.0264129	0.388064	-0.61716	0.665026	0.877447	0.374156	0.957926
54	2	19	4	106	43	282	197	13	2	11	1	46	46	1	46	46	46	136	46	2	0	0	0	0	0	0	0	0	11	3	3	11	1	0.903784	0.183048	0.986579	6.51866	0.977587	1.05581	25.8916	0.518303	0.588291	0.027348	0.266422	-0.71489	0.65438	0.903784	0.183048	0.986579
41	15	14	3	43	8	13	71	137	10	2	1	1	1	1	1	1	2	3	1	2	0	0	0	0	0	0	0	0	11	3	3	11	1	0.929871	0.15254	0.979064	3.65661	0.982589	0.663845	14.4739	0.390399	0.445003	0.0278311	0.217844	-0.698971	0.590283	0.929871	0.15254	0.979064
22	59	20	0	66	7	12	12	11	47	9	4	9	4	4	9	4	4	3	4	4	6	4	4	4	4	4	0	4	3	3	3	3	3	0.756074	1.94138	0.84592	5.3595	0.902196	1.43954	19.4966	1.14093	1.46492	0.0227574	0.834199	-0.411201	0.693207	0.756074	1.94138	0.84592
5	17	23	34	95	95	194	202	27	12	18	18	18	18	8	18	8	8	27	8	8	27	94	27	98	27	27	27	98	6	6	6	6	5	0.97666	0.0267286	0.975635	0.551457	0.995138	0.100501	2.1791	0.12398	0.136417	0.0288701	0.0730671	-0.667346	0.322947	0.97666	0.0267286	0.975635
83	59	30	0	66	7	12	12	11	5	35	4	4	4	4	9	4	4	3	1	4	6	4	4	4	4	4	0	4	3	3	3	3	3	0.916035	0.312744	0.949972	3.71268	0.972329	0.640065	14.538	0.427534	0.51761	0.0272444	0.285989	-0.637675	0.547317	0.916035	0.312744	0.949972
47	33	3	101	101	7	5	14	5	18	44	44	44	44	44	5	44	44	5	5	5	5	5	5	5	9	5	5	5	2	2	2	102	13	0.959823	0.0561987	0.986906	2.2077	0.991824	0.377998	8.77459	0.238644	0.263324	0.02859	0.119565	-0.766112	0.516551	0.959823	0.0561987	0.986906
30	43	11	104	104	904	6	116	110	17	64	557	4	4	3	3	236	4	318	318	318	318	409	497	591	678	916	0	933	1118	3	3	162	19	0.898897	0.29511	0.973064	5.55526	0.971263	0.99735	21.9259	0.545673	0.639701	0.0269783	0.327881	-0.653522	0.660149	0.898897	0.29511	0.973064
86	68	9	7	12	10	12	12	11	47	9	9	9	4	4	9	4	4	6	4	4	6	4	4	4	4	4	0	4	3	3	3	3	3	0.763539	1.66792	0.833352	4.93261	0.908026	1.23723	18.0625	1.04766	1.3338	0.0230472	0.765898	-0.428026	0.630106	0.763539	1.66792	0.833352
17	22	11	12	76	8	190	190	78	50	153	39	2	2	1	2	1	2	3	1	2	0	0	0	0	0	0	0	0	11	3	3	11	1	0.853155	0.614158	0.96812	8.86375	0.961423	1.53159	34.8409	0.755198	0.876406	0.0261333	0.407595	-0.681886	0.731907	0.853155	0.614158	0.96812
91	11	15	0	66	7	79	12	11	4	9	4	9	4	4	3	4	4	6	4	4	6	4	4	123	138	4	123	283	100	100	224	3	3	0.860327	0.471897	0.94073	4.07485	0.95561	0.95827	15.8275	0.705882	0.851984	0.0258929	0.456349	-0.570205	0.688352	0.860327	0.471897	0.94073
20	5	24	25	15	10	7	7	61	34	19	1	12	12	12	1	1	1	0	12	2	0	4	0	4	0	0	0	0	11	3	3	11	1	0.725029	0.960908	0.963505	12.3797	0.911712	2.75991	48.5577	1.29531	1.59775	0.0227103	0.768608	-0.587726	0.792907	0.725029	0.960908	0.963505
59	34	6	17	8	8	0	223	0	7	2	1	2	2	1	2	1	2	3	1	2	0	0	0	0	0	0	0	0	11	3	3	11	1	0.812549	0.318691	0.985962	12.1601	0.960725	2.11824	48.3218	0.929925	1.04821	0.0257344	0.419251	-0.707665	0.783697	0.812549	0.318691	0.985962
23	24	20	5	107	121	19	19	19	66	50	50	60	50	50	50	50	50	19	50	50	19	19	19	19	19	19	19	19	1	1	1	1	18	0.938812	0.256242	0.97835	5.88577	0.98416	0.764737	23.2868	0.353618	0.402413	0.0280289	0.199647	-0.700605	0.55942	0.938812	0.256242	0.97835
10	63	14	3	43	17	11	71	71	10	1	1	1	1	1	2	1	2	3	1	2	0	0	0	0	0	0	0	0	11	3	3	11	1	0.913969	0.209813	0.971523	4.25473	0.975387	0.719363	16.8091	0.445361	0.521371	0.0273325	0.270429	-0.670469	0.595639	0.913969	0.209813	0.971523
50	86	12	15	116	6	53	53	53	169	104	9	3	204	1089	1089	127	127	212	212	50	212	19	247	19	0	247	13	13	0	0	0	1187	22	0.954118	0.0846417	0.987169	3.2149	0.990386	0.499906	12.775	0.274507	0.30342	0.0284662	0.137497	-0.755812	0.547627	0.954118	0.0846417	0.987169
70	29	4	16	12	5	1	2	1	51	83	83	83	83	83	83	83	83	1	83	83	1	1	1	1	1	1	1	1	55	55	55	55	4	0.66889	6.16797	0.741555	9.72737	0.845615	2.33055	32.7415	1.50214	2.02896	0.0200489	1.20133	-0.345508	0.654714	0.66889	6.16797	0.741555
60	3	29	10	8	8	0	3	0	7	50	11	2	1	1	2	1	2	3	39	2	0	0	0	4	0	0	0	0	11	3	3	11	1	0.729213	0.470416	0.983228	13.7694	0.938236	2.78725	54.6073	1.28889	1.47629	0.023927	0.599892	-0.674443	0.858904	0.729213	0.470416	0.983228
50	41	25	7	12	10	12	12	12	47	9	4	9	4	4	9	4	4	6	4	4	6	4	4	4	4	4	0	4	3	3	3	3	3	0.853293	0.476786	0.952054	5.2912	0.95714	1.12375	20.688	0.730756	0.866331	0.0259114	0.438595	-0.612919	0.697431	0.853293	0.476786	0.952054
36	20	23	7	10	10	12	12	12	47	9	9	9	4	4	9	4	4	6	4	4	1	4	4	4	4	4	0	0	0	3	3	11	1	0.833043	0.49654	0.896777	3.28095	0.940742	0.7057	12.6273	0.687989	0.862196	0.0250656	0.485998	-0.574266	0.556395	0.833043	0.49654	0.896777
75	51	22	10	8	8	0	3	13	7	50	39	2	2	1	2	1	2	3	1	2	0	0	0	0	0	0	0	0	11	3	3	11	1	0.876934	0.244242	0.98371	7.56879	0.970082	1.28202	30.0309	0.637729	0.732812	0.0267217	0.334762	-0.69687	0.690379	0.876934	0.244242	0.98371
39	9	13	10	8	8	0	3	13	2	50	1	2	2	1	2	1	2	3	1	2	0	0	0	0	0	0	0	0	11	3	3	11	1	0.90485	0.259804	0.982856	7.47991	0.974216	1.07296	29.6598	0.505407	0.586647	0.0272225	0.282144	-0.708572	0.634404	0.90485	0.259804	0.982856
2	30	2	15	12	10	71	53	1	51	44	5	4	1	4	3	4	6	738	738	5	5	5	27	5	4	0	5	5	0	6	3	6	5	0.808025	0.18235	0.90844	0.824552	0.95041	0.351467	3.11586	0.668261	0.813003	0.0249672	0.428989	-0.545278	0.489946	0.808025	0.18235	0.90844
48	31	1	25	15	10	7	7	7	9	12	12	12	12	12	2	1	2	3	12	2	0	0	0	4	0	0	0	0	11	3	3	11	1	0.665447	0.853739	0.955259	9.73341	0.903437	2.63458	38.0799	1.48657	1.79696	0.021827	0.82496	-0.572467	0.842738	0.665447	0.853739	0.955259
94	34	28	17	8	17	0	223	13	7	2	1	12	2	11	2	1	2	3	12	2	0	0	0	4	0	0	0	0	11	3	3	11	1	0.890464	0.373727	0.966046	5.50782	0.966873	1.01204	21.6576	0.572522	0.682227	0.0267244	0.355193	-0.633214	0.644037	0.890464	0.373727	0.966046
54	5	14	25	15	10	7	7	61	34	19	1	12	12	12	2	4	4	6	12	4	0	0	0	4	4	4	0	0	11	3	3	11	1	0.737439	1.12396	0.940288	9.17158	0.913091	2.14606	35.5624	1.21997	1.51821	0.0228985	0.766773	-0.549965	0.790821	0.737439	1.12396	0.940288
19	37	30	18	119	77	27	27	27	12	22	22	18	18	8	18	22	22	27	8	8	27	94	27	98	27	27	27	27	6	6	6	1814	12	0.955918	0.0804584	0.98488	2.64437	0.992791	0.408204	10.497	0.251035	0.271734	0.0286792	0.107307	-0.787754	0.515137	0.955918	0.0804584	0.98488
2	55	9	7	12	10	69	11	61	6	9	1	11	1	1	11	11	11	0	1	1	13	0	0	0	0	4	13	13	0	0	0	0	2	0.942675	0.251389	0.976249	3.63388	0.981692	0.560342	14.2841	0.30313	0.363349	0.0280087	0.184766	-0.736185	0.493057	0.942675	0.251389	0.976249
79	7	3	7	41	6	11	16	11	5	4	5	4	6	5	40	4	6	4	6	6	4	4	4	4	4	16	0	16	123	123	123	0	2	0.866954	0.314069	0.978548	7.29997	0.964595	1.33856	28.8858	0.693225	0.808007	0.026336	0.392072	-0.663646	0.728873	0.866954	0.314069	0.978548
10	87	19	7	10	10	12	11	12	4	9	9	9	4	4	9	4	396	6	4	4	6	4	4	4	4	4	0	4	3	3	3	3	3	0.858029	0.59649	0.915254	2.68473	0.952171	0.67562	10.1424	0.634896	0.784126	0.0258254	0.428887	-0.56483	0.555676	0.858029	0.59649	0.915254
47	46	3	52	5	5	1	1	1	51	83	83	83	83	83	83	83	83	1	83	83	1	1	1	1	1	1	1	1	55	55	55	55	4	0.735601	2.90051	0.804795	5.98372	0.888349	1.56828	21.0344	1.18301	1.55315	0.022105	0.905041	-0.412112	0.626323	0.735601	2.90051	0.804795
87	71	14	0	66	7	79	12	137	45	3	4	3	4	3	3	885	2	885	885	971	1064	1239	0	0	1019	0	0	1762	1852	1457	3	1540	23	0.971698	0.0395314	0.980608	1.06876	0.994048	0.196354	4.23552	0.168289	0.184037	0.0288168	0.0878267	-0.743133	0.421751	0.971698	0.0395314	0.980608
20	12	28	11	4	117	10	4	4	6	6	6	6	6	6	6	4	6	4	6	6	4	4	0	4	4	0	0	4	3	3	3	3	3	0.866872	0.643987	0.929353	6.75598	0.954124	1.17582	26.3799	0.672872	0.824898	0.0259418	0.455146	-0.579165	0.656271	0.866872	0.643987	0.929353
24	71	6	0	66	7	79	12	137	45	3	1	3	3	3	3	1	2	3	1	2	0	0	0	0	0	0	0	0	11	3	3	3	3	0.864899	0.286419	0.963905	3.86924	0.962584	0.877625	15.1906	0.631775	0.748546	0.0263439	0.361097	-0.664562	0.646488	0.864899	0.286419	0.963905
23	17	11	34	95	95	194	202	27	12	18	8	18	18	8	18	8	22	27	8	8	27	94	27	98	27	27	27	98	6	6	6	6	5	0.981656	0.0887985	0.976644	2.04692	0.995783	0.207585	8.09888	0.107816	0.11976	0.0289998	0.0626372	-0.737834	0.334543	0.981656	0.0887985	0.976644
84	33	3	101	101	7	5	14	5	18	44	44	44	44	44	5	44	44	5	5	5	5	5	5	5	5	5	5	5	2	2	2	2	6	0.942963	0.0716067	0.980103	2.0246	0.987297	0.395747	8.02679	0.299057	0.336941	0.0281946	0.158982	-0.738261	0.53191	0.942963	0.0716067	0.980103
32	7	9	7	41	10	6	6	6	4	9	5	4	4	4	3	4	4	4	6	4	4	4	4	101	4	4	0	4	3	3	3	0	2	0.8639	0.418148	0.931725	3.29399	0.955331	0.636391	12.7578	0.579833	0.71342	0.0259598	0.395482	-0.585722	0.526241	0.8639	0.418148	0.931725
13	91	10	110	110	910	12	116	110	17	64	557	9	4	4	9	4	4	6	4	4	6	4	4	4	4	4	0	4	3	3	3	3	3	0.730729	1.95079	0.833737	5.77527	0.892708	1.55625	21.1503	1.22617	1.57832	0.0220841	0.899093	-0.400088	0.699385	0.730729	1.95079	0.833737
35	50	11	4	106	9	282	197	13	113	11	46	46	46	1	46	46	46	136	46	2	0	229	320	0	0	432	669	488	7	7	7	7	34	0.829857	0.260425	0.988733	10.7101	0.968863	1.90621	42.5799	0.848541	0.935592	0.0263851	0.343628	-0.745098	0.767531	0.829857	0.260425	0.988733
18	38	25	15	116	1	53	53	53	45	3	1	4	204	3	204	1	204	53	155	155	0	0	53	0	0	53	53	53	66	66	66	3	3	0.916843	0.199682	0.958348	2.78548	0.977347	0.55883	10.9423	0.431435	0.499249	0.0274811	0.257412	-0.654853	0.579446	0.916843	0.199682	0.958348
74	91	29	110	110	910	12	116	110	17	64	557	9	4	4	9	4	4	6	4	4	4	4	4	4	4	4	0	4	100	3	3	3	3	0.776627	1.51043	0.830161	4.23993	0.915072	1.15035	15.4493	1.04139	1.31557	0.0233641	0.763414	-0.397278	0.673902	0.776627	1.51043	0.830161
57	1	28	13	7	18	9	9	9	44	0	0	0	0	0	0	0	0	9	0	0	8	9	9	9	9	9	5	9	102	102	102	102	13	0.959968	0.15873	0.981302	4.18227	0.987962	0.546805	16.5703	0.240046	0.282248	0.0283959	0.155164	-0.693703	0.479273	0.959968	0.15873	0.981302
40	71	30	0	66	7	79	12	137	45	3	4	3	4	3	3	4	2	6	4	2	6	0	0	0	0	0	0	1	3	3	3	3	3	0.876182	0.399922	0.949709	4.13104	0.96324	0.882616	16.1242	0.621432	0.735522	0.0264276	0.382898	-0.621004	0.651404	0.876182	0.399922	0.949709
3	93	7	17	8	8	0	294	145	2	11	11	11	1	11	11	11	11	0	1	1	13	15	0	0	0	0	13	13	0	0	0	0	2	0.894691	0.243889	0.992288	16.8796	0.980061	1.89267	67.2745	0.577901	0.639057	0.0274287	0.245976	-0.764886	0.701033	0.894691	0.243889	0.992288
4	85	9	18	119	77	27	27	27	13	22	22	22	18	8	22	22	22	27	22	8	27	27	27	27	27	27	27	27	46	46	6	6	5	0.984791	0.0753817	0.983477	2.42742	0.996712	0.23844	9.63431	0.0995872	0.109681	0.0290985	0.0519986	-0.772217	0.333151	0.984791	0.0753817	0.983477
24	20	30	7	12	10	12	12	12	47	9	9	9	4	4	9	83	4	6	83	83	1	4	4	4	4	4	0	4	55	3	3	3	3	0.834595	1.10401	0.854432	2.83018	0.937903	0.751551	10.2167	0.749453	0.937096	0.0249609	0.554343	-0.480711	0.551021	0.834595	1.10401	0.854432
82	11	12	0	66	7	79	12	11	43	4	5	9	4	0	3	0	0	9	6	0	4	9	9	101	4	4	5	4	3	2	3	3	3	0.917605	0.164735	0.956155	2.7637	0.977372	0.397759	10.8901	0.362019	0.42431	0.0273751	0.242616	-0.59447	0.463984	0.917605	0.164735	0.956155
85	14	12	2	29	29	222	198	137	45	2	1	3	1	1	1	4	2	3	1	2	0	4	4	0	4	0	0	4	11	3	3	3	3	0.816084	0.563285	0.910779	5.02644	0.938787	1.10052	19.5425	0.793935	0.991904	0.0249075	0.504894	-0.629642	0.640153	0.816084	0.563285	0.910779
14	10	14	13	18	18	9	9	9	44	0	0	0	0	0	0	0	0	9	0	0	9	9	9	9	9	9	5	9	102	102	102	102	13	0.942491	0.11391	0.989602	5.58641	0.98808	0.759769	22.2317	0.329168	0.365839	0.0282355	0.161111	-0.755371	0.567802	0.942491	0.11391	0.989602
36	19	26	34	134	95	316	202	27	12	18	18	18	8	8	18	8	8	27	8	8	27	94	27	98	27	27	27	98	6	2	6	6	5	0.896039	0.132311	0.915183	0.927685	0.975048	0.214498	3.57843	0.370973	0.432231	0.0269682	0.25087	-0.482745	0.375922	0.896039	0.132311	0.915183
89	22	21	12	76	8	190	190	78	2	153	39	2	2	1	2	1	2	3	39	2	0	0	0	4	0	0	0	0	11	3	3	11	1	0.920102	0.375239	0.964998	5.85107	0.974108	0.90378	23.029	0.452269	0.542072	0.027355	0.296855	-0.625498	0.609217	0.920102	0.375239	0.964998
80	61	6	12	76	8	190	190	13	2	11	1	11	1	1	11	11	11	0	1	1	13	0	0	0	0	0	13	13	0	0	0	0	2	0.910165	0.450719	0.972205	7.07928	0.973876	1.02697	27.8664	0.482412	0.56911	0.0273092	0.27606	-0.707395	0.610599	0.910165	0.450719	0.972205
78	3	13	10	8	8	0	13	13	2	102	11	2	2	1	11	11	11	0	1	1	13	0	0	0	0	0	13	13	0	0	0	0	2	0.856309	0.298163	0.987568	11.2628	0.969203	1.71039	44.753	0.732119	0.824404	0.0265433	0.337809	-0.735399	0.711202	0.856309	0.298163	0.987568
47	70	3	12	76	8	0	3	78	7	2	39	2	2	1	2	1	2	3	1	2	0	0	0	0	0	0	0	0	11	3	3	11	1	0.890528	0.306334	0.980037	8.11566	0.96966	1.26331	32.1563	0.58749	0.687963	0.0268229	0.337498	-0.674609	0.671586	0.890528	0.306334	0.980037
68	89	2	7	10	10	12	12	12	47	9	9	9	4	4	9	4	4	6	4	4	6	4	4	4	4	4	0	4	3	3	3	3	3	0.779972	1.28204	0.882697	5.67755	0.916206	1.36806	21.4282	1.05063	1.31753	0.0234563	0.748708	-0.431451	0.693657	0.779972	1.28204	0.882697
69	85	17	18	119	77	27	27	27	13	22	22	18	217	8	18	22	8	27	8	8	27	94	27	98	27	27	27	98	6	6	6	6	5	0.98986	0.0899968	0.971408	1.5148	0.996817	0.154581	5.96919	0.072736	0.0823769	0.0291374	0.049161	-0.703377	0.284284	0.98986	0.0899968	0.971408
2	14	22	2	29	29	222	198	137	45	2	11	11	1	1	1	1	2	3	1	2	13	0	0	0	0	0	13	13	0	0	0	0	2	0.932567	0.125921	0.98818	6.00901	0.98574	0.851059	23.9101	0.379784	0.423927	0.0280096	0.185765	-0.742226	0.588192	0.932567	0.125921	0.98818
22	53	2	25	15	10	7	7	7	9	12	12	12	12	12	2	1	2	3	12	2	0	0	0	4	0	0	0	0	11	3	3	11	1	0.716143	0.723514	0.958623	9.13835	0.919003	2.25477	35.8299	1.28494	1.55262	0.0229137	0.728245	-0.583825	0.814818	0.716143	0.723514	0.958623
79	12	13	11	4	117	10	15	4	6	6	6	6	6	6	11	11	11	0	1	1	13	15	0	0	0	0	13	13	0	0	0	0	2	0.926941	0.347819	0.975335	4.90767	0.973963	0.729901	19.2829	0.354963	0.445021	0.0275785	0.223403	-0.739036	0.480619	0.926941	0.347819	0.975335
62	76	16	8	12	10	7	6	7	4	9	9	9	4	4	9	4	2	6	4	4	6	4	4	4	4	4	0	4	3	3	3	3	3	0.801676	1.59678	0.870025	4.78056	0.918188	1.16349	17.5255	0.918271	1.18288	0.0239311	0.687994	-0.474176	0.613951	0.801676	1.59678	0.870025
49	60	20	11	4	4	10	4	4	34	6	1	6	6	11	6	4	6	4	6	6	4	4	4	4	4	4	0	4	3	3	3	3	3	0.839157	1.73612	0.894756	8.16596	0.937104	1.43472	30.9277	0.804931	1.01725	0.0250524	0.585993	-0.523503	0.652577	0.839157	1.73612	0.894756
88	60	17	11	4	117	10	4	4	34	4	11	61	4	6	6	4	6	4	6	6	4	4	4	4	4	4	0	4	3	3	3	3	3	0.78472	0.727484	0.972583	12.7707	0.932949	2.36999	50.3554	1.05693	1.28479	0.0241606	0.625837	-0.609357	0.767889	0.78472	0.727484	0.972583
72	41	10	7	12	10	12	12	12	47	9	4	9	4	4	9	4	4	6	4	4	6	4	4	4	4	4	0	4	3	3	3	3	3	0.791615	0.81976	0.909329	4.1018	0.928031	1.14911	15.5874	0.973918	1.20539	0.0240431	0.649888	-0.503599	0.708922	0.791615	0.81976	0.909329
91	25	8	25	15	124	23	23	23	27	12	1	2	2	1	2	1	2	3	1	2	0	0	0	0	0	0	0	0	3	3	3	11	1	0.908377	0.206262	0.980424	5.22552	0.975686	0.938631	20.6958	0.495181	0.578164	0.0272692	0.288015	-0.687161	0.661781	0.908377	0.206262	0.980424
56	37	28	18	119	77	27	27	106	13	22	22	18	18	8	22	8	22	27	8	8	27	94	27	98	27	27	27	27	6	6	6	6	5	0.886859	1.27569	0.855579	1.84596	0.951737	0.50561	6.10813	0.491099	0.63492	0.0262538	0.392327	-0.575418	0.341438	0.886859	1.27569	0.855579
3	53	18	25	68	6	11	16	11	34	12	12	12	12	5	2	1	11	3	12	1	13	0	0	0	0	0	13	13	0	0	0	0	2	0.943943	0.101551	0.987775	4.29968	0.988624	0.630583	17.0972	0.321339	0.356053	0.0282882	0.156086	-0.757374	0.570218	0.943943	0.101551	0.987775
59	48	18	0	160	7	79	226	135	43	35	4	516	516	516	516	516	516	598	4	4	6	4	4	123	138	4	123	4	100	100	224	3	3	0.864285	0.506685	0.950288	5.28756	0.956346	1.08142	20.6435	0.696638	0.838001	0.0259746	0.449366	-0.581103	0.678574	0.864285	0.506685	0.950288
24	78	25	15	116	1	53	53	53	0	104	1	204	204	3	204	204	4	3	155	4	53	53	53	53	53	53	0	0	11	3	3	11	1	0.940781	0.113932	0.983457	3.9367	0.987347	0.616239	15.6329	0.339144	0.376182	0.0281961	0.168812	-0.743184	0.575141	0.940781	0.113932	0.983457
25	64	5	7	12	10	12	28	12	4	9	9	9	4	4	9	4	4	6	4	4	6	4	4	4	4	4	0	4	3	3	3	3	3	0.682688	3.88416	0.770258	8.64621	0.866164	2.00733	30.7007	1.4255	1.86568	0.0207409	1.08591	-0.339336	0.690789	0.682688	3.88416	0.770258
6	34	25	17	8	8	0	223	13	7	156	1	254	1	1	2	1	2	3	12	2	0	0	0	4	0	0	0	0	11	3	3	11	1	0.685129	1.29641	0.946967	16.7558	0.89327	3.14069	65.7268	1.43586	1.80141	0.0217313	0.875888	-0.552073	0.800843	0.685129	1.29641	0.946967
63	96	28	0	160	7	79	226	135	43	35	4	516	516	516	516	516	516	598	4	4	6	4	4	4	138	4	123	283	100	3	3	3	3	0.882667	0.517299	0.91539	2.81278	0.961028	0.635635	10.7338	0.564791	0.684493	0.0263909	0.385563	-0.563827	0.575038	0.882667	0.517299	0.91539
70	15	16	3	9	43	13	295	180	10	11	1	1	1	1	1	11	2	3	1	2	0	0	0	0	0	4	0	0	11	3	3	11	1	0.927962	0.12806	0.985534	4.35624	0.984032	0.717607	17.2969	0.394578	0.443701	0.0279039	0.201147	-0.737189	0.593105	0.927962	0.12806	0.985534
35	59	20	0	66	7	79	12	11	43	9	4	9	4	4	40	4	4	6	4	4	6	4	4	4	4	4	0	4	3	3	3	3	3	0.703069	2.65658	0.764448	5.48577	0.872686	1.52928	19.2865	1.3407	1.73612	0.0210811	1.03684	-0.306099	0.653344	0.703069	2.65658	0.764448
18	33	25	101	101	7	5	14	5	73	44	44	44	18	44	5	44	44	5	5	4	5	5	5	5	5	5	5	5	2	2	2	2	6	0.935266	0.0944475	0.981773	2.35941	0.986134	0.491596	9.34319	0.350581	0.391076	0.028087	0.177763	-0.735136	0.56335	0.935266	0.0944475	0.981773
96	59	10	0	66	10	79	12	11	43	35	4	9	4	4	9	4	4	6	4	4	6	4	4	4	4	4	0	4	3	3	3	3	3	0.801222	1.33077	0.907674	6.33557	0.925878	1.42418	24.0115	0.94854	1.19507	0.0241574	0.660093	-0.518312	0.693835	0.801222	1.33077	0.907674
95	29	4	16	12	5	1	2	1	51	83	83	83	83	83	83	83	83	1	83	83	1	1	1	1	1	1	1	1	55	55	55	55	4	0.573912	8.71854	0.64774	11.8358	0.794791	2.97805	38.6248	1.89958	2.5993	0.0172715	1.54932	-0.255293	0.662362	0.573912	8.71854	0.64774
43	43	11	104	104	904	12	116	110	17	64	557	4	4	4	64	4	4	6	4	4	6	4	4	4	4	4	0	4	100	100	3	3	3	0.780079	1.00586	0.893893	4.72705	0.91974	1.27375	17.9023	1.02667	1.28631	0.0236174	0.707656	-0.47218	0.711209	0.780079	1.00586	0.893893
8	23	24	0	66	7	79	11	137	45	3	1	3	3	3	3	1	2	6	1	2	0	0	0	4	4	0	0	0	11	3	3	11	1	0.919859	0.237361	0.948156	3.54571	0.975921	0.618855	13.9455	0.410222	0.48275	0.0274299	0.259908	-0.659865	0.544342	0.919859	0.237361	0.948156
64	84	17	3	43	9	0	71	137	10	490	11	1	1	1	1	205	1	0	1	2	0	0	0	0	0	0	0	0	11	3	3	11	1	0.911158	0.131788	0.98398	4.14379	0.981182	0.787873	16.4434	0.479714	0.535471	0.0276093	0.236331	-0.72701	0.657513	0.911158	0.131788	0.98398
14	13	16	12	76	76	190	190	78	7	153	39	2	2	1	2	1	2	6	4	2	6	4	4	4	4	4	0	4	3	3	3	11	1	0.894821	0.424596	0.967953	6.48927	0.967415	1.07842	25.5325	0.564994	0.676819	0.0267859	0.35925	-0.62852	0.661542	0.894821	0.424596	0.967953
90	66	27	30	7	7	5	5	164	73	4	44	44	44	44	5	44	44	5	5	5	5	105	132	5	5	5	27	130	2	91	2	2	6	0.789615	0.630738	0.841035	1.49374	0.928769	0.569051	5.34422	0.856724	1.05572	0.0238998	0.619881	-0.369461	0.545889	0.789615	0.630738	0.841035
71	36	21	3	9	43	71	295	180	10	1	1	1	1	1	1	1	1	0	1	1	0	0	0	0	0	0	0	0	11	3	3	11	1	0.955015	0.0833013	0.987263	3.28313	0.99072	0.496882	13.0492	0.266566	0.294209	0.0285016	0.130461	-0.760557	0.523904	0.955015	0.0833013	0.987263
36	26	30	43	30	30	223	201	293	303	396	491	491	491	491	491	491	491	102	180	180	80	80	132	80	80	80	1101	144	334	91	102	3	3	0.823043	1.14829	0.855859	3.64947	0.93024	0.859611	13.4496	0.795823	1.00704	0.0245572	0.601627	-0.442111	0.563843	0.823043	1.14829	0.855859
6	18	16	30	7	7	5	9	164	18	18	44	18	44	5	5	44	44	6	4	4	6	4	4	4	4	4	0	4	3	3	3	11	1	0.89855	0.143803	0.941489	1.4646	0.975096	0.321243	5.71458	0.41519	0.484847	0.0270616	0.261029	-0.571525	0.473394	0.89855	0.143803	0.941489
39	63	17	3	9	43	71	295	387	10	1	1	1	1	1	2	1	1	0	1	2	0	0	0	0	0	0	0	0	11	3	3	11	1	0.932399	0.134844	0.980387	3.29821	0.983616	0.603605	13.058	0.372658	0.423233	0.0279091	0.204704	-0.717803	0.576454	0.932399	0.134844	0.980387
80	52	26	7	12	10	12	6	6	4	4	9	9	4	4	40	4	4	6	4	4	6	0	4	4	4	0	0	4	3	3	3	3	3	0.882156	0.511989	0.940021	4.80039	0.959034	0.837185	18.6896	0.573461	0.70281	0.0263219	0.397141	-0.578256	0.588282	0.882156	0.511989	0.940021
48	13	1	12	76	76	190	190	78	50	153	39	2	2	1	2	1	2	3	39	2	0	0	0	4	0	0	0	0	11	3	3	11	1	0.787831	0.889064	0.949379	9.59338	0.93382	1.96768	37.4845	1.02227	1.23926	0.0242946	0.614958	-0.584535	0.743618	0.787831	0.889064	0.949379
78	73	20	25	15	124	23	23	23	9	19	1	2	1	12	2	1	2	3	1	2	0	0	0	0	0	0	0	0	11	3	3	11	1	0.880616	0.216306	0.970826	2.55019	0.975422	0.666656	9.98446	0.557131	0.627909	0.0272161	0.263156	-0.723968	0.634376	0.880616	0.216306	0.970826
61	47	21	7	12	10	69	28	6	4	9	9	9	4	4	9	4	4	6	4	4	6	4	4	4	4	4	0	4	3	3	3	3	3	0.699801	2.36461	0.887062	10.4999	0.883152	2.39314	39.635	1.41455	1.82491	0.0213863	0.992093	-0.437024	0.786702	0.699801	2.36461	0.887062
19	51	2	10	13	8	0	3	0	7	2	39	2	2	1	2	1	2	3	39	2	0	0	0	0	0	0	0	0	11	3	3	11	1	0.847931	0.32048	0.970904	5.59455	0.964356	1.21247	22.0577	0.750144	0.858134	0.0262313	0.386069	-0.679791	0.734013	0.847931	0.32048	0.970904
2	9	2	10	17	17	13	17	13	2	11	11	11	1	1	11	11	11	0	1	1	13	0	0	0	0	0	13	13	0	0	0	0	2	0.956415	0.0911203	0.988244	4.9818	0.992007	0.626526	19.8361	0.259114	0.282713	0.0285818	0.114858	-0.783167	0.51221	0.956415	0.0911203	0.988244
5	12	24	11	4	117	10	4	4	6	6	6	6	6	6	3	4	6	4	6	6	4	4	4	4	4	4	0	4	3	3	3	3	3	0.902012	0.711286	0.94774	7.33081	0.963826	1.09393	28.612	0.534119	0.65858	0.0267584	0.374698	-0.567913	0.584034	0.902012	0.711286	0.94774
79	21	3	41	32	32	8	8	8	214	17	17	17	17	17	17	17	17	8	17	17	8	8	8	8	8	8	8	8	115	115	115	115	14	0.942733	0.35153	0.992551	23.8139	0.992988	1.65647	94.9042	0.272156	0.294058	0.0288214	0.0992353	-0.835552	0.56498	0.942733	0.35153	0.992551
25	59	5	0	66	7	79	12	12	47	9	9	9	4	4	9	4	4	6	4	4	6	4	4	4	4	4	0	4	3	3	3	3	3	0.802077	1.3131	0.875349	4.57656	0.92303	1.15032	16.9931	0.9307	1.18146	0.0240499	0.675086	-0.465075	0.653689	0.802077	1.3131	0.875349
20	18	20	30	7	7	5	9	164	18	44	44	44	44	44	5	44	44	5	5	5	5	105	132	5	5	5	144	130	2	91	2	2	6	0.672722	0.854251	0.772465	1.88564	0.890785	0.896125	6.68832	1.26286	1.59087	0.0210523	0.89273	-0.306849	0.642371	0.672722	0.854251	0.772465
59	73	24	25	15	124	23	23	23	9	2	1	2	2	12	2	1	2	3	1	2	0	0	0	4	0	0	0	0	3	3	3	11	1	0.89937	0.373568	0.946921	3.86288	0.968305	0.732783	15.078	0.504211	0.603027	0.0268949	0.325916	-0.644248	0.581863	0.89937	0.373568	0.946921
25	73	5	25	15	124	23	23	7	9	12	12	2	12	12	2	1	2	3	12	2	0	0	0	4	0	0	0	0	11	3	3	11	1	0.755207	0.284346	0.973501	5.39285	0.950064	1.52736	21.2871	1.07072	1.21741	0.024862	0.490159	-0.673181	0.794855	0.755207	0.284346	0.973501
10	40	29	1	0	0	194	286	96	3	18	8	22	18	8	997	8	8	27	8	8	27	94	27	5	27	27	27	98	6	6	6	6	5	0.951957	0.0706567	0.94195	0.75076	0.988451	0.129145	2.93238	0.183683	0.211448	0.0282203	0.128456	-0.587027	0.297034	0.951957	0.0706567	0.94195
84	55	12	7	10	10	69	11	61	6	6	9	9	4	4	9	4	4	6	4	4	6	4	4	4	4	4	0	4	3	3	3	3	3	0.718405	1.52467	0.924893	9.97072	0.895921	2.35422	38.3582	1.31962	1.67887	0.0220427	0.886532	-0.495561	0.782483	0.718405	1.52467	0.924893
50	67	6	34	95	95	194	202	27	13	22	22	22	18	8	22	22	22	27	22	8	27	27	27	27	27	27	27	27	46	46	6	6	5	0.982433	0.114255	0.9825	3.28588	0.995533	0.296398	13.0293	0.11463	0.128636	0.0290099	0.0675907	-0.734955	0.357631	0.982433	0.114255	0.9825
70	6	22	13	18	18	9	9	9	44	0	0	0	0	0	0	0	0	9	180	0	80	9	9	319	406	405	405	406	592	591	102	102	13	0.821663	0.289768	0.987674	11.4962	0.963439	2.04792	45.695	0.891552	1.0011	0.0259379	0.396635	-0.721233	0.762057	0.821663	0.289768	0.987674
38	95	6	7	10	10	69	28	12	47	9	9	9	4	4	9	4	4	6	4	4	6	4	4	4	4	4	0	4	3	3	3	3	3	0.689933	2.05411	0.849878	6.30571	0.882133	1.79052	23.1687	1.35431	1.75273	0.0212491	0.958576	-0.417947	0.720401	0.689933	2.05411	0.849878
7	62	14	2	29	29	222	198	137	45	2	1	3	1	1	1	1	2	3	1	2	0	0	0	0	0	0	0	0	11	3	3	11	1	0.875356	0.279426	0.976224	5.64158	0.96819	1.10382	22.2869	0.64296	0.742067	0.0266168	0.355115	-0.671497	0.696027	0.875356	0.279426	0.976224
33	10	10	13	18	18	9	9	9	44	0	0	0	0	0	0	0	0	9	0	0	9	9	9	9	9	9	5	9	102	102	102	102	13	0.991012	0.0267616	0.991055	1.4991	0.997949	0.152586	5.96963	0.0643419	0.0706682	0.0291913	0.035773	-0.79622	0.288254	0.991012	0.0267616	0.991055
72	59	27	0	66	7	79	12	11	43	9	9	9	4	4	9	4	2	3	4	4	6	0	4	4	4	4	0	4	3	3	3	3	3	0.773475	1.85178	0.823219	4.53275	0.906276	1.21568	16.2792	1.05151	1.34399	0.0231084	0.797409	-0.382651	0.620829	0.773475	1.85178	0.823219
39	52	23	7	12	10	12	6	6	4	4	9	9	4	4	9	4	4	102	4	4	1	0	4	4	4	4	0	4	3	3	3	3	3	0.760434	1.77966	0.835367	5.05041	0.904883	1.29679	18.422	1.09922	1.403	0.0228673	0.810187	-0.397882	0.661366	0.760434	1.77966	0.835367
80	95	4	7	12	10	11	16	11	5	4	5	4	6	5	40	4	6	4	6	6	4	4	4	4	4	4	0	4	3	3	3	0	2	0.893358	0.727523	0.959832	7.48336	0.963732	1.17418	29.2059	0.565796	0.689671	0.0266794	0.370371	-0.638944	0.632475	0.893358	0.727523	0.959832
26	27	10	30	7	7	5	9	5	73	44	44	44	44	44	5	44	44	5	5	5	5	5	5	5	5	5	5	5	2	2	2	2	6	0.84917	0.518625	0.93666	2.03658	0.959968	0.529486	7.6277	0.579619	0.70196	0.0260394	0.357054	-0.614684	0.534507	0.84917	0.518625	0.93666
64	79	17	25	15	10	7	7	7	9	12	1	12	4	12	2	1	2	3	4	4	0	0	4	4	4	4	0	4	11	3	3	3	3	0.780537	0.926983	0.940488	8.31654	0.927012	1.83059	32.3392	1.04946	1.30512	0.0238844	0.676797	-0.549735	0.771457	0.780537	0.926983	0.940488
48	4	1	7	10	10	12	12	12	47	9	9	9	4	4	9	4	4	6	4	4	6	4	4	4	4	4	0	4	3	3	3	3	3	0.660935	3.16369	0.830521	8.6906	0.861406	2.29477	31.5987	1.53982	2.01727	0.0202204	1.11949	-0.383861	0.760326	0.660935	3.16369	0.830521
47	84	28	3	9	8	0	71	71	397	490	1	1	1	1	1	1	1	667	1	1	0	1139	846	0	1407	0	864	1282	11	3	3	11	1	0.87759	0.186212	0.984021	5.34192	0.973919	1.07435	21.1815	0.625344	0.701812	0.0269439	0.301923	-0.72229	0.694029	0.87759	0.186212	0.984021
42	75	9	30	7	7	5	9	5	18	44	44	44	44	44	5	44	44	5	5	5	5	5	5	5	5	5	5	5	2	2	2	2	6	0.893805	0.302012	0.95038	1.94083	0.968205	0.464725	7.4613	0.442691	0.54094	0.0269216	0.278834	-0.674703	0.488044	0.893805	0.302012	0.95038
51	17	7	34	95	95	194	202	27	13	22	22	22	217	8	22	22	22	27	22	8	27	27	27	27	27	27	27	27	46	46	6	6	5	0.971041	0.162262	0.98062	5.42822	0.992403	0.469238	21.5506	0.170449	0.192923	0.0287809	0.0982883	-0.750317	0.419017	0.971041	0.162262	0.98062
76	63	14	3	43	43	71	71	387	10	1	1	1	1	1	2	1	2	3	1	2	0	0	0	0	0	0	0	0	11	3	3	11	1	0.926093	0.147324	0.981699	3.89479	0.98296	0.698385	15.4318	0.408523	0.460144	0.027823	0.21613	-0.714667	0.607089	0.926093	0.147324	0.981699
24	45	10	17	8	8	0	294	145	7	2	1	12	12	12	2	1	2	3	12	2	0	0	0	4	0	0	0	0	11	3	3	28	32	0.674646	0.569614	0.966648	8.46109	0.916674	2.38545	33.2748	1.45593	1.70973	0.0223763	0.757229	-0.606289	0.869301	0.674646	0.569614	0.966648
27	8	4	32	43	43	71	93	71	10	1	1	1	1	1	1	1	1	0	1	1	0	0	0	0	0	0	0	0	11	0	3	11	1	0.884369	0.174156	0.988915	7.9765	0.979499	1.2775	31.7318	0.60973	0.666583	0.0273574	0.251982	-0.760844	0.706489	0.884369	0.174156	0.988915
27	61	29	12	76	8	190	190	78	7	2	39	2	2	1	2	1	2	3	39	2	6	0	0	4	4	0	0	0	11	3	3	11	1	0.884634	0.591732	0.956682	6.673	0.960876	1.15241	26.1003	0.60596	0.738835	0.0264254	0.400693	-0.604137	0.632484	0.884634	0.591732	0.956682
86	96	23	0	160	7	79	226	135	43	35	4	516	516	516	516	516	516	598	4	4	6	4	4	4	138	4	123	283	100	100	224	3	3	0.834502	0.605578	0.93841	4.58379	0.946766	1.11032	17.7296	0.810219	0.985553	0.0252494	0.523493	-0.561812	0.701703	0.834502	0.605578	0.93841
56	51	27	10	8	8	0	3	13	7	4	1	2	2	1	2	1	2	3	39	2	0	0	0	0	0	0	0	0	11	3	3	11	1	0.922186	0.142454	0.983899	3.99252	0.982213	0.700249	15.8276	0.416255	0.470114	0.027754	0.21605	-0.732338	0.586972	0.922186	0.142454	0.983899
25	82	5	17	8	8	0	223	315	9	12	12	12	12	12	2	1	2	3	12	2	0	23	0	4	0	23	23	23	11	187	28	129	31	0.615253	0.776558	0.970881	13.47	0.899411	3.44042	53.1036	1.72061	2.03152	0.0211141	0.871954	-0.602371	0.895566	0.615253	0.776558	0.970881
6	28	30	8	12	10	7	6	7	6	9	5	9	4	4	9	1	6	3	4	4	6	4	4	4	4	4	0	4	3	3	3	11	1	0.864113	0.482577	0.973938	8.75497	0.95996	1.4409	34.5373	0.702657	0.836546	0.026145	0.419183	-0.642018	0.693802	0.864113	0.482577	0.973938
64	51	12	10	13	8	0	3	0	7	2	1	2	2	1	2	1	2	3	1	2	0	0	0	0	0	0	0	0	7	3	3	11	1	0.857424	0.246954	0.979667	7.35936	0.966412	1.34593	29.1905	0.70027	0.8043	0.0264036	0.349416	-0.711613	0.700679	0.857424	0.246954	0.979667
57	20	22	7	12	10	12	12	12	47	9	9	9	4	4	9	4	4	6	4	4	1	4	4	4	4	4	0	4	3	3	3	3	3	0.833365	1.5655	0.823237	3.14278	0.934028	0.811824	11.0056	0.767019	0.96414	0.0248382	0.583599	-0.450638	0.535961	0.833365	1.5655	0.823237
40	60	8	11	4	117	10	4	4	34	6	6	6	6	6	6	4	6	4	6	6	4	4	4	4	4	4	0	4	3	3	3	3	3	0.80383	0.70839	0.96829	13.1253	0.937537	2.24935	51.7928	0.960428	1.16956	0.0245983	0.57594	-0.61664	0.735714	0.80383	0.70839	0.96829
39	92	19	111	4	117	4	4	4	2	4	6	4	6	11	6	4	4	4	4	6	4	4	4	4	4	4	0	4	3	3	3	3	3	0.893482	0.609514	0.961428	7.22541	0.963496	1.15953	28.2921	0.57955	0.709118	0.0266261	0.389589	-0.60508	0.650036	0.893482	0.609514	0.961428
95	3	12	10	8	8	0	3	13	2	11	39	2	2	1	2	1	2	3	1	2	0	0	0	0	0	0	0	0	11	3	3	11	1	0.818193	0.286562	0.984707	9.42146	0.96451	1.81909	37.3993	0.885493	0.984581	0.0260523	0.381035	-0.720982	0.75859	0.818193	0.286562	0.984707
43	25	9	25	15	124	23	23	23	27	12	1	2	2	1	2	1	2	3	1	2	0	0	0	0	0	0	0	0	11	3	3	11	1	0.820254	0.158605	0.981186	4.73425	0.969532	1.17151	18.7784	0.819837	0.903067	0.026415	0.334973	-0.729719	0.746768	0.820254	0.158605	0.981186
63	42	6	103	103	4	10	68	11	5	4	5	4	6	5	40	4	6	4	6	6	4	4	4	4	4	4	0	4	3	3	3	0	2	0.892426	0.302294	0.982546	9.01093	0.971072	1.30571	35.7414	0.575608	0.669111	0.0269033	0.323803	-0.68556	0.667279	0.892426	0.302294	0.982546
36	8	15	32	93	43	71	93	71	7	1	1	11	1	1	2	1	2	3	1	2	0	0	0	0	0	0	0	0	11	3	3	11	1	0.90747	0.118228	0.982173	3.38839	0.982194	0.700487	13.4353	0.481643	0.531807	0.0276687	0.224599	-0.736903	0.653439	0.90747	0.118228	0.982173
93	41	25	7	12	10	12	12	12	47	9	4	9	4	4	9	4	4	6	4	4	6	4	4	4	4	4	0	4	3	3	3	3	3	0.753364	1.32981	0.839372	4.04318	0.907592	1.2076	14.8429	1.12265	1.41505	0.0228071	0.804353	-0.404393	0.691026	0.753364	1.32981	0.839372
44	56	8	32	43	8	0	3	0	10	11	1	11	1	1	2	1	2	0	1	2	13	0	0	0	0	0	13	0	11	0	0	11	1	0.931115	0.0960547	0.990247	5.01962	0.98826	0.754072	19.9824	0.378321	0.410866	0.0282037	0.158217	-0.781083	0.594785	0.931115	0.0960547	0.990247
48	59	1	0	66	66	122	122	135	43	35	4	9	4	4	64	4	4	6	4	4	6	4	4	123	138	4	123	283	100	100	224	3	3	0.844482	0.509099	0.942425	4.50473	0.951089	1.0323	17.5098	0.75225	0.906794	0.0255514	0.47975	-0.579776	0.676425	0.844482	0.509099	0.942425
47	93	23	17	8	8	0	294	0	7	2	1	2	12	1	2	1	2	3	1	2	0	0	1098	0	0	0	0	0	246	3	3	11	1	0.844042	0.361312	0.96359	4.91585	0.955715	1.1541	19.3021	0.770703	0.915961	0.0257061	0.457326	-0.624931	0.728654	0.844042	0.361312	0.96359
12	17	6	34	95	95	194	202	27	12	18	18	18	18	8	18	8	8	27	8	8	27	94	27	98	27	27	27	98	6	6	6	6	5	0.968003	0.250911	0.960194	2.4658	0.989261	0.277506	9.61229	0.16501	0.196593	0.0286022	0.110955	-0.713521	0.326337	0.968003	0.250911	0.960194
86	8	13	32	43	9	203	93	71	7	2	1	1	1	1	2	1	2	3	1	2	0	0	0	0	0	0	0	0	11	3	3	11	1	0.874137	0.183415	0.987055	7.00955	0.976463	1.2386	27.8548	0.649302	0.71531	0.0270971	0.281035	-0.748335	0.724317	0.874137	0.183415	0.987055
15	4	15	7	15	10	12	7	6	4	9	9	9	4	12	9	4	4	6	4	4	6	4	4	4	4	4	0	4	3	3	3	3	3	0.804321	1.50996	0.846765	5.18356	0.921546	1.13691	19.2243	0.887947	1.13884	0.0240776	0.665686	-0.454428	0.612072	0.804321	1.50996	0.846765
90	82	27	17	8	8	0	223	13	7	2	1	2	2	12	1095	1	2	3	1	2	0	0	0	0	0	23	0	0	11	3	3	11	1	0.80762	0.704051	0.956535	7.72584	0.938639	1.63386	30.1993	0.935054	1.14082	0.0246672	0.577501	-0.591584	0.736576	0.80762	0.704051	0.956535
93	90	18	109	109	117	10	68	4	6	4	6	6	6	6	40	1093	6	4	6	4	6	4	4	4	4	4	0	4	3	3	3	3	3	0.829919	0.953727	0.937386	7.3265	0.938778	1.46822	28.3523	0.861947	1.07574	0.0249066	0.58935	-0.540283	0.715872	0.829919	0.953727	0.937386
79	27	3	30	7	7	5	9	5	18	44	44	44	44	44	5	44	44	5	5	5	5	5	5	5	5	5	5	5	2	2	2	102	13	0.914439	0.0747724	0.962367	1.67909	0.982156	0.301743	6.6416	0.322205	0.370457	0.0276095	0.19168	-0.647314	0.456288	0.914439	0.0747724	0.962367
27	1	10	13	7	18	9	9	9	44	0	0	0	0	0	0	0	0	9	0	0	9	9	9	9	362	9	5	9	870	102	102	102	13	0.925882	0.092015	0.969739	1.67706	0.981229	0.258699	6.61624	0.282932	0.336775	0.0276828	0.181555	-0.68732	0.376835	0.925882	0.092015	0.969739
49	28	14	8	10	10	7	6	7	6	4	5	9	4	4	9	4	4	6	4	4	6	4	4	4	4	4	0	4	3	3	3	3	3	0.808576	1.30126	0.887302	5.48157	0.925994	1.24581	20.625	0.922704	1.16438	0.0242229	0.665421	-0.468647	0.671356	0.808576	1.30126	0.887302
30	14	29	2	29	29	222	198	137	45	2	1	3	1	1	1	1	2	3	1	2	0	0	0	0	0	0	13	13	0	3	0	0	2	0.909672	0.150267	0.987846	6.25611	0.981035	1.00204	24.8742	0.495951	0.553848	0.027578	0.240031	-0.736438	0.674411	0.909672	0.150267	0.987846
55	2	23	4	106	43	282	197	13	34	46	1	46	1	11	46	46	46	0	46	2	0	229	320	0	0	0	0	0	7	3	3	11	1	0.921011	0.206953	0.984577	7.06568	0.979226	1.02016	28.0558	0.443115	0.512044	0.0275679	0.249038	-0.705869	0.617877	0.921011	0.206953	0.984577
25	91	5	110	110	910	12	116	110	17	64	557	9	4	4	64	4	4	6	4	4	6	4	4	4	4	4	0	4	100	100	3	3	3	0.761545	1.33524	0.878545	5.03455	0.911204	1.39185	18.8029	1.1101	1.40507	0.0230746	0.777163	-0.453177	0.713707	0.761545	1.33524	0.878545
6	23	12	0	66	7	79	11	137	45	3	1	2	3	3	3	1	2	3	1	2	0	0	0	0	0	0	0	0	11	3	3	3	3	0.876399	0.444881	0.948934	4.30121	0.963299	0.893981	16.76	0.615808	0.729145	0.0264445	0.378489	-0.62493	0.643786	0.876399	0.444881	0.948934
82	92	12	111	4	117	4	15	4	6	4	6	6	6	11	681	11	11	0	119	1	15	15	15	15	15	15	13	13	0	122	0	122	35	0.928714	0.187678	0.988968	8.58206	0.982897	1.06055	34.1406	0.411722	0.467233	0.0278236	0.217503	-0.730073	0.626042	0.928714	0.187678	0.988968
28	32	16	100	12	10	6	6	6	4	4	9	9	3	4	9	4	4	6	4	4	6	4	4	4	4	4	0	4	3	3	3	3	3	0.74491	2.44584	0.802818	6.80644	0.893655	1.61558	24.7799	1.17954	1.53086	0.02236	0.889582	-0.367583	0.65915	0.74491	2.44584	0.802818
84	69	3	41	32	32	34	8	8	214	17	17	17	17	17	17	17	17	8	17	17	8	8	8	8	8	8	8	8	115	115	115	115	14	0.932863	0.352359	0.992955	26.2307	0.99056	1.89071	104.57	0.339851	0.369956	0.0285493	0.13303	-0.81381	0.611518	0.932863	0.352359	0.992955
23	41	26	7	12	10	12	12	12	47	4	4	9	4	4	9	4	4	6	4	4	6	4	4	4	4	4	0	4	3	3	3	3	3	0.811769	1.24245	0.907766	6.62391	0.930484	1.36866	25.2532	0.927425	1.14948	0.0244218	0.640014	-0.510601	0.702284	0.811769	1.24245	0.907766
18	10	30	13	18	18	9	9	9	44	0	0	0	0	0	0	0	0	4	5	0	9	9	9	9	9	9	5	9	334	102	0	102	13	0.96364	0.0714001	0.991592	4.17262	0.993078	0.519978	16.6191	0.218304	0.238987	0.0286973	0.101676	-0.781616	0.475546	0.96364	0.0714001	0.991592
39	85	18	18	119	77	27	27	106	13	22	22	18	18	8	18	22	8	27	22	8	27	94	27	98	27	27	27	98	6	6	6	6	5	0.977181	0.156507	0.974494	3.0174	0.99373	0.325652	11.9131	0.147533	0.166929	0.0288737	0.089769	-0.703025	0.385216	0.977181	0.156507	0.974494
95	8	21	32	43	43	13	17	0	7	1	1	2	1	1	1	1	2	212	1	1	0	0	0	0	0	0	0	0	11	3	3	11	1	0.946939	0.103213	0.983117	3.2072	0.987664	0.524935	12.7256	0.306262	0.344869	0.0282571	0.163132	-0.737285	0.550412	0.946939	0.103213	0.983117
43	30	30	15	116	1	53	53	11	0	104	1	204	3	3	204	204	127	53	155	155	0	53	53	53	53	53	53	53	66	66	66	3	3	0.88434	0.256253	0.968943	4.15522	0.97037	0.885407	16.3646	0.592129	0.680767	0.0268193	0.333765	-0.649862	0.664075	0.88434	0.256253	0.968943
65	45	19	17	8	17	0	294	0	2	12	1	2	2	1	2	1	2	3	12	2	966	887	975	4	1159	1241	0	1414	246	246	3	246	47	0.709474	0.606842	0.946048	5.51396	0.918283	1.69587	21.449	1.29781	1.55463	0.0227272	0.743012	-0.557086	0.830944	0.709474	0.606842	0.946048
16	60	24	11	4	117	10	4	4	6	4	6	4	6	6	9	4	6	4	6	6	4	4	4	4	4	4	0	4	3	3	3	3	3	0.888987	0.503063	0.97148	8.16014	0.963958	1.27449	32.1375	0.592419	0.719836	0.0265858	0.381821	-0.628423	0.657746	0.888987	0.503063	0.97148
90	95	2	7	10	10	69	28	6	4	9	9	9	4	4	9	4	4	6	4	4	6	4	4	4	4	4	0	4	3	3	3	3	3	0.706391	1.79822	0.917549	10.6592	0.889283	2.48612	40.8386	1.3849	1.76827	0.0216743	0.934918	-0.479142	0.784236	0.706391	1.79822	0.917549
53	73	29	25	15	124	23	23	23	9	2	12	2	2	12	2	1	2	3	1	2	0	0	0	4	0	0	0	23	11	3	3	11	1	0.842255	0.295497	0.964345	4.04136	0.959446	1.02746	15.8699	0.74767	0.878106	0.0259149	0.412794	-0.652299	0.707821	0.842255	0.295497	0.964345
93	34	25	17	8	8	0	294	0	27	156	1	2	2	254	2	1	2	3	12	2	0	0	0	4	0	0	0	0	11	3	3	172	44	0.651984	1.98111	0.932004	13.5495	0.868702	3.29752	52.2169	1.60474	2.0583	0.0204441	1.03875	-0.499037	0.800646	0.651984	1.98111	0.932004
39	42	10	103	103	4	10	68	4	2	4	6	4	6	5	40	4	6	4	6	6	4	4	4	4	4	4	0	4	3	3	3	0	2	0.908668	0.266505	0.974786	5.91675	0.974366	0.919456	23.4005	0.490532	0.572414	0.0272326	0.289789	-0.675668	0.630103	0.908668	0.266505	0.974786
44	58	25	13	18	18	9	9	9	44	0	0	0	0	0	0	0	0	9	0	0	1074	9	9	9	9	9	5	9	102	102	102	102	13	0.958776	0.167359	0.970436	3.27829	0.987969	0.425995	12.9458	0.224333	0.258914	0.0284178	0.134351	-0.75012	0.418143	0.958776	0.167359	0.970436
9	19	15	34	95	95	194	202	27	3	18	18	18	8	997	18	8	2	27	8	8	27	94	27	98	27	27	27	98	6	6	6	6	5	0.904842	0.0629737	0.936718	0.656801	0.979421	0.133749	2.56423	0.300254	0.347298	0.0272355	0.201568	-0.498583	0.291575	0.904842	0.0629737	0.936718
48	50	1	4	106	43	282	197	473	113	46	46	46	46	1	46	46	46	136	46	46	0	229	320	0	0	432	669	488	7	7	7	7	34	0.916494	0.139402	0.990808	7.75067	0.985232	1.07238	30.8633	0.465806	0.508207	0.0278984	0.194958	-0.773913	0.658857	0.916494	0.139402	0.990808
47	90	25	109	109	4	10	68	4	6	6	6	6	6	979	40	1093	6	4	6	6	4	4	4	4	4	4	0	4	3	3	3	3	3	0.802925	1.23004	0.894315	6.28868	0.927491	1.39452	23.9247	0.948139	1.19512	0.0241907	0.661825	-0.484302	0.696883	0.802925	1.23004	0.894315
51	31	12	25	15	10	7	7	61	9	12	12	11	12	1	11	11	11	0	1	1	13	0	0	0	0	0	13	13	0	0	0	0	2	0.943344	0.100045	0.989222	5.26271	0.989816	0.697709	20.9508	0.324511	0.354455	0.0283667	0.145027	-0.774546	0.588199	0.943344	0.100045	0.989222
17	83	11	108	15	10	7	6	61	6	9	9	9	4	4	9	1	4	3	4	4	6	0	4	4	4	4	0	0	3	3	3	11	1	0.798009	0.508569	0.969734	9.2295	0.944574	1.7917	36.4094	0.960438	1.13191	0.0248064	0.536498	-0.622719	0.743122	0.798009	0.508569	0.969734
19	70	9	12	76	17	0	3	78	7	2	39	2	2	1	2	1	2	3	39	2	0	0	0	4	0	0	0	0	11	3	3	11	1	0.828383	0.580756	0.967878	10.0728	0.95002	1.77368	39.7103	0.85489	1.01685	0.0253701	0.494334	-0.638873	0.725189	0.828383	0.580756	0.967878
2	18	10	30	7	7	5	9	164	18	44	44	44	44	44	5	44	44	5	5	5	5	5	5	5	5	5	5	5	6	2	6	2	6	0.904434	0.0641421	0.958262	1.04477	0.980097	0.228992	4.11495	0.336235	0.384417	0.02738	0.195647	-0.646466	0.407916	0.904434	0.0641421	0.958262
41	85	15	18	119	77	27	393	27	13	22	22	18	18	8	18	22	8	27	8	8	27	94	27	98	27	27	27	98	6	6	6	6	5	0.980559	0.175244	0.970129	2.81137	0.993967	0.291851	11.0702	0.129383	0.147874	0.0289167	0.0854296	-0.683032	0.357368	0.980559	0.175244	0.970129
13	83	22	108	15	10	7	6	7	6	9	9	9	6	4	9	1	4	6	4	4	6	4	4	4	4	4	0	4	3	3	3	3	3	0.673129	2.32793	0.876196	10.3047	0.871855	2.50941	38.8908	1.51127	1.95323	0.0206752	1.05652	-0.421733	0.787444	0.673129	2.32793	0.876196
64	27	29	30	131	7	5	5	5	18	44	44	44	5	44	5	44	44	5	5	5	5	5	5	5	5	5	5	5	2	2	2	2	6	0.897562	0.263715	0.92137	1.53126	0.966799	0.365427	5.86131	0.438147	0.531808	0.0267794	0.305959	-0.575009	0.455167	0.897562	0.263715	0.92137
35	70	12	12	76	17	0	3	78	7	2	1	2	2	1	2	1	2	3	39	2	0	0	0	4	0	0	0	0	11	3	3	11	1	0.796317	0.457858	0.979092	10.4644	0.947046	2.08751	41.3998	0.983966	1.15057	0.0249374	0.513094	-0.653619	0.756427	0.796317	0.457858	0.979092
3	17	15	34	95	95	194	202	27	13	18	22	44	18	8	18	8	8	27	5	8	27	94	27	98	27	27	27	98	6	6	6	6	5	0.980109	0.0450528	0.980343	1.34391	0.995473	0.17425	5.3306	0.118683	0.131437	0.0289417	0.0701614	-0.703923	0.3491	0.980109	0.0450528	0.980343
25	92	5	111	4	117	4	4	4	6	6	6	6	6	6	6	4	6	4	6	6	4	4	4	4	4	4	0	4	3	3	3	3	3	0.884543	0.456398	0.973871	8.06095	0.965099	1.27154	31.7874	0.606206	0.725031	0.0266021	0.370376	-0.645816	0.656728	0.884543	0.456398	0.973871
81	79	30	25	15	10	7	7	0	9	12	1	12	1	12	9	1	2	6	12	2	6	0	0	4	4	0	0	0	11	3	3	11	1	0.867217	0.138815	0.985602	5.13904	0.978442	1.02004	20.4173	0.642714	0.698924	0.0272542	0.25984	-0.748458	0.710328	0.867217	0.138815	0.985602
64	1	23	13	7	18	9	9	9	44	0	0	0	0	0	0	0	0	9	5	0	9	80	5	9	9	9	5	9	102	2	102	102	13	0.947353	0.169863	0.964913	3.36229	0.982843	0.433901	13.2793	0.273313	0.322048	0.028012	0.192122	-0.638793	0.451285	0.947353	0.169863	0.964913
9	51	11	10	8	8	0	3	13	7	11	39	2	2	1	2	1	2	3	1	2	0	0	0	0	0	0	0	0	11	3	3	11	1	0.896915	0.317539	0.963144	4.987	0.97233	0.892979	19.6305	0.530152	0.611745	0.0270619	0.300084	-0.678565	0.609284	0.896915	0.317539	0.963144
32	58	16	13	18	18	9	9	9	44	0	0	0	0	0	0	0	0	4	5	4	9	9	4	101	9	1	5	4	3	3	102	3	3	0.877187	1.18586	0.870174	2.47725	0.948904	0.562632	8.72316	0.546497	0.694852	0.0259529	0.435274	-0.573314	0.401665	0.877187	1.18586	0.870174
31	18	17	30	7	7	5	9	164	73	44	44	44	44	44	5	4	5	5	1120	4	912	105	132	5	5	5	144	130	2	91	2	3	3	0.844347	0.595165	0.894075	2.10319	0.950059	0.65949	7.81761	0.701231	0.85201	0.0255466	0.465219	-0.530023	0.60954	0.844347	0.595165	0.894075
4	48	20	0	160	7	12	226	135	43	35	4	516	516	516	516	516	516	598	4	4	6	4	4	123	138	4	123	4	100	100	224	3	3	0.852431	0.750737	0.92599	4.29376	0.948364	1.00233	16.4243	0.73124	0.898557	0.0255814	0.494039	-0.55124	0.656392	0.852431	0.750737	0.92599
60	53	19	25	15	10	7	7	61	34	12	12	12	12	12	2	1	2	3	12	2	0	0	0	4	0	0	0	0	11	3	3	11	1	0.799824	0.514237	0.969819	8.42868	0.945223	1.77766	33.2005	0.980681	1.15405	0.0248291	0.549218	-0.624353	0.786594	0.799824	0.514237	0.969819
43	23	8	0	66	7	79	11	137	45	3	1	3	3	3	3	1	2	3	1	2	0	0	0	0	0	0	0	0	11	3	3	3	3	0.845747	0.784371	0.906599	3.55555	0.945761	0.872759	13.4378	0.711238	0.878013	0.0254684	0.48299	-0.587978	0.614929	0.845747	0.784371	0.906599
8	51	21	10	8	8	0	3	13	44	4	39	2	2	1	2	1	2	3	1	2	0	0	0	0	0	0	0	4	11	3	3	11	1	0.955227	0.147125	0.98176	3.31117	0.98701	0.5031	13.0975	0.263352	0.306786	0.0283008	0.163319	-0.712983	0.489809	0.955227	0.147125	0.98176
63	88	28	1	0	0	194	286	96	3	18	8	18	18	8	18	8	8	27	8	8	27	94	27	98	27	27	27	98	6	6	6	6	5	0.932647	0.0747545	0.936595	1.0445	0.98462	0.186848	4.10326	0.251967	0.290973	0.0278395	0.165531	-0.591519	0.350463	0.932647	0.0747545	0.936595
48	90	1	109	109	4	10	68	4	6	6	6	6	6	6	40	4	6	4	6	6	4	4	4	4	4	4	0	4	3	3	3	3	3	0.80176	0.739001	0.956605	8.86032	0.93887	1.78735	34.7023	0.963906	1.16497	0.0246316	0.579965	-0.593856	0.745813	0.80176	0.739001	0.956605
71	8	4	32	43	43	71	17	13	2	11	1	11	1	1	11	11	11	0	1	1	13	0	0	0	0	0	13	13	0	0	0	0	2	0.91854	0.181296	0.990729	9.77259	0.984913	1.18094	38.9091	0.455823	0.499354	0.0279133	0.193951	-0.77495	0.64059	0.91854	0.181296	0.990729
36	62	17	2	29	29	222	198	137	45	2	1	3	1	1	1	1	2	3	1	2	0	0	0	0	0	0	0	0	100	3	3	11	1	0.89174	0.289623	0.964176	3.98895	0.970272	0.806061	15.6662	0.549395	0.64284	0.026912	0.321707	-0.656028	0.635263	0.89174	0.289623	0.964176
48	41	1	7	10	10	12	12	12	47	9	9	9	4	4	9	4	4	6	4	4	6	4	4	4	4	4	0	4	3	3	3	3	3	0.754979	1.50677	0.860586	4.28885	0.904935	1.28182	15.6486	1.09225	1.40078	0.022863	0.781919	-0.448502	0.670479	0.754979	1.50677	0.860586
17	84	16	3	9	43	71	295	71	397	490	1	585	585	1	585	1	1	0	1	1	0	0	0	0	0	0	0	0	11	3	3	11	1	0.893553	0.210989	0.987906	8.72605	0.976219	1.60392	34.6932	0.546102	0.618623	0.0273135	0.238733	-0.748272	0.599922	0.893553	0.210989	0.987906
73	55	29	7	12	10	10	4	4	6	9	9	9	4	6	9	4	4	6	4	4	6	4	4	4	1024	4	0	4	3	3	55	3	3	0.502949	10.365	0.634849	14.2729	0.756046	3.69331	46.7266	2.24516	3.11576	0.0151654	1.83265	-0.217686	0.729311	0.502949	10.365	0.634849
37	25	19	25	15	124	23	23	23	27	12	1	9	1	12	2	11	2	3	1	2	0	0	0	4	0	0	0	0	11	3	3	11	1	0.81529	0.603892	0.922163	3.56218	0.948871	0.960952	13.6448	0.817467	0.969067	0.0252524	0.481437	-0.597589	0.668023	0.81529	0.603892	0.922163
20	71	11	0	66	7	79	12	137	45	3	1	3	3	3	3	1	4	3	1	2	0	0	4	0	0	0	0	0	11	3	3	3	3	0.832119	0.461284	0.936536	4.24007	0.949007	1.04645	16.499	0.797282	0.954412	0.0253293	0.495983	-0.579866	0.693032	0.832119	0.461284	0.936536
24	2	17	4	106	43	282	197	13	34	46	46	46	46	1	46	46	46	136	1	2	0	0	320	0	0	0	0	488	7	3	3	11	1	0.806509	0.617308	0.968914	10.2761	0.952071	1.95791	40.4869	0.949444	1.09605	0.0253175	0.480482	-0.680049	0.775709	0.806509	0.617308	0.968914
64	85	22	18	119	77	27	237	27	12	22	22	22	18	8	18	22	8	27	22	8	27	94	27	98	27	27	27	98	6	6	6	6	5	0.975694	0.205214	0.977012	4.39769	0.993256	0.417396	17.3855	0.156469	0.178022	0.0288485	0.0950618	-0.712644	0.397651	0.975694	0.205214	0.977012
49	14	11	2	29	29	222	198	137	45	2	1	3	3	1	1	1	2	3	1	2	0	0	0	0	0	0	0	0	11	3	3	11	1	0.903429	0.301509	0.976141	4.83708	0.974568	0.877094	19.0468	0.506035	0.585963	0.027261	0.279887	-0.701997	0.630904	0.903429	0.301509	0.976141
55	16	11	7	12	10	12	28	6	4	9	9	9	4	4	9	4	4	6	4	4	6	4	4	4	4	4	0	4	3	3	3	3	3	0.746879	3.01567	0.82084	7.25362	0.889074	1.72074	25.9988	1.1903	1.5589	0.022304	0.916325	-0.398545	0.654771	0.746879	3.01567	0.82084
60	93	17	17	8	8	0	294	145	7	2	1	2	12	1	2	1	2	3	12	1144	0	0	0	4	0	0	0	0	246	3	3	11	1	0.805468	0.582281	0.946474	5.09504	0.939452	1.32268	19.7979	0.924458	1.12574	0.0246249	0.575575	-0.58017	0.733429	0.805468	0.582281	0.946474
25	37	5	18	119	77	27	237	27	12	18	18	18	18	8	18	8	8	27	8	8	27	94	27	98	27	27	27	98	6	6	6	6	5	0.985699	0.117234	0.978154	2.65208	0.996284	0.243185	10.4911	0.0963669	0.108006	0.0290904	0.0573092	-0.735854	0.331531	0.985699	0.117234	0.978154
84	75	3	30	7	7	5	9	5	18	44	44	44	44	44	5	44	44	5	5	5	9	5	5	5	9	9	5	9	102	2	102	102	13	0.908167	0.137001	0.96973	2.60062	0.975615	0.482586	10.2655	0.39927	0.473348	0.0272932	0.23989	-0.667869	0.505906	0.908167	0.137001	0.96973
85	67	21	34	95	95	194	202	27	12	18	18	44	18	8	18	8	8	27	8	8	27	94	27	98	27	27	27	98	6	6	6	6	5	0.977068	0.0682466	0.972026	1.22949	0.99411	0.203756	4.8497	0.146414	0.162781	0.0288713	0.087701	-0.706374	0.399102	0.977068	0.0682466	0.972026
92	27	6	30	7	7	5	9	5	18	44	44	44	44	44	5	44	44	5	5	5	5	5	5	5	5	5	5	5	2	2	2	2	6	0.937514	0.0676713	0.97656	1.63396	0.987304	0.347043	6.46815	0.312502	0.349366	0.0281495	0.160787	-0.729385	0.536006	0.937514	0.0676713	0.97656
78	34	18	17	8	8	0	223	13	7	11	11	11	1	11	2	1	2	3	12	4	4	0	0	0	0	4	0	4	3	3	3	11	1	0.946696	0.129414	0.983183	3.78695	0.986442	0.599945	15.0184	0.301762	0.345842	0.0281829	0.170947	-0.716945	0.513452	0.946696	0.129414	0.983183
65	63	16	3	43	8	71	71	71	2	1	1	1	1	1	2	11	2	0	1	1	13	0	0	0	0	4	13	0	11	3	0	11	1	0.956905	0.0764323	0.987984	3.26436	0.990745	0.480238	12.981	0.252708	0.281562	0.0285097	0.128427	-0.757494	0.505494	0.956905	0.0764323	0.987984
48	81	1	107	42	7	5	14	419	18	44	44	44	44	44	5	44	44	5	5	5	5	5	5	5	5	5	5	5	2	2	2	2	6	0.937211	0.198443	0.974869	2.21942	0.984809	0.440441	8.67923	0.324699	0.3698	0.0280489	0.17718	-0.723519	0.519118	0.937211	0.198443	0.974869
85	52	11	7	12	10	12	6	6	4	4	9	9	12	12	2	1	2	3	12	2	0	0	0	4	0	0	0	0	11	3	3	11	1	0.711778	0.702836	0.965361	10.452	0.919033	2.54962	41.1052	1.32535	1.58596	0.0229006	0.723449	-0.600268	0.823346	0.711778	0.702836	0.965361
16	42	21	103	103	4	10	68	4	6	4	6	4	6	6	40	4	6	4	6	6	4	4	4	4	4	4	0	4	3	3	3	3	3	0.818793	1.07745	0.926246	8.49479	0.93549	1.52117	32.9017	0.895896	1.11393	0.0246909	0.608266	-0.532792	0.70975	0.818793	1.07745	0.926246
71	1	13	13	7	18	9	9	9	44	0	0	0	0	0	0	0	0	9	0	0	9	9	9	9	9	9	5	9	102	102	102	102	13	0.93645	0.134475	0.988128	5.46124	0.985896	0.776022	21.7105	0.357101	0.4013	0.0280652	0.182365	-0.741676	0.570572	0.93645	0.134475	0.988128
1	77	20	16	117	5	1	2	1	47	83	83	83	83	4	83	83	83	1	4	83	1	1	1	1	1	1	1	1	55	55	55	55	4	0.619116	5.11356	0.691911	8.03714	0.828181	2.24152	27.035	1.66651	2.23672	0.0186967	1.32728	-0.275578	0.661074	0.619116	5.11356	0.691911
41	54	27	13	18	18	9	9	9	44	0	0	0	0	0	0	0	0	9	5	0	9	9	4	101	9	9	5	9	102	102	102	102	13	0.961859	0.074898	0.990003	3.73946	0.991679	0.498661	14.8829	0.233401	0.259662	0.0285912	0.120682	-0.763874	0.511051	0.961859	0.074898	0.990003
79	65	10	34	95	95	194	202	27	13	18	8	18	18	8	18	8	8	27	8	8	27	94	27	98	27	27	27	98	6	6	6	6	5	0.9634	0.242544	0.963253	1.97726	0.988714	0.255042	7.66648	0.166173	0.201001	0.0285131	0.111039	-0.690736	0.299508	0.9634	0.242544	0.963253
48	32	1	100	10	10	6	6	6	4	9	9	9	4	4	9	4	4	6	4	4	6	4	4	4	4	4	0	4	3	3	3	3	3	0.75874	1.26392	0.893998	5.80263	0.914026	1.50895	21.9466	1.1051	1.3898	0.0231848	0.746302	-0.49001	0.717722	0.75874	1.26392	0.893998
56	96	18	0	160	7	79	226	135	43	35	4	516	516	516	516	516	516	598	4	4	6	4	4	123	138	4	123	283	100	100	224	3	3	0.836372	0.630759	0.948684	5.8444	0.947385	1.2642	22.7468	0.820471	0.992329	0.0253001	0.525189	-0.573298	0.719735	0.836372	0.630759	0.948684
19	84	10	3	68	17	11	11	137	10	490	1	1	1	1	1	1	1	0	1	1	0	0	0	0	0	0	0	0	37	3	3	37	20	0.920917	0.154584	0.986327	5.5257	0.98368	0.86583	21.9482	0.439813	0.487289	0.0278357	0.209895	-0.743154	0.636728	0.920917	0.154584	0.986327
41	71	19	0	66	7	79	122	137	45	3	4	3	4	3	3	1	4	6	4	2	6	4	132	4	4	4	0	4	3	91	55	3	3	0.712542	2.93757	0.751152	5.11588	0.880574	1.49645	17.5259	1.26509	1.64917	0.0214876	0.972381	-0.339252	0.634207	0.712542	2.93757	0.751152
42	95	4	7	12	10	69	28	6	4	9	9	9	4	4	9	4	4	6	4	4	6	4	4	4	4	4	0	4	3	3	3	3	3	0.707165	2.06184	0.884619	9.61449	0.88604	2.23737	36.3961	1.37047	1.76699	0.0215543	0.963587	-0.44209	0.77908	0.707165	2.06184	0.884619
49	7	11	7	41	10	6	6	6	4	9	9	9	4	4	9	4	4	6	4	4	6	4	4	4	4	4	0	4	3	3	3	3	3	0.816784	0.969316	0.954002	9.42285	0.935397	1.82253	36.7221	0.905388	1.1311	0.0246782	0.594983	-0.572421	0.705192	0.816784	0.969316	0.954002
13	25	8	25	15	124	23	23	23	27	2	1	2	2	1	2	1	2	3	1	2	0	0	0	0	0	0	0	0	3	3	0	11	1	0.916922	0.15991	0.983693	5.15584	0.980722	0.870428	20.4634	0.448805	0.512301	0.0276255	0.237634	-0.722585	0.641397	0.916922	0.15991	0.983693
20	61	9	12	76	8	190	190	78	50	2	39	2	2	1	2	1	2	3	39	2	0	0	0	4	0	0	0	0	11	3	3	11	1	0.846687	0.787584	0.937894	6.77112	0.945218	1.22904	26.2969	0.723875	0.905089	0.0254469	0.484832	-0.607577	0.619635	0.846687	0.787584	0.937894
3	31	18	25	68	10	7	16	11	9	12	12	12	12	5	2	1	2	3	12	1	13	0	0	0	0	4	13	4	0	0	0	0	2	0.918712	0.334665	0.958817	4.22531	0.976083	0.676132	16.5666	0.40232	0.472868	0.0275228	0.236557	-0.713523	0.540707	0.918712	0.334665	0.958817
60	84	6	3	9	43	71	295	71	10	1	1	1	1	1	1	1	1	0	1	1	0	0	0	0	0	0	0	0	11	3	3	11	1	0.921513	0.147303	0.987534	5.9266	0.983897	0.892842	23.5591	0.437875	0.485645	0.0278475	0.207882	-0.748253	0.637341	0.921513	0.147303	0.987534
25	46	5	52	5	5	1	2	1	51	83	83	83	83	83	83	83	83	1	83	83	1	1	1	1	1	1	1	1	55	55	55	55	4	0.605735	7.13866	0.6282	9.10692	0.817417	2.37822	29.289	1.7284	2.32835	0.0182151	1.41527	-0.241007	0.633824	0.605735	7.13866	0.6282
8	82	27	17	8	8	0	223	13	7	11	1	2	2	12	926	1	2	6	12	2	0	0	0	0	0	522	0	0	11	3	3	11	1	0.873157	0.305843	0.980245	8.16724	0.967066	1.34171	32.3631	0.661247	0.766898	0.0265346	0.361324	-0.683803	0.702068	0.873157	0.305843	0.980245
82	73	7	25	15	124	23	23	23	27	19	1	19	1	1	11	11	11	0	1	1	13	0	0	0	0	0	13	13	0	0	0	0	2	0.918215	0.15534	0.987416	6.6267	0.984439	0.970076	26.3515	0.452642	0.499517	0.0278705	0.204437	-0.751064	0.646055	0.918215	0.15534	0.987416
84	82	28	17	8	8	0	223	13	7	2	1	2	2	1	926	1	2	3	1	2	0	0	0	0	0	522	23	0	3	3	3	11	1	0.745078	0.734411	0.967873	11.2462	0.923336	2.42048	44.2506	1.22162	1.47375	0.0233211	0.706634	-0.596875	0.819813	0.745078	0.734411	0.967873
32	72	9	5	107	121	19	19	19	66	50	50	127	127	127	127	127	127	212	212	50	212	19	247	19	0	247	13	13	0	0	0	1187	22	0.976833	0.139833	0.990198	7.68217	0.99569	0.574914	30.5888	0.139958	0.154113	0.0290225	0.0658496	-0.795905	0.413116	0.976833	0.139833	0.990198
53	51	6	10	13	8	0	3	13	2	50	1	11	50	1	50	50	2	0	1	50	0	0	19	0	0	0	0	0	0	3	3	11	1	0.894072	0.221659	0.959426	4.48777	0.970261	0.765508	17.7294	0.480494	0.575398	0.0270141	0.270243	-0.728813	0.543946	0.894072	0.221659	0.959426
92	18	29	30	7	7	5	9	164	18	44	44	44	44	44	5	44	44	5	5	5	5	5	5	5	5	5	5	5	2	2	2	2	6	0.899505	0.131072	0.929388	1.06328	0.973976	0.257927	4.12204	0.412894	0.482815	0.0269483	0.276067	-0.515047	0.441323	0.899505	0.131072	0.929388
57	48	18	0	160	7	79	226	135	43	35	4	516	516	516	516	516	516	598	4	4	6	4	4	4	4	4	0	4	100	100	3	3	3	0.849336	0.855123	0.910514	4.07706	0.950131	0.923808	15.4531	0.726886	0.883021	0.0256402	0.486118	-0.530842	0.640373	0.849336	0.855123	0.910514
78	37	2	18	77	77	27	27	27	13	22	22	22	18	8	22	22	22	27	22	8	27	27	27	27	27	27	27	27	46	46	6	6	5	0.986463	0.0650085	0.985962	2.31229	0.997037	0.224322	9.18413	0.0905176	0.0997892	0.0291263	0.0475299	-0.782084	0.320991	0.986463	0.0650085	0.985962
43	5	13	25	15	10	7	7	7	34	19	1	12	12	12	2	1	2	3	12	2	0	0	0	4	0	0	0	0	11	3	3	11	1	0.79743	0.361456	0.977533	8.22962	0.951954	1.74486	32.557	0.96172	1.11327	0.0251552	0.493459	-0.659469	0.790558	0.79743	0.361456	0.977533
7	27	22	30	7	7	5	9	5	73	44	44	44	44	44	5	44	44	5	5	5	5	5	5	101	4	4	0	4	3	2	2	3	3	0.855985	1.55491	0.901882	2.79084	0.947253	0.682799	9.60846	0.578892	0.745184	0.0256324	0.437703	-0.524569	0.404255	0.855985	1.55491	0.901882
48	72	1	5	107	121	19	19	19	326	50	50	514	50	50	50	50	50	19	50	50	19	19	19	19	19	19	19	19	1	1	1	1	18	0.866362	0.478971	0.973791	8.60435	0.965408	1.40557	33.9384	0.694908	0.800378	0.0264672	0.38065	-0.662245	0.696475	0.866362	0.478971	0.973791
25	89	5	7	12	10	12	12	12	47	9	9	9	4	4	9	4	4	6	4	4	6	4	4	4	4	4	0	4	3	3	3	3	3	0.773119	1.06825	0.884266	4.698	0.918861	1.27108	17.7237	1.04952	1.30758	0.0234592	0.721637	-0.470798	0.709168	0.773119	1.06825	0.884266
16	33	16	101	101	7	5	14	5	18	18	44	18	44	44	5	44	44	5	5	5	5	5	5	5	5	5	5	5	2	2	2	2	6	0.816557	1.04097	0.91773	4.72065	0.945495	1.14241	17.8416	0.845749	1.007	0.0251527	0.512619	-0.593038	0.680687	0.816557	1.04097	0.91773
54	82	29	17	8	8	0	294	0	7	2	1	2	2	1	926	1	4	3	1	4	0	0	0	4	0	522	0	0	3	3	3	11	1	0.741214	0.453379	0.983606	13.0083	0.941264	2.63398	51.5798	1.23454	1.41167	0.0241617	0.575004	-0.679992	0.851291	0.741214	0.453379	0.983606
81	84	19	3	9	43	71	295	387	10	1	1	1	1	1	1	11	1	0	1	1	0	0	0	0	0	0	0	0	11	3	3	11	1	0.878303	0.182295	0.984332	6.08944	0.976115	1.13556	24.1755	0.633119	0.700693	0.0270904	0.28833	-0.730969	0.723268	0.878303	0.182295	0.984332
46	84	28	3	9	43	13	295	137	10	490	1	1	1	1	1	1	1	0	1	1	0	0	846	0	0	0	13	1282	11	656	244	244	21	0.68248	0.862375	0.97544	17.1242	0.928277	3.29462	67.6343	1.47046	1.67481	0.0231215	0.680223	-0.655042	0.883633	0.68248	0.862375	0.97544
80	14	24	2	29	29	222	198	137	45	2	1	3	1	1	1	1	2	3	1	2	0	0	0	0	0	0	13	13	0	0	0	0	2	0.934813	0.129536	0.987698	5.31478	0.985428	0.779712	21.1296	0.374098	0.419706	0.0280152	0.191841	-0.738468	0.600421	0.934813	0.129536	0.987698
61	36	19	3	9	43	71	295	387	10	1	1	585	1	1	1	1	1	0	905	1	964	1139	1227	1320	1407	474	0	562	11	244	244	244	21	0.698521	0.679169	0.96586	9.77817	0.920956	2.42344	38.4335	1.38793	1.62084	0.0227979	0.738397	-0.603789	0.858849	0.698521	0.679169	0.96586
44	28	20	8	12	10	7	6	7	6	9	5	9	4	4	9	1	4	3	6	6	6	4	4	4	4	4	0	4	3	3	3	3	3	0.881543	0.642628	0.938261	5.32488	0.958046	1.008	20.6569	0.607269	0.748104	0.0262791	0.417838	-0.577892	0.606516	0.881543	0.642628	0.938261
48	39	1	7	10	10	12	12	12	47	9	9	9	4	4	9	4	396	6	4	4	6	4	4	4	4	4	0	4	3	3	3	3	3	0.724938	2.07892	0.822119	5.35111	0.88907	1.5078	19.3255	1.24274	1.60467	0.0219049	0.918497	-0.388792	0.67672	0.724938	2.07892	0.822119
78	91	28	110	110	910	12	116	110	17	64	557	4	4	4	9	4	4	6	4	4	6	4	4	4	4	4	0	4	100	3	3	3	3	0.905644	0.320059	0.928122	2.46293	0.967451	0.474653	9.53165	0.456304	0.549312	0.0268638	0.329594	-0.527502	0.503618	0.905644	0.320059	0.928122
54	51	27	10	8	8	0	3	0	2	50	39	2	2	1	2	1	2	3	1	2	0	0	0	0	407	0	0	0	3	3	3	11	1	0.846166	0.807436	0.923082	3.79419	0.943741	0.841663	14.3693	0.657224	0.837349	0.0254965	0.451524	-0.601554	0.545268	0.846166	0.807436	0.923082
34	6	13	13	18	18	9	9	9	44	0	0	0	0	0	0	0	0	9	0	0	9	9	9	9	9	9	5	9	102	102	102	102	13	0.948477	0.182964	0.985677	7.63524	0.986927	0.77089	30.358	0.283733	0.325717	0.0283036	0.145917	-0.775001	0.506509	0.948477	0.182964	0.985677
73	33	22	101	101	7	5	14	5	18	44	44	44	44	5	5	44	44	5	5	4	5	5	5	5	5	5	5	5	2	2	2	2	6	0.961547	0.0648507	0.984245	2.04867	0.99155	0.352156	8.12981	0.229701	0.255288	0.0285898	0.121371	-0.747495	0.498209	0.961547	0.0648507	0.984245
55	19	28	34	95	95	194	202	27	12	18	18	18	44	8	18	8	8	27	8	8	27	94	27	98	27	27	27	98	2	2	6	6	5	0.866338	0.139032	0.882066	0.605243	0.965972	0.219807	2.28194	0.468416	0.559477	0.0262305	0.318914	-0.464748	0.372253	0.866338	0.139032	0.882066
37	11	14	0	66	7	79	12	11	5	4	4	9	4	4	9	4	4	6	4	4	6	4	4	4	4	4	0	4	3	3	3	3	3	0.751804	1.76834	0.809186	4.33059	0.901466	1.21236	15.554	1.12283	1.42599	0.0226452	0.836405	-0.359158	0.644481	0.751804	1.76834	0.809186
20	85	11	18	119	77	27	27	27	13	22	22	22	18	8	18	8	8	27	8	8	27	27	27	27	27	27	27	27	46	6	6	6	5	0.97627	0.241473	0.979683	5.52701	0.99399	0.463772	21.8666	0.146119	0.165335	0.0289133	0.0852669	-0.724575	0.375381	0.97627	0.241473	0.979683
76	90	17	109	109	117	10	68	4	6	4	6	6	6	6	40	1093	6	4	1103	4	6	4	4	4	4	4	0	4	3	3	3	3	3	0.788279	2.17977	0.876238	8.70363	0.913642	1.74188	32.6347	1.06013	1.36086	0.0235361	0.785173	-0.434358	0.711073	0.788279	2.17977	0.876238
24	16	8	7	12	10	12	6	6	4	9	9	9	4	4	9	4	4	6	4	4	6	4	4	4	4	4	0	4	3	3	3	3	3	0.850327	0.847024	0.932755	5.74539	0.942989	1.14528	22.1345	0.724545	0.913924	0.025417	0.505172	-0.556231	0.613139	0.850327	0.847024	0.932755
5	82	22	17	8	8	0	223	13	7	2	1	2	2	1	926	1	2	3	1287	2	0	0	0	0	0	0	0	0	11	3	3	11	1	0.816821	0.413789	0.977017	10.653	0.952368	1.90858	42.1982	0.915345	1.06657	0.0252937	0.489301	-0.660618	0.777596	0.816821	0.413789	0.977017
69	93	29	17	8	8	0	294	145	7	2	254	12	12	12	9	1	2	3	1	2	0	0	1098	0	407	0	0	0	11	3	3	11	1	0.704309	0.694136	0.953279	6.67641	0.913995	1.95274	26.0115	1.31959	1.59711	0.0225511	0.751587	-0.574699	0.815903	0.704309	0.694136	0.953279
49	56	18	32	93	43	71	3	0	10	1	1	1	1	1	1	4	1	0	1	2	0	0	0	0	0	0	0	0	11	3	3	11	1	0.907664	0.120252	0.983642	3.66642	0.982178	0.731723	14.5454	0.481973	0.531634	0.027674	0.223375	-0.735491	0.645579	0.907664	0.120252	0.983642
91	72	23	5	107	121	19	19	19	66	50	50	60	265	50	50	50	50	19	50	50	19	19	19	19	19	19	19	19	1	1	1	1	18	0.952831	0.109536	0.985497	3.89096	0.990389	0.535341	15.4543	0.277606	0.304975	0.0284748	0.134917	-0.756686	0.534935	0.952831	0.109536	0.985497
21	77	30	16	12	5	12	2	61	47	9	9	9	4	4	9	4	4	1	4	4	6	4	4	4	4	4	1	4	3	55	55	3	3	0.734282	2.42842	0.706847	3.40149	0.889322	1.07042	11.1776	1.12639	1.45315	0.0219891	0.902665	-0.270302	0.506168	0.734282	2.42842	0.706847
25	55	5	7	12	10	69	6	7	4	9	9	9	4	4	9	4	4	6	4	4	6	4	4	4	4	4	0	4	3	3	3	3	3	0.896953	0.533122	0.942553	4.81246	0.963777	0.855921	18.7167	0.542155	0.662649	0.0266732	0.37791	-0.572851	0.613678	0.896953	0.533122	0.942553
45	76	10	8	12	10	7	6	7	4	9	9	9	4	4	9	4	2	3	6	6	4	4	4	0	4	4	0	4	3	3	3	0	2	0.820994	0.853367	0.944802	8.21735	0.939209	1.62791	32.016	0.86073	1.06125	0.0249108	0.547249	-0.59777	0.67508	0.820994	0.853367	0.944802
28	4	25	7	12	10	12	7	11	4	9	9	4	4	4	9	4	4	6	4	4	6	0	4	4	4	4	0	4	3	3	3	3	3	0.752757	1.75617	0.88864	8.4952	0.908093	1.89846	32.2246	1.15942	1.46995	0.0229259	0.799339	-0.482628	0.734243	0.752757	1.75617	0.88864
84	89	8	7	10	10	12	12	12	5	4	4	4	4	4	3	4	4	6	4	4	6	4	4	4	4	4	0	4	3	3	3	3	3	0.798015	0.562252	0.888746	2.75843	0.932378	0.808182	10.4715	0.852586	1.05885	0.024295	0.575322	-0.504522	0.616972	0.798015	0.562252	0.888746
85	85	28	18	119	77	27	27	27	13	22	22	22	18	8	18	22	8	27	22	8	27	5	27	98	27	27	27	98	6	6	6	6	5	0.960166	0.601919	0.93646	1.83495	0.984215	0.266143	6.7379	0.197464	0.243521	0.0283088	0.153536	-0.670995	0.300905	0.960166	0.601919	0.93646
32	79	20	25	15	6	7	7	61	9	12	5	12	4	12	11	1	2	3	12	2	0	0	0	0	4	0	0	4	3	0	3	0	2	0.935266	0.0895349	0.985127	3.23858	0.987634	0.568402	12.8648	0.352367	0.38846	0.0281842	0.165315	-0.756084	0.581312	0.935266	0.0895349	0.985127
70	92	23	111	4	117	4	4	4	6	4	6	6	6	6	6	4	6	4	4	6	4	4	4	4	4	4	0	4	3	3	3	3	3	0.769821	1.04102	0.962854	13.54	0.922199	2.52199	53.119	1.1368	1.40525	0.0235902	0.710915	-0.570065	0.788032	0.769821	1.04102	0.962854
4	45	30	17	8	17	0	294	0	22	2	1	2	2	1	2	1	2	3	1	2	336	0	1098	0	0	0	0	0	11	3	3	28	32	0.841618	0.327958	0.980449	7.60972	0.9622	1.43337	30.1109	0.770606	0.88123	0.0260667	0.391845	-0.697235	0.709984	0.841618	0.327958	0.980449
78	44	14	105	4	117	4	15	4	34	4	6	11	6	6	6	4	6	4	6	6	4	4	4	4	4	4	0	4	3	3	3	0	2	0.890936	0.345669	0.983317	10.2329	0.969186	1.4515	40.5858	0.591047	0.695214	0.0267994	0.343425	-0.674905	0.673413	0.890936	0.345669	0.983317
48	79	1	25	15	10	7	7	7	9	12	12	12	12	12	2	1	2	3	12	2	0	0	0	4	0	0	0	0	11	3	3	11	1	0.648239	0.748679	0.957843	8.92678	0.90425	2.60907	34.9585	1.54083	1.83762	0.0216784	0.823503	-0.580379	0.851708	0.648239	0.748679	0.957843
18	8	29	32	43	43	71	93	71	7	1	1	1	1	1	1	1	1	0	1	1	0	0	0	0	0	0	0	0	11	0	3	11	1	0.939125	0.0889417	0.986606	3.51608	0.987783	0.586597	13.9754	0.339317	0.375355	0.0282041	0.163334	-0.755358	0.566107	0.939125	0.0889417	0.986606
12	93	16	17	8	8	0	294	0	7	11	1	2	12	1	2	1	2	1058	12	1144	966	887	975	1068	0	0	0	0	246	3	3	11	1	0.734341	0.482601	0.958542	6.01411	0.928275	1.70573	23.5738	1.20132	1.42576	0.0233932	0.666943	-0.595616	0.812903	0.734341	0.482601	0.958542
16	24	7	5	107	121	19	19	19	66	50	50	60	50	50	50	50	50	19	50	50	19	19	19	19	19	19	19	19	1	1	1	1	18	0.896153	0.91759	0.976247	19.6731	0.970893	1.91108	77.775	0.570444	0.664913	0.027109	0.333844	-0.659278	0.657921	0.896153	0.91759	0.976247
2	71	10	0	66	7	79	12	137	45	3	4	11	1	1	11	11	11	0	1	1	13	0	0	0	0	0	13	13	0	0	0	0	2	0.958033	0.0762836	0.98888	3.60203	0.992041	0.494933	14.3318	0.248019	0.271564	0.0286051	0.115074	-0.778512	0.511299	0.958033	0.0762836	0.98888
58	24	12	5	107	121	19	19	19	66	50	50	11	50	50	50	50	50	19	50	50	19	19	19	19	19	19	19	19	1	1	1	1	18	0.874254	0.980723	0.974989	20.093	0.964179	2.12177	79.3911	0.682029	0.797765	0.0265535	0.398171	-0.645165	0.703983	0.874254	0.980723	0.974989
79	87	3	7	10	10	6	31	31	509	9	9	9	4	4	9	4	4	4	6	4	6	4	4	4	4	4	0	4	3	3	3	3	3	0.857162	0.756495	0.928978	5.19157	0.948633	1.07072	20.0098	0.725743	0.896309	0.0256083	0.503392	-0.530035	0.65851	0.857162	0.756495	0.928978
14	94	24	52	5	233	1	2	1	51	83	83	83	83	83	83	83	83	1	4	4	1	1	1	4	1	1	1	1	55	55	55	55	4	0.6432	3.4454	0.695605	6.11038	0.854828	1.58779	20.9961	1.47884	1.92244	0.0196854	1.1439	-0.274408	0.629301	0.6432	3.4454	0.695605
73	42	15	103	103	4	10	68	4	34	6	6	6	6	6	40	4	6	4	6	6	4	4	4	4	4	4	0	4	3	3	3	3	3	0.754181	1.3365	0.951366	12.8705	0.913438	2.49927	50.1456	1.19461	1.49737	0.0231143	0.773133	-0.542174	0.794412	0.754181	1.3365	0.951366
37	52	25	7	4	10	12	6	6	4	4	9	9	4	4	9	4	4	6	4	4	6	0	4	4	4	0	0	4	3	91	3	3	3	0.72579	1.99301	0.72576	4.69043	0.891967	1.25195	16.7687	1.17752	1.51267	0.0218706	0.907273	-0.321533	0.615877	0.72579	1.99301	0.72576
6	91	24	110	110	910	12	116	110	17	64	557	9	4	4	9	4	4	6	4	4	0	4	4	4	4	4	0	0	3	0	3	3	3	0.902963	0.521698	0.959153	5.93121	0.970303	0.955662	23.2031	0.511938	0.609711	0.0270713	0.310767	-0.657158	0.579224	0.902963	0.521698	0.959153
45	52	23	7	12	10	12	6	61	4	4	9	9	4	4	9	83	4	6	4	4	1	0	0	4	4	1	0	1	3	3	3	3	3	0.75885	3.28448	0.773405	5.61729	0.89661	1.3844	19.1847	1.09591	1.42776	0.0226781	0.859465	-0.394095	0.580563	0.75885	3.28448	0.773405
10	22	9	12	76	8	190	190	78	7	153	39	2	2	1	2	1	2	3	39	2	0	0	0	4	0	0	0	0	11	3	3	11	1	0.826859	0.44412	0.977646	9.3757	0.953506	1.73975	37.0587	0.855184	1.00497	0.0254928	0.469572	-0.656786	0.736269	0.826859	0.44412	0.977646
94	48	29	0	160	7	79	226	135	43	35	4	516	516	516	516	516	516	598	83	4	6	4	4	4	138	4	0	283	100	100	224	3	3	0.92078	0.279022	0.961289	3.23248	0.975298	0.628794	12.6509	0.422639	0.505056	0.0274135	0.272336	-0.650376	0.558981	0.92078	0.279022	0.961289
52	26	2	43	30	30	223	201	293	303	396	491	491	491	491	491	491	491	102	180	180	80	80	132	80	80	80	1101	144	334	91	416	182	15	0.821166	1.4949	0.875759	5.60778	0.928133	1.15795	20.9362	0.844237	1.07315	0.0244829	0.632752	-0.468875	0.611761	0.821166	1.4949	0.875759
91	65	7	34	95	95	194	202	27	12	18	18	18	18	8	18	8	8	27	8	8	27	94	27	98	27	27	27	98	6	6	6	6	5	0.979626	0.274782	0.973449	5.05979	0.994184	0.415922	19.9644	0.131688	0.149716	0.0289576	0.0828192	-0.69849	0.372768	0.979626	0.274782	0.973449
74	11	28	0	66	10	79	12	11	43	9	4	9	4	4	9	4	4	6	4	4	6	4	4	4	1	1	1	4	3	3	3	3	3	0.793492	1.25945	0.842998	4.13014	0.920893	1.08853	15.2611	0.947969	1.19575	0.0238179	0.693613	-0.428126	0.628814	0.793492	1.25945	0.842998
3	13	24	12	76	8	190	190	78	2	153	39	2	1	1	11	1	2	3	39	2	0	0	0	4	0	4	0	4	3	3	3	0	2	0.868268	0.588485	0.951377	9.80493	0.957146	1.42508	38.6312	0.661506	0.798024	0.0261336	0.411496	-0.647045	0.655421	0.868268	0.588485	0.951377
25	56	5	32	43	8	0	13	13	2	1	1	11	1	1	11	11	11	0	1	1	0	0	0	0	0	0	0	0	11	3	3	11	1	0.964125	0.0549686	0.989944	2.71072	0.993413	0.398322	10.7879	0.218015	0.236945	0.0287329	0.0990742	-0.786351	0.491676	0.964125	0.0549686	0.989944
28	3	15	10	8	8	0	3	13	7	50	11	2	1	1	2	4	2	3	1	1	0	15	0	0	0	0	0	0	11	3	3	11	1	nan	nan	nan	nan	nan	nan	nan	nan	nan	nan	nan	nan	nan	nan	nan	nan
89	27	17	30	7	7	5	9	5	73	44	44	44	44	44	5	44	44	5	5	5	5	5	5	5	5	5	5	5	2	2	2	2	6	0.810762	0.361955	0.855672	1.07347	0.945088	0.402503	3.93194	0.703105	0.855136	0.0247708	0.490817	-0.441912	0.506656	0.810762	0.361955	0.855672
4	20	28	7	12	10	12	12	12	4	9	9	9	4	4	9	4	4	6	4	4	1	4	4	4	4	4	0	4	55	3	55	55	4	0.7405	2.93222	0.735631	4.54029	0.889944	1.24816	15.2289	1.10432	1.44806	0.0221993	0.876473	-0.364185	0.55084	0.7405	2.93222	0.735631
8	47	10	7	12	10	12	28	6	5	9	9	9	4	4	9	4	4	6	4	4	6	4	4	4	4	4	0	4	3	3	3	3	3	0.793292	1.19938	0.945706	10.4245	0.92543	1.99664	40.4986	1.01466	1.27384	0.0240178	0.673563	-0.557078	0.727076	0.793292	1.19938	0.945706
7	9	23	10	8	8	0	3	0	7	2	1	2	2	1	2	11	2	3	1	2	0	0	0	0	0	0	0	0	11	3	3	11	1	0.868135	0.343987	0.977233	7.09182	0.963979	1.27662	28.0233	0.673036	0.790729	0.0263474	0.384523	-0.664043	0.680028	0.868135	0.343987	0.977233
65	2	25	4	106	8	282	197	473	34	11	46	46	46	1	46	46	46	136	46	2	13	0	0	0	0	432	0	0	7	3	3	11	1	0.890619	0.974247	0.946992	5.49538	0.962938	0.970567	21.0073	0.545638	0.665131	0.026764	0.340162	-0.692186	0.581017	0.890619	0.974247	0.946992
48	70	1	12	76	76	190	190	78	50	153	39	2	2	1	2	1	2	3	39	2	0	0	0	4	0	0	0	0	11	3	3	11	1	0.743928	0.726001	0.964582	11.4666	0.930248	2.40027	45.1403	1.21265	1.43248	0.0236802	0.657822	-0.616501	0.817008	0.743928	0.726001	0.964582
33	57	7	17	8	8	0	17	13	2	11	1	11	1	1	11	11	11	0	1	1	13	0	0	0	0	0	13	13	0	0	0	0	2	0.914423	0.374764	0.953012	4.15136	0.972639	0.62591	16.2307	0.405895	0.490386	0.0273229	0.254036	-0.705698	0.511373	0.914423	0.374764	0.953012
73	66	17	30	7	7	5	9	164	18	44	44	44	44	5	5	44	44	5	1120	4	912	105	132	5	5	5	144	130	2	91	2	3	3	0.792824	0.943281	0.803115	1.82555	0.929901	0.648623	6.35893	0.854822	1.05631	0.0241171	0.615526	-0.411682	0.569691	0.792824	0.943281	0.803115
36	82	25	17	8	8	0	223	13	7	2	1	2	2	1	2	1	2	3	12	2	0	0	0	0	0	522	0	0	11	3	3	172	44	0.610728	1.557	0.931908	11.4618	0.866866	3.15184	44.29	1.73444	2.18187	0.0198166	1.0668	-0.494585	0.854258	0.610728	1.557	0.931908
1	80	30	106	4	10	6	6	6	4	9	9	9	4	4	9	4	4	6	12	4	0	4	4	4	4	4	0	0	11	3	3	172	44	0.76882	0.619806	0.937022	5.18491	0.931201	1.39499	20.1199	1.05611	1.27094	0.0238994	0.638046	-0.549646	0.757836	0.76882	0.619806	0.937022
79	92	3	111	4	117	15	15	15	494	587	681	681	681	11	681	11	11	0	119	1	15	15	15	15	15	15	13	13	0	122	0	122	35	0.89835	0.215881	0.989372	10.1555	0.977405	1.37043	40.4062	0.557684	0.628286	0.0272725	0.273112	-0.733396	0.691112	0.89835	0.215881	0.989372
47	7	3	7	41	10	6	6	6	4	9	9	9	4	4	9	4	4	6	4	4	6	4	4	4	4	4	0	4	3	3	3	3	3	0.73736	1.83127	0.91179	10.3702	0.903079	2.23061	39.6496	1.24507	1.58091	0.0225375	0.846758	-0.481158	0.769756	0.73736	1.83127	0.91179
88	76	19	8	10	10	7	6	7	4	9	9	9	4	4	9	4	2	6	4	4	6	4	4	4	4	4	0	4	3	3	3	3	3	0.853348	0.998532	0.923163	5.98661	0.943927	1.1528	22.9479	0.733556	0.921397	0.0254362	0.524066	-0.535334	0.637937	0.853348	0.998532	0.923163
91	41	26	7	12	10	12	12	12	47	9	4	9	4	4	9	4	4	6	4	4	6	4	4	4	4	4	0	4	3	3	3	3	3	0.80857	1.1301	0.899315	7.55454	0.930093	1.47987	29.0881	0.911539	1.13547	0.0243894	0.622881	-0.523942	0.667395	0.80857	1.1301	0.899315
6	82	19	17	8	8	0	223	13	7	156	1	254	1	1	926	1	2	3	1	2	0	0	0	4	0	0	0	0	11	3	3	11	1	0.697211	1.08811	0.943319	9.45686	0.901763	2.32869	36.7393	1.39288	1.71897	0.0219714	0.85456	-0.529286	0.829482	0.697211	1.08811	0.943319
66	82	18	17	8	8	0	223	0	9	2	1	12	12	12	926	1	2	3	1	2	0	0	0	4	0	0	0	0	11	3	3	11	1	0.815639	0.470477	0.971022	7.95333	0.948153	1.62289	31.3429	0.903967	1.07127	0.0251105	0.516601	-0.631109	0.756598	0.815639	0.470477	0.971022
67	64	7	7	12	10	12	28	6	4	9	9	9	4	4	9	4	4	6	4	4	6	4	4	4	4	4	0	4	3	3	3	3	3	0.805047	1.27179	0.911809	7.04725	0.926034	1.49086	26.9172	0.953125	1.20138	0.0241695	0.670233	-0.498444	0.694882	0.805047	1.27179	0.911809
30	84	8	3	9	43	0	295	13	10	11	11	11	1	11	11	11	11	0	1	1	13	197	288	382	0	551	13	13	0	0	21	21	45	0.929413	0.30888	0.992002	19.2979	0.986502	1.61787	76.8827	0.39806	0.442114	0.0281497	0.178013	-0.776871	0.621563	0.929413	0.30888	0.992002
87	29	4	16	12	5	1	2	1	51	83	83	83	83	83	83	83	83	1	83	83	1	1	1	1	1	1	1	1	55	55	55	55	4	0.678008	4.32877	0.71621	6.82325	0.857404	1.77408	22.9642	1.38393	1.8399	0.020432	1.10079	-0.343818	0.602542	0.678008	4.32877	0.71621
40	62	29	2	29	29	222	198	137	45	2	1	3	1	1	1	1	2	3	1	2	0	0	0	0	0	0	0	4	11	3	3	11	1	0.890761	0.320651	0.974816	5.8441	0.969281	1.04834	23.0558	0.581589	0.681853	0.0268265	0.342865	-0.660835	0.678774	0.890761	0.320651	0.974816
74	50	7	4	106	8	282	197	13	113	46	46	46	46	1	46	46	46	136	46	46	0	229	320	0	0	432	669	488	7	7	7	7	34	0.846468	0.31572	0.989846	15.2007	0.971279	2.11002	60.4871	0.802564	0.88595	0.0266009	0.331395	-0.747201	0.772029	0.846468	0.31572	0.989846
26	14	8	2	29	29	222	198	137	45	2	1	3	1	1	1	1	2	0	1	1	0	0	0	0	0	0	0	0	11	3	3	11	1	0.872515	0.214932	0.983218	6.91186	0.973976	1.23482	27.4325	0.644874	0.719114	0.0269564	0.297416	-0.720207	0.686452	0.872515	0.214932	0.983218
25	1	5	13	7	18	9	9	9	44	0	0	0	0	0	0	0	0	9	0	0	9	9	9	9	9	9	5	9	102	102	102	102	13	0.979861	0.0647584	0.987864	2.97185	0.995043	0.322658	11.8226	0.130702	0.147219	0.0289355	0.0758296	-0.75689	0.390877	0.979861	0.0647584	0.987864
82	50	2	4	17	17	13	17	13	2	11	11	11	1	11	11	11	11	0	1	1	13	197	0	0	0	0	13	13	0	0	0	0	2	0.928866	0.189836	0.990838	10.5652	0.987073	1.16468	42.071	0.410402	0.449036	0.0281045	0.174781	-0.776731	0.630489	0.928866	0.189836	0.990838
32	93	25	17	8	8	0	294	145	7	11	11	2	12	1	2	1	2	3	1	2	0	0	1098	0	407	0	13	13	0	0	0	0	2	0.89311	0.209698	0.988109	8.68829	0.976137	1.31556	34.5435	0.581555	0.657307	0.0271608	0.288688	-0.727372	0.717137	0.89311	0.209698	0.988109
25	72	5	5	107	121	19	19	19	326	50	50	514	50	50	50	50	50	19	50	50	19	19	19	19	19	19	19	19	1	1	1	1	18	0.894856	0.384255	0.97953	8.8145	0.973762	1.24739	34.8738	0.56866	0.650379	0.0271318	0.306142	-0.689726	0.668267	0.894856	0.384255	0.97953
89	28	8	8	12	10	7	6	7	6	9	9	9	4	4	9	4	4	6	4	4	6	4	4	4	4	4	0	4	3	3	3	11	1	0.908304	0.515487	0.957437	5.22904	0.967828	0.86187	20.4007	0.489229	0.595499	0.0270002	0.331887	-0.623606	0.592896	0.908304	0.515487	0.957437
70	78	13	15	116	1	53	53	53	0	104	204	204	204	3	204	204	204	53	155	155	53	53	53	53	53	53	53	53	66	66	66	66	28	0.829553	0.363558	0.950917	3.68457	0.954943	1.02007	14.3747	0.805965	0.935859	0.0255876	0.460936	-0.60239	0.70767	0.829553	0.363558	0.950917
57	75	24	30	7	7	5	9	5	73	44	44	18	44	44	5	44	44	5	5	5	5	5	5	5	9	5	5	5	2	2	2	2	6	0.896152	0.125507	0.948753	1.65249	0.975312	0.435286	6.48444	0.465051	0.536799	0.027098	0.269482	-0.635202	0.55465	0.896152	0.125507	0.948753
40	13	2	12	13	8	0	190	78	7	2	39	2	2	1	2	1	2	3	39	2	0	0	0	4	0	0	0	0	11	3	3	11	1	0.86463	0.467389	0.972671	8.63139	0.960395	1.4551	34.0582	0.705885	0.836792	0.0261634	0.416527	-0.648924	0.699258	0.86463	0.467389	0.972671
78	62	9	2	29	29	222	198	137	45	2	1	11	1	1	11	11	11	0	1	1	13	0	0	0	0	0	13	13	0	0	0	0	2	0.945671	0.0984653	0.990325	5.18656	0.989657	0.707738	20.6478	0.31917	0.349934	0.0283592	0.145299	-0.774092	0.575676	0.945671	0.0984653	0.990325
65	27	20	30	131	7	5	5	5	18	44	44	44	44	44	5	44	44	5	5	5	5	5	5	5	5	5	5	5	2	2	2	2	6	0.880686	0.297252	0.928923	2.09703	0.963411	0.472817	8.09086	0.509668	0.616582	0.0264172	0.348961	-0.568583	0.520511	0.880686	0.297252	0.928923
12	83	15	108	15	10	7	6	7	6	9	9	9	6	4	9	1	993	6	4	4	6	4	4	4	4	4	13	4	3	3	3	3	3	nan	nan	nan	nan	nan	nan	nan	nan	nan	nan	nan	nan	nan	nan	nan	nan
44	9	19	10	8	8	0	3	13	7	50	1	2	2	1	2	1	2	3	1	2	0	0	0	4	0	0	0	0	11	3	3	11	1	0.883035	0.773976	0.952163	6.5372	0.959764	1.14342	25.3748	0.604356	0.73893	0.0264212	0.395748	-0.632929	0.626767	0.883035	0.773976	0.952163
9	57	29	17	8	8	0	3	13	7	11	11	2	1	1	2	1	2	3	39	2	0	0	0	0	0	0	1446	0	11	3	3	11	1	0.895435	0.273958	0.982211	7.6425	0.971152	1.24045	30.296	0.553478	0.650061	0.026963	0.310558	-0.69234	0.63584	0.895435	0.273958	0.982211
66	58	13	13	7	18	9	9	9	44	0	17	0	0	0	0	0	0	9	0	0	9	9	9	9	9	9	5	9	102	102	102	102	13	0.962348	0.106529	0.991827	6.28487	0.992182	0.669493	25.033	0.227631	0.251756	0.0286305	0.110117	-0.779417	0.47331	0.962348	0.106529	0.991827
12	34	10	17	8	8	0	223	13	7	11	1	2	2	1	2	1	2	3	1	2	0	0	0	0	0	0	0	0	11	3	3	11	1	0.709097	0.407801	0.985822	14.37	0.946602	3.01002	57.0723	1.35955	1.50395	0.0243312	0.531187	-0.71526	0.871613	0.709097	0.407801	0.985822
86	57	10	17	8	8	0	3	13	7	2	11	2	2	1	2	1	2	3	1	2	0	0	0	0	0	0	0	0	11	3	3	11	1	0.846955	0.309885	0.975922	8.73894	0.965369	1.58943	34.6459	0.746659	0.850511	0.0263949	0.344971	-0.716394	0.701316	0.846955	0.309885	0.975922
34	19	7	34	95	95	194	202	27	18	22	44	44	44	44	5	44	44	5	5	5	5	5	5	5	5	5	5	5	6	2	6	2	6	0.924005	0.222806	0.956774	1.58536	0.978093	0.325528	6.11864	0.319321	0.38526	0.0276307	0.200811	-0.693595	0.416394	0.924005	0.222806	0.956774
59	25	12	25	15	124	23	23	23	27	12	1	2	1	12	2	1	2	6	12	2	0	0	0	4	0	0	0	0	11	3	3	11	1	0.781296	0.309552	0.961177	4.48134	0.948003	1.27957	17.6158	0.970385	1.1253	0.024838	0.501556	-0.641387	0.767447	0.781296	0.309552	0.961177
84	7	3	7	41	10	6	6	6	4	9	9	9	4	4	9	4	4	6	4	4	6	4	4	4	4	4	0	4	3	3	3	3	3	0.73776	1.88031	0.914186	11.0493	0.897894	2.37708	42.317	1.26516	1.62687	0.0223711	0.879809	-0.475409	0.76902	0.73776	1.88031	0.914186
25	10	5	13	18	18	9	9	9	44	0	0	0	0	0	0	0	0	9	0	0	9	9	9	9	9	9	5	9	102	102	102	102	13	0.962757	0.0734621	0.985058	3.80069	0.99222	0.466411	15.1293	0.212352	0.235194	0.028623	0.107396	-0.761135	0.447587	0.962757	0.0734621	0.985058
82	45	29	17	8	8	0	294	145	7	11	11	11	2	1	2	1	2	3	1	2	336	0	1098	214	0	4	0	0	11	3	218	0	2	0.928171	0.206433	0.98013	5.2941	0.980304	0.811573	20.97	0.408898	0.473297	0.0276985	0.241481	-0.68594	0.607695	0.928171	0.206433	0.98013
85	96	24	0	160	7	12	226	135	43	35	4	516	516	516	516	516	516	598	83	4	6	4	4	4	138	4	0	283	3	3	3	3	3	0.865342	0.500321	0.930999	4.17895	0.955661	0.907414	16.2155	0.658653	0.800385	0.0259654	0.439321	-0.568802	0.636159	0.865342	0.500321	0.930999
33	90	15	109	109	117	10	68	4	34	6	6	6	1	6	999	1093	6	4	6	6	4	4	4	4	4	4	0	4	3	3	3	0	2	0.875529	0.65089	0.957048	8.98667	0.958657	1.3704	35.2958	0.646355	0.783416	0.0262523	0.418542	-0.613783	0.660628	0.875529	0.65089	0.957048
14	36	17	3	9	43	0	71	71	10	1	1	1	1	1	1	1	1	0	1	1	13	0	0	0	0	0	13	0	0	0	0	11	1	0.942267	0.0978552	0.987558	4.17781	0.98847	0.628328	16.6134	0.331644	0.365189	0.0282716	0.157656	-0.758234	0.577103	0.942267	0.0978552	0.987558
70	65	8	34	95	95	194	202	27	13	18	18	18	18	8	18	8	8	27	8	8	27	94	27	98	27	27	27	98	6	6	6	6	5	0.980613	0.0852136	0.969201	1.44466	0.99549	0.157274	5.69344	0.102282	0.114083	0.0289636	0.0614117	-0.709781	0.300914	0.980613	0.0852136	0.969201
53	23	6	0	66	66	79	11	137	45	3	1	3	3	3	3	1	2	3	1	2	0	0	0	0	0	0	0	0	11	3	3	3	3	0.88046	0.260263	0.951798	2.69135	0.966775	0.66632	10.5052	0.552396	0.653104	0.0266669	0.327309	-0.644601	0.595034	0.88046	0.260263	0.951798
17	81	17	107	42	7	5	14	419	73	44	44	44	44	44	5	44	44	5	5	5	5	5	5	5	5	5	5	5	2	2	2	2	6	0.961054	0.0872644	0.979969	2.13649	0.990049	0.361276	8.45868	0.232248	0.263834	0.0285013	0.135767	-0.722332	0.484046	0.961054	0.0872644	0.979969
21	62	9	2	29	29	222	198	137	45	2	1	3	1	1	1	1	2	3	1	2	0	0	0	0	0	0	0	0	11	3	3	11	1	0.897985	0.163233	0.986947	5.78324	0.97955	1.0199	22.9697	0.530973	0.589156	0.0274498	0.241505	-0.748437	0.641677	0.897985	0.163233	0.986947
80	91	24	110	110	910	12	116	110	17	64	557	9	6	4	9	4	4	6	4	4	4	4	4	4	4	4	0	4	3	3	3	3	3	0.868705	0.59833	0.897632	3.54215	0.956626	0.73578	13.5703	0.612782	0.736977	0.0260328	0.423206	-0.544449	0.586007	0.868705	0.59833	0.897632
26	43	13	104	104	904	12	116	110	17	64	557	9	4	4	64	4	4	6	4	4	6	4	4	4	4	4	0	4	100	100	3	3	3	0.779548	1.25432	0.880382	4.69879	0.917111	1.24607	17.5408	1.00421	1.27262	0.0235828	0.706129	-0.473861	0.669535	0.779548	1.25432	0.880382
54	62	13	2	29	29	222	198	137	45	2	1	3	1	1	1	1	2	3	1	2	0	0	0	0	0	0	0	0	11	3	3	11	1	0.903326	0.196336	0.984391	5.67591	0.978614	0.995238	22.5073	0.504294	0.567082	0.0274237	0.247461	-0.727514	0.604751	0.903326	0.196336	0.984391
41	27	16	30	7	7	5	5	5	18	44	44	44	44	44	5	44	44	738	738	1132	1225	875	132	5	5	5	144	4	2	91	1664	1664	11	0.625427	0.654798	0.78877	1.57136	0.886726	0.791971	5.63063	1.33691	1.66695	0.0202611	0.920095	-0.29275	0.656648	0.625427	0.654798	0.78877
79	34	19	17	17	17	13	223	13	7	11	1	2	2	1095	2	1	2	3	12	2	0	0	0	4	0	0	0	0	11	3	3	11	1	0.710325	0.946815	0.955963	10.643	0.908191	2.4797	41.6252	1.367	1.66929	0.0223247	0.822281	-0.552758	0.840492	0.710325	0.946815	0.955963
27	88	28	1	0	0	194	286	96	3	18	18	18	18	8	18	8	8	27	8	8	27	94	27	98	27	27	27	98	6	6	6	6	5	0.933282	0.0812536	0.953379	0.967836	0.983746	0.194846	3.79009	0.253253	0.298499	0.0278977	0.161379	-0.609377	0.349771	0.933282	0.0812536	0.953379
47	21	3	41	32	32	34	8	8	214	17	17	17	17	17	17	17	17	8	17	17	8	8	8	8	8	8	8	8	115	115	115	115	14	0.947576	0.26606	0.992948	18.8652	0.991778	1.3929	75.1948	0.288174	0.314191	0.0286338	0.118945	-0.809094	0.574383	0.947576	0.26606	0.992948
76	47	10	7	10	10	10	28	12	4	9	9	9	4	4	9	4	4	6	4	4	6	4	4	4	4	4	0	4	3	3	3	3	3	0.786668	1.19065	0.940686	9.4945	0.924681	1.91865	36.7874	1.04067	1.30033	0.0239188	0.685541	-0.548622	0.748921	0.786668	1.19065	0.940686
34	42	13	103	103	4	10	68	4	6	6	6	4	6	6	1168	1262	1356	1438	1529	1615	236	123	214	214	214	214	214	214	218	218	218	2674	16	0.902734	0.297939	0.984316	9.38165	0.974166	1.29122	37.2287	0.539067	0.623142	0.0271483	0.303277	-0.690738	0.673845	0.902734	0.297939	0.984316
37	47	27	7	4	10	69	28	6	4	9	9	9	4	4	9	4	4	6	4	4	6	4	4	4	4	4	0	4	3	3	3	3	3	0.777544	1.48408	0.881871	6.14085	0.914599	1.45867	23.0793	1.04105	1.33106	0.0234408	0.742793	-0.456633	0.684299	0.777544	1.48408	0.881871
42	58	27	13	18	18	9	9	9	44	0	0	0	0	0	0	0	0	9	0	0	9	9	9	9	362	1	405	9	102	102	102	102	13	0.946883	0.0781169	0.977829	3.16531	0.988154	0.415011	12.5831	0.254402	0.287698	0.0282356	0.143629	-0.709003	0.444389	0.946883	0.0781169	0.977829
45	31	27	25	15	10	7	7	7	9	12	12	12	12	12	2	1	2	3	4	2	0	4	0	0	0	0	0	0	3	3	3	11	1	0.81713	1.08943	0.939081	8.20073	0.934293	1.6439	31.7135	0.90547	1.13421	0.0246227	0.61104	-0.547825	0.712886	0.81713	1.08943	0.939081
84	14	9	2	29	29	222	198	137	45	2	1	3	1	1	1	1	2	3	1	2	0	0	0	0	0	0	0	0	11	3	3	11	1	0.89067	0.201676	0.983086	5.55532	0.975396	1.03308	22.0196	0.562563	0.6359	0.0271398	0.28221	-0.716847	0.651279	0.89067	0.201676	0.983086
30	70	26	12	76	17	13	3	78	7	2	39	2	2	1	2	1	2	3	1	1	0	0	0	0	0	0	0	4	3	3	3	0	2	0.890039	0.296256	0.98418	9.65834	0.972019	1.40503	38.3371	0.592421	0.683187	0.0269393	0.31931	-0.688719	0.681102	0.890039	0.296256	0.98418
87	19	7	34	95	95	194	202	27	3	18	18	18	18	8	18	8	8	27	8	8	27	94	27	98	27	27	27	98	6	6	6	6	5	0.987702	0.0642963	0.977347	1.4506	0.99671	0.163929	5.73812	0.0851038	0.0950062	0.0291079	0.0521018	-0.730255	0.312716	0.987702	0.0642963	0.977347
91	84	2	3	9	9	203	295	387	397	490	585	585	585	585	585	585	585	667	667	667	667	758	846	940	1027	1109	1195	1282	1375	1465	1548	1548	46	0.598286	3.05406	0.975887	65.7158	0.893096	8.10744	259.809	1.94528	2.27624	0.0208333	0.944829	-0.622935	0.929679	0.598286	3.05406	0.975887
96	25	24	25	15	124	23	23	23	27	12	1	2	1	12	2	1	2	3	1	2	0	0	0	0	0	4	0	0	11	3	3	11	1	0.910838	0.115568	0.972209	1.9985	0.979402	0.451754	7.87844	0.4035	0.463696	0.0275337	0.217537	-0.708948	0.521208	0.910838	0.115568	0.972209
25	19	5	34	95	95	194	202	96	3	18	18	18	18	8	18	8	8	27	8	8	27	94	27	98	27	27	27	98	6	6	6	6	5	0.96355	0.308824	0.95728	1.17803	0.987763	0.19936	4.4033	0.169761	0.207034	0.0284673	0.120735	-0.666853	0.291471	0.96355	0.308824	0.95728
82	36	22	3	9	17	71	295	180	10	1	1	1	1	11	1	11	1	0	1	1	0	0	0	0	0	0	13	13	0	0	0	0	2	0.936876	0.111956	0.988614	5.12779	0.988086	0.758099	20.3992	0.361211	0.396269	0.0282112	0.163187	-0.762664	0.595048	0.936876	0.111956	0.988614
53	16	2	7	10	10	12	12	12	47	9	9	9	4	4	9	4	4	6	4	4	6	4	4	4	4	4	0	4	3	3	3	3	3	0.772421	2.47222	0.851751	7.41365	0.905261	1.64564	27.1824	1.09034	1.40879	0.0231115	0.816622	-0.436819	0.676948	0.772421	2.47222	0.851751
59	4	28	7	10	10	12	7	11	4	9	9	9	4	4	9	4	4	6	4	2	6	4	4	4	4	4	0	4	3	3	3	3	3	0.62451	3.79679	0.779847	8.61216	0.83955	2.42348	30.6519	1.68934	2.23624	0.0190592	1.26552	-0.324645	0.745532	0.62451	3.79679	0.779847
21	71	6	0	66	7	79	12	137	45	3	1	3	3	3	3	1	2	3	1	2	0	0	0	0	0	0	0	0	11	3	3	3	3	0.878063	0.380859	0.950167	3.01593	0.965877	0.716246	11.6829	0.577703	0.680782	0.0266362	0.340184	-0.650345	0.618165	0.878063	0.380859	0.950167
80	82	28	17	8	8	0	223	13	7	11	1	2	2	1	926	1	2	3	1	2	0	0	0	0	0	522	0	0	3	0	0	0	2	0.927991	0.136836	0.989297	6.63035	0.984973	0.924686	26.3846	0.409183	0.455438	0.0279443	0.196508	-0.749497	0.625554	0.927991	0.136836	0.989297
90	23	12	0	66	7	79	11	137	45	3	1	3	3	3	3	1	4	3	1	2	0	0	0	0	0	0	0	0	11	3	3	3	3	0.917504	0.163267	0.970449	2.91383	0.980195	0.587446	11.492	0.438273	0.496337	0.0276261	0.23912	-0.690868	0.617066	0.917504	0.163267	0.970449
37	71	19	0	66	7	79	12	137	45	3	4	3	3	3	3	4	4	6	4	2	6	0	4	0	0	0	0	0	11	3	3	3	3	0.847739	1.35443	0.913381	4.32051	0.94255	1.04834	15.9276	0.755434	0.944923	0.0253899	0.527712	-0.545223	0.648518	0.847739	1.35443	0.913381
41	28	20	8	10	4	7	28	7	4	9	5	9	4	4	9	1	6	3	4	4	6	4	4	4	4	4	0	4	3	3	3	3	3	0.763975	1.69463	0.895756	8.10386	0.911481	1.79092	30.7208	1.11303	1.40795	0.0231762	0.772146	-0.469687	0.71069	0.763975	1.69463	0.895756
79	43	11	104	104	904	6	116	110	17	64	557	4	4	3	3	236	4	318	318	318	318	409	497	591	678	4	0	933	1118	3	3	162	19	0.89699	0.298213	0.967038	4.81893	0.970439	0.902186	18.9775	0.543659	0.638397	0.0269416	0.327516	-0.652314	0.651992	0.89699	0.298213	0.967038
62	81	22	107	42	7	5	14	419	18	44	44	44	44	44	5	44	44	5	5	5	5	1099	5	5	5	5	5	5	2	2	2	2	6	0.981571	0.0463813	0.987965	1.88806	0.995569	0.237974	7.50585	0.120296	0.134563	0.0289791	0.0679719	-0.767697	0.367641	0.981571	0.0463813	0.987965
9	43	28	104	104	904	12	116	110	17	64	557	4	4	4	9	4	4	6	4	4	0	4	4	4	4	4	0	4	100	3	3	3	3	0.782752	1.3862	0.816421	3.41642	0.917853	0.935301	12.2795	0.968501	1.21623	0.0235287	0.723338	-0.372741	0.61137	0.782752	1.3862	0.816421
34	37	2	18	77	77	27	27	106	13	22	22	22	217	8	22	22	22	27	22	8	27	27	27	27	27	27	27	27	46	46	6	6	5	0.974763	0.0882215	0.988789	3.95237	0.994667	0.406583	15.7212	0.162646	0.179476	0.0288953	0.0820367	-0.775531	0.436743	0.974763	0.0882215	0.988789
91	60	21	11	4	4	10	4	4	6	6	6	6	6	6	6	4	6	4	6	4	4	4	1	1	1	1	0	1	55	55	55	55	4	0.636555	5.00014	0.76686	9.17444	0.834802	2.39222	31.6976	1.62659	2.19056	0.0192201	1.26804	-0.339547	0.700755	0.636555	5.00014	0.76686
6	71	23	0	66	7	79	12	137	45	3	1	3	4	3	3	4	4	6	4	2	6	0	0	0	4	0	0	4	3	3	3	3	3	0.888803	0.371366	0.949485	3.84082	0.964619	0.802541	14.9919	0.562222	0.675261	0.0266161	0.36241	-0.620137	0.622704	0.888803	0.371366	0.949485
84	21	3	41	32	32	34	8	8	214	17	17	17	17	17	17	17	17	8	17	17	8	8	8	8	8	8	8	8	115	115	115	115	14	0.963489	0.174361	0.993534	13.6208	0.994678	0.980553	54.3087	0.205038	0.221675	0.0289039	0.0815489	-0.828249	0.50863	0.963489	0.174361	0.993534
37	73	18	25	15	124	23	23	23	9	2	12	2	2	12	2	1	2	3	1	2	0	0	0	0	0	0	0	0	11	3	3	11	1	0.847751	0.27467	0.975214	5.5449	0.962927	1.21177	21.9049	0.749147	0.866768	0.0261206	0.397909	-0.676245	0.729022	0.847751	0.27467	0.975214
55	67	21	34	95	95	194	202	27	12	18	18	18	217	8	18	8	8	27	8	8	27	94	27	98	27	27	27	98	6	6	6	6	5	0.915484	0.760112	0.91357	1.52647	0.972863	0.356387	5.34577	0.33503	0.415607	0.0271914	0.250791	-0.52418	0.324566	0.915484	0.760112	0.91357
40	83	20	108	15	10	7	6	0	6	9	9	9	6	4	9	1	4	3	4	4	6	4	4	4	4	4	0	4	3	3	3	3	3	0.836586	0.988502	0.919035	5.73978	0.938325	1.20248	21.9706	0.809137	1.0142	0.0250153	0.56969	-0.524075	0.665085	0.836586	0.988502	0.919035
25	20	5	7	12	10	12	12	12	47	9	9	9	4	4	9	4	4	6	4	4	6	4	4	4	4	4	0	4	3	3	3	3	3	0.79126	1.81243	0.863847	4.97762	0.921248	1.21526	18.0981	0.964683	1.22216	0.0238925	0.691455	-0.474945	0.650635	0.79126	1.81243	0.863847
82	31	20	25	15	10	7	0	61	9	12	1	12	12	12	2	1	2	3	12	2	0	123	214	214	214	214	214	214	218	218	218	0	2	0.931887	0.198216	0.97962	5.02678	0.982438	0.760992	19.9089	0.390897	0.446533	0.027846	0.223279	-0.691086	0.60577	0.931887	0.198216	0.97962
11	25	25	25	15	124	23	23	23	27	12	1	2	1	1	2	1	2	0	1	2	0	0	0	0	0	0	0	0	11	3	3	11	1	0.792922	0.14358	0.967743	4.39802	0.967799	1.12744	17.4485	0.890876	0.975182	0.0261131	0.34776	-0.709168	0.76734	0.792922	0.14358	0.967743
58	84	23	3	9	8	203	295	180	91	490	1	585	1	1	1	1	1	0	1	1	0	0	0	0	0	0	0	0	11	3	3	11	1	0.896435	0.171714	0.984681	5.60965	0.978555	0.993212	22.2669	0.549348	0.611892	0.0273544	0.261395	-0.735505	0.686678	0.896435	0.171714	0.984681
4	8	19	32	43	8	0	3	71	7	2	1	11	2	1	1	11	11	0	1	1	0	0	0	0	0	0	0	0	11	3	3	11	1	0.847412	0.232787	0.979592	5.646	0.967086	1.20038	22.3512	0.750811	0.845649	0.0263562	0.366891	-0.696069	0.740668	0.847412	0.232787	0.979592
78	19	28	34	95	95	194	202	27	12	44	44	18	8	8	18	8	8	27	8	8	27	94	27	98	27	27	27	98	2	2	6	6	5	0.801427	0.121572	0.868674	0.456906	0.955962	0.252093	1.70605	0.636228	0.751504	0.0250828	0.396713	-0.408647	0.444356	0.801427	0.121572	0.868674
41	5	11	25	15	10	7	7	7	34	19	1	12	12	12	2	1	2	3	12	2	0	0	0	4	0	0	0	0	11	3	3	11	1	0.74466	0.617165	0.97192	10.3535	0.92968	2.34164	40.7969	1.17804	1.41038	0.0236621	0.645997	-0.62074	0.795158	0.74466	0.617165	0.97192
22	33	29	101	101	7	5	14	5	18	44	5	44	44	44	5	491	491	102	5	5	5	5	5	5	5	5	5	5	2	2	2	2	6	0.932645	1.35132	0.954199	2.91279	0.970162	0.601364	10.2998	0.337829	0.443856	0.0275645	0.250225	-0.705965	0.396987	0.932645	1.35132	0.954199
5	23	16	0	66	7	79	11	137	45	4	1	4	3	3	3	1	2	6	4	4	6	4	4	4	4	4	0	4	3	3	3	55	4	0.890213	0.474198	0.887216	2.76776	0.960563	0.5741	10.5969	0.523621	0.641191	0.0264301	0.386252	-0.519361	0.530046	0.890213	0.474198	0.887216
62	88	15	1	0	0	194	286	96	3	18	18	18	18	44	18	8	8	27	8	8	27	94	27	98	27	27	27	98	6	6	6	6	5	0.935709	0.115819	0.948746	0.888571	0.983025	0.183197	3.43846	0.250514	0.296126	0.027884	0.168055	-0.631805	0.339047	0.935709	0.115819	0.948746
47	27	3	30	7	7	5	5	5	18	44	44	44	44	44	5	44	44	5	5	5	5	5	5	5	5	5	5	5	2	2	2	2	6	0.892139	0.992928	0.952316	3.14368	0.965893	0.776463	11.5818	0.54193	0.657157	0.0269167	0.329477	-0.694793	0.623433	0.892139	0.992928	0.952316
34	60	19	11	4	117	10	4	4	6	6	6	4	6	4	11	11	6	4	6	6	4	4	4	4	4	4	0	4	3	3	3	0	2	0.925737	0.451859	0.966949	6.52361	0.976059	0.888726	25.6426	0.407542	0.486593	0.0275451	0.258159	-0.683066	0.567202	0.925737	0.451859	0.966949
56	17	23	34	95	95	194	202	27	12	8	18	18	18	8	18	8	8	27	8	8	27	94	27	98	27	27	27	98	6	6	6	6	5	0.970626	0.0997878	0.956241	0.696308	0.991299	0.127466	2.68544	0.145233	0.167694	0.0286685	0.0977928	-0.654038	0.289068	0.970626	0.0997878	0.956241
42	44	19	105	4	117	4	4	4	34	6	6	6	6	6	6	4	6	4	6	6	4	4	4	4	4	4	0	4	3	3	3	3	3	0.841917	0.979152	0.953199	10.0522	0.943534	1.69678	39.2296	0.822924	1.01994	0.0252412	0.555195	-0.564311	0.712556	0.841917	0.979152	0.953199
6	62	26	2	29	29	222	198	137	45	2	1	3	1	1	1	1	2	3	1	2	0	0	4	0	0	0	0	4	3	0	3	3	3	0.924806	0.135936	0.969007	3.12704	0.980783	0.549783	12.3722	0.371687	0.429982	0.0276737	0.216825	-0.700252	0.541617	0.924806	0.135936	0.969007
69	70	25	12	76	17	0	3	78	7	2	39	2	2	1091	2	1	2	3	39	2	0	0	0	4	0	0	0	0	11	3	3	11	1	0.84332	0.69382	0.947741	7.42266	0.953173	1.42736	28.9968	0.771964	0.918191	0.0256722	0.459074	-0.629318	0.67225	0.84332	0.69382	0.947741
84	28	3	8	10	10	7	6	7	4	9	9	9	4	4	9	4	4	6	4	4	6	0	4	4	4	4	0	4	3	3	3	11	1	0.812927	1.05655	0.944434	10.139	0.934795	1.86907	39.4996	0.93681	1.15901	0.0245787	0.614258	-0.562565	0.72932	0.812927	1.05655	0.944434
50	92	8	111	4	117	4	4	4	6	11	11	11	1	11	11	11	11	0	1	1	13	15	0	0	0	15	13	13	0	0	0	0	2	0.953691	0.178601	0.982693	4.84983	0.986815	0.579929	19.2207	0.259652	0.302345	0.0283147	0.149258	-0.755401	0.481938	0.953691	0.178601	0.982693
31	66	27	30	7	7	5	9	164	73	44	44	44	44	44	5	44	5	5	5	5	5	105	5	5	5	5	27	130	3	3	3	3	3	0.930654	0.195698	0.950909	2.76931	0.978532	0.476059	10.8815	0.370396	0.433454	0.0276137	0.249311	-0.574478	0.519702	0.930654	0.195698	0.950909
96	23	6	0	66	10	79	11	137	45	3	1	3	3	3	3	1	2	3	1	2	0	0	0	0	0	0	0	0	11	3	3	3	3	0.871922	0.456033	0.944533	3.603	0.960605	0.833833	13.956	0.621057	0.743799	0.026359	0.379543	-0.648329	0.640179	0.871922	0.456033	0.944533
25	29	5	16	12	5	1	2	1	51	83	83	83	83	83	83	83	83	1	83	83	1	1	1	1	1	1	1	1	55	55	55	55	4	0.740159	4.16922	0.79556	7.60919	0.881547	1.77934	26.2675	1.16689	1.56436	0.0221245	0.922019	-0.436142	0.59781	0.740159	4.16922	0.79556
18	68	18	7	10	10	12	12	12	47	9	9	9	4	4	9	4	4	6	83	4	6	4	4	4	4	4	0	4	3	3	3	3	3	0.749528	2.45683	0.805673	5.59595	0.895823	1.42208	19.927	1.16244	1.49315	0.0224541	0.882858	-0.379002	0.655869	0.749528	2.45683	0.805673
39	19	11	34	95	95	194	202	27	12	18	8	44	18	8	18	8	8	27	8	8	27	94	27	98	27	27	27	98	6	6	6	6	5	0.973541	0.325451	0.973224	5.93088	0.992153	0.511384	23.3981	0.169457	0.193946	0.0287966	0.107707	-0.687361	0.413789	0.973541	0.325451	0.973224
78	26	30	43	30	30	223	201	293	303	396	491	491	491	491	491	491	491	102	180	180	80	80	132	80	80	80	1101	144	334	91	102	2	6	0.941279	0.272995	0.969532	3.5641	0.98056	0.590035	13.9834	0.330712	0.397852	0.027883	0.22004	-0.66068	0.513723	0.941279	0.272995	0.969532
43	84	28	3	9	43	71	295	71	10	490	585	1	1	1	1	1	1	0	1	1	0	0	846	0	1407	0	0	1282	11	3	3	11	1	0.922911	0.122696	0.984408	3.95955	0.983611	0.712158	15.7155	0.425958	0.475115	0.0278307	0.212567	-0.732953	0.635292	0.922911	0.122696	0.984408
48	25	1	25	15	124	23	23	23	9	12	12	2	2	12	2	1	2	3	12	2	0	0	23	4	0	0	23	0	11	3	3	11	1	0.722137	0.292832	0.970319	5.30934	0.94776	1.63541	20.9445	1.19672	1.33622	0.0245598	0.517064	-0.66871	0.812663	0.722137	0.292832	0.970319
29	25	13	25	15	124	23	23	23	27	12	1	2	1	1	2	1	2	3	1	2	0	0	0	0	0	0	0	0	11	3	3	11	1	0.851481	0.142563	0.981823	4.2962	0.973712	1.02354	17.0422	0.712495	0.786385	0.0267984	0.308099	-0.730203	0.74045	0.851481	0.142563	0.981823
19	31	12	25	15	10	7	7	7	9	12	1	12	12	1	2	1	2	3	12	2	0	0	0	0	0	0	0	0	11	3	3	11	1	0.836744	0.384217	0.981443	9.46244	0.957859	1.69261	37.4655	0.82629	0.965851	0.0258023	0.445107	-0.672314	0.773312	0.836744	0.384217	0.981443
2	61	7	12	13	8	190	190	78	2	11	11	11	1	11	11	11	11	0	1	1	13	15	0	0	0	0	13	13	0	0	0	0	2	0.91391	0.18515	0.991654	10.7497	0.981397	1.33578	42.8135	0.479359	0.537951	0.0276209	0.229147	-0.747913	0.640694	0.91391	0.18515	0.991654
79	57	3	17	17	17	13	13	13	2	11	1	11	1	1	11	11	11	0	1	1	13	0	0	0	0	0	13	13	0	0	0	0	2	0.91802	0.0972142	0.987907	6.27271	0.985418	0.885269	24.9936	0.427355	0.468101	0.0278806	0.187571	-0.7523	0.616528	0.91802	0.0972142	0.987907
62	67	29	34	95	95	194	202	27	18	18	18	18	18	44	18	8	8	27	8	8	27	94	27	98	27	27	27	98	6	6	6	6	5	0.989818	0.0603249	0.97297	1.10594	0.996937	0.134112	4.36345	0.0725485	0.081348	0.0291333	0.0480885	-0.714913	0.283685	0.989818	0.0603249	0.97297
27	47	27	7	12	10	12	28	6	4	9	9	9	4	4	9	4	4	6	4	4	4	4	4	4	4	4	0	4	3	3	3	3	3	0.700859	2.69229	0.834812	7.76594	0.879162	1.93955	28.3715	1.37334	1.78485	0.0212712	1.00879	-0.392474	0.739553	0.700859	2.69229	0.834812
52	93	6	17	8	8	0	294	0	7	2	1	2	2	1	2	1	2	3	1	2	0	0	0	0	0	0	0	0	11	3	3	11	1	0.807443	0.410876	0.980434	10.221	0.953693	1.92831	40.473	0.953017	1.09531	0.0253175	0.482862	-0.67279	0.795145	0.807443	0.410876	0.980434
55	32	18	100	12	10	6	6	6	4	4	9	9	4	4	9	4	4	4	4	4	6	4	4	4	4	4	0	4	3	3	3	3	3	0.805566	1.12643	0.906435	5.81444	0.927883	1.30996	22.1313	0.935173	1.18107	0.0241871	0.664365	-0.482801	0.699233	0.805566	1.12643	0.906435
94	5	14	25	15	10	6	6	7	34	19	1	12	12	1	2	4	4	6	4	4	6	4	4	4	4	4	0	4	3	3	3	3	3	0.721518	1.67513	0.93318	12.6309	0.896836	2.70438	48.8484	1.32987	1.69355	0.0221299	0.88763	-0.505803	0.794545	0.721518	1.67513	0.93318
42	23	13	0	66	7	79	11	137	45	9	5	4	3	3	3	1	4	3	1	2	0	0	0	0	0	0	0	0	11	3	3	3	3	0.856986	0.346943	0.950421	3.69872	0.96008	0.892971	14.4479	0.697532	0.820251	0.0260821	0.413787	-0.616684	0.692481	0.856986	0.346943	0.950421
10	60	28	11	4	117	10	4	4	34	4	6	6	6	6	6	4	6	4	6	6	4	4	4	4	4	4	0	4	3	3	3	3	3	0.796527	1.97067	0.902158	8.17012	0.924095	1.65349	30.7098	0.992493	1.24306	0.024059	0.687841	-0.527043	0.713179	0.796527	1.97067	0.902158
84	27	3	30	7	7	5	9	5	18	44	44	44	44	44	0	44	44	5	180	180	80	80	5	80	80	80	5	9	102	102	102	182	15	0.943251	0.218519	0.983634	6.55464	0.983358	0.827642	26.0001	0.335737	0.392992	0.0279998	0.208014	-0.690954	0.564703	0.943251	0.218519	0.983634
87	62	20	2	29	29	222	198	137	45	2	1	3	1	1	11	11	11	0	1	1	0	0	0	0	0	0	0	4	11	3	3	3	3	0.891	0.192017	0.969772	3.28119	0.973924	0.721222	12.9328	0.545351	0.624387	0.0270666	0.296884	-0.674332	0.643786	0.891	0.192017	0.969772
70	18	9	30	7	7	5	9	164	18	44	44	44	44	44	5	44	44	5	5	5	5	5	5	5	5	5	5	5	2	2	2	2	6	0.928382	0.0755743	0.956961	1.04923	0.983055	0.244487	4.12136	0.291393	0.339376	0.0278433	0.170478	-0.686157	0.429764	0.928382	0.0755743	0.956961
40	65	21	34	95	95	194	202	106	13	18	8	18	997	997	18	8	8	27	8	8	27	94	27	98	27	27	27	98	6	6	6	6	5	0.954624	0.271739	0.928797	0.784189	0.986847	0.153162	2.86502	0.182992	0.215806	0.0282961	0.131067	-0.66253	0.285102	0.954624	0.271739	0.928797
82	17	8	34	95	95	194	202	27	12	44	44	44	44	44	5	44	44	5	5	5	5	5	5	5	5	5	5	5	2	2	2	2	6	0.96538	0.0725677	0.986597	2.73832	0.992934	0.389218	10.8807	0.210711	0.23243	0.0287152	0.10455	-0.767233	0.479122	0.96538	0.0725677	0.986597
63	49	22	13	7	18	9	9	9	44	0	0	0	0	0	0	0	0	9	0	1604	9	9	9	5	9	9	5	5	2	2	2	102	13	0.971316	0.0679704	0.98833	3.10859	0.993533	0.387863	12.3664	0.179984	0.200382	0.0287785	0.0953847	-0.763004	0.442295	0.971316	0.0679704	0.98833
11	23	12	0	66	7	79	11	137	45	3	1	3	3	3	3	1	2	3	1	2	0	0	0	0	0	0	0	0	11	3	3	3	3	0.856532	0.397251	0.949639	4.40887	0.958064	0.994977	17.2382	0.688618	0.818905	0.0260494	0.407862	-0.647744	0.660202	0.856532	0.397251	0.949639
89	65	14	34	95	95	194	202	27	13	18	18	18	18	8	18	8	8	27	8	8	27	94	27	98	27	27	27	98	6	6	6	6	5	0.96729	0.0423366	0.961711	0.62148	0.992279	0.103913	2.44359	0.136813	0.155665	0.0286043	0.091209	-0.64949	0.288036	0.96729	0.0423366	0.961711
44	84	2	3	9	9	203	295	387	397	490	585	585	585	585	585	585	585	667	667	667	667	758	846	940	1027	1109	1195	1282	1375	1465	1548	1548	46	0.641038	4.75191	0.97212	109.909	0.945263	29.6934	434.885	1.37008	1.52588	0.0249761	0.531408	-0.733772	0.8709	0.641038	4.75191	0.97212
78	29	26	16	12	5	1	2	1	47	4	5	83	83	83	83	83	83	1	83	83	1	1	1	1	4	4	1	4	3	3	3	3	3	0.939823	0.17101	0.966688	3.85369	0.98266	0.536217	15.2437	0.319734	0.371092	0.0279369	0.198681	-0.673859	0.50397	0.939823	0.17101	0.966688
44	85	9	18	119	77	27	27	106	13	22	22	22	18	8	22	22	22	27	22	8	27	27	27	27	27	27	27	27	46	46	6	6	5	0.961967	0.310416	0.9699	3.84159	0.986561	0.410367	15.0559	0.195498	0.238583	0.0284854	0.126001	-0.749422	0.376824	0.961967	0.310416	0.9699
83	82	28	17	8	8	0	223	13	7	2	1	2	2	1	926	1020	2	3	1	2	0	0	0	0	23	522	23	0	3	3	3	11	1	0.735714	0.523096	0.976568	11.4719	0.932855	2.49458	45.3646	1.2476	1.45678	0.0236729	0.636004	-0.640368	0.833265	0.735714	0.523096	0.976568
48	16	1	7	10	10	12	28	6	4	9	9	9	4	4	9	4	4	6	4	4	6	4	4	4	4	4	0	4	3	3	3	3	3	0.714869	2.4364	0.863871	9.27685	0.885324	2.1505	34.671	1.33644	1.7299	0.0216759	0.960152	-0.420559	0.741364	0.714869	2.4364	0.863871
19	36	2	3	68	17	11	11	137	10	11	1	1	3	1	3	1	4	0	1	1	0	0	0	0	4	4	0	0	3	0	3	0	2	0.861838	2.0975	0.898311	5.07576	0.943201	1.07145	18.2056	0.676998	0.868154	0.0256979	0.495926	-0.622323	0.591142	0.861838	2.0975	0.898311
66	25	28	25	15	124	23	23	23	9	12	1	2	2	1	2	1	2	6	12	2	0	0	0	0	0	0	0	4	3	3	3	11	1	0.85526	0.267212	0.963476	3.59364	0.965124	0.908856	14.1074	0.698087	0.807087	0.0263013	0.379542	-0.656171	0.710348	0.85526	0.267212	0.963476
47	41	25	7	12	10	12	12	12	47	9	4	9	4	4	9	4	4	6	4	4	6	4	4	4	4	4	0	4	3	3	3	3	3	0.769239	1.07939	0.898443	11.1829	0.919787	1.90881	43.6521	1.07842	1.33739	0.0235723	0.7093	-0.492864	0.719492	0.769239	1.07939	0.898443
30	19	12	34	95	95	194	202	27	12	22	18	8	8	8	18	8	8	27	8	8	27	94	27	98	27	27	27	98	6	6	6	6	5	0.967592	0.103341	0.973276	2.04033	0.993386	0.189164	8.05799	0.123055	0.139154	0.0287713	0.0711972	-0.71347	0.283871	0.967592	0.103341	0.973276
52	36	28	3	9	43	71	71	387	10	1	1	1	1	1	1	1	1	0	1	1	0	0	1227	0	1407	0	0	0	11	3	3	11	1	0.917835	0.138838	0.984038	4.32367	0.982523	0.767838	17.1559	0.448098	0.499217	0.0277359	0.221212	-0.732793	0.634217	0.917835	0.138838	0.984038
20	13	21	12	76	8	190	190	78	50	153	1	2	2	1	2	1	2	3	39	2	0	0	0	4	4	4	0	4	3	91	55	3	3	0.828437	2.87046	0.885475	7.10928	0.920888	1.45075	25.5667	0.8325	1.10963	0.0245623	0.647023	-0.510995	0.567364	0.828437	2.87046	0.885475
94	12	9	11	4	117	10	4	4	6	6	6	6	6	6	6	4	6	4	6	6	4	4	4	4	4	4	0	4	3	3	3	3	3	0.921544	0.467124	0.971033	6.73102	0.972786	0.934628	26.457	0.426726	0.52172	0.0273832	0.280642	-0.670444	0.576265	0.921544	0.467124	0.971033
42	30	4	15	116	1	53	53	53	0	104	204	204	204	3	204	204	204	53	155	155	53	53	53	53	53	53	53	53	66	66	66	66	28	0.897012	0.158313	0.94935	1.72145	0.974491	0.503224	6.72748	0.507088	0.581752	0.027116	0.29253	-0.632537	0.627114	0.897012	0.158313	0.94935
6	40	15	1	0	0	194	286	96	3	18	18	18	18	8	997	8	8	27	8	8	27	94	27	98	27	27	27	98	6	6	6	6	5	0.842053	0.10706	0.906421	0.644386	0.96437	0.217118	2.47049	0.496905	0.58736	0.0258769	0.325143	-0.427907	0.36414	0.842053	0.10706	0.906421
67	42	25	103	103	4	10	68	4	6	4	6	4	6	979	40	4	6	4	6	6	4	4	4	4	4	16	0	4	3	3	3	3	3	0.832686	1.17918	0.912605	6.44175	0.93733	1.31534	24.5878	0.837924	1.05638	0.0249159	0.593095	-0.509443	0.68123	0.832686	1.17918	0.912605
13	90	7	109	109	117	10	68	4	6	6	6	6	6	6	40	4	6	4	6	6	4	4	4	4	4	4	0	4	3	3	3	3	3	0.811717	0.694894	0.967704	10.7968	0.940948	1.95055	42.4925	0.950959	1.15105	0.0247396	0.585201	-0.598921	0.7778	0.811717	0.694894	0.967704
92	34	16	17	8	8	0	223	315	7	11	254	2	2	1	2	1	2	6	4	4	0	0	0	4	0	0	0	0	11	3	3	11	1	0.730809	0.929622	0.948765	9.38196	0.912872	2.18998	36.5982	1.26564	1.55425	0.0227429	0.781971	-0.542208	0.810885	0.730809	0.929622	0.948765
63	62	24	2	29	29	222	198	137	45	2	1	3	1	1	1	1	2	3	1	1	0	0	0	0	0	4	0	0	0	3	3	11	1	0.957307	0.156015	0.979673	3.77218	0.988102	0.516038	14.9327	0.25427	0.293991	0.0283831	0.150018	-0.725542	0.485745	0.957307	0.156015	0.979673
28	76	25	8	12	10	7	6	7	4	9	9	9	3	4	9	4	2	6	12	4	4	4	4	4	4	4	0	4	3	3	3	3	3	0.820824	0.926979	0.915774	4.90049	0.93508	1.11365	18.675	0.824934	1.03617	0.0247545	0.568033	-0.519708	0.626502	0.820824	0.926979	0.915774
11	12	16	11	4	117	10	4	4	6	6	6	6	6	4	9	4	6	6	6	6	4	4	4	4	4	4	0	4	3	3	3	3	3	0.908288	0.316127	0.974546	7.48657	0.973876	1.0765	29.6302	0.499126	0.586843	0.0272164	0.294764	-0.669387	0.621493	0.908288	0.316127	0.974546
85	13	19	12	76	8	190	190	78	7	153	39	2	2	1	2	1	2	3	39	2	6	0	0	4	4	4	0	4	3	3	3	11	1	0.814495	0.839285	0.942748	7.92465	0.93899	1.63498	30.8593	0.909661	1.11182	0.0247582	0.578403	-0.575485	0.718157	0.814495	0.839285	0.942748
50	94	28	52	5	5	1	1	1	51	83	83	83	83	83	83	4	83	1	4	83	6	1	1	1	1	1	0	1	55	3	3	3	3	0.80751	1.00935	0.867362	3.42038	0.928292	0.947209	12.6722	0.883759	1.11358	0.0242739	0.635444	-0.478067	0.652806	0.80751	1.00935	0.867362
48	22	1	12	76	76	190	190	78	50	153	39	2	2	1	2	1	2	3	39	2	0	0	0	4	0	0	0	0	11	3	3	11	1	0.742557	0.794939	0.972806	14.0069	0.924262	2.78327	55.2328	1.23554	1.48082	0.0233919	0.691591	-0.612915	0.805801	0.742557	0.794939	0.972806
44	76	25	8	12	10	7	6	7	4	9	9	9	4	4	3	4	2	6	12	4	6	4	4	4	4	4	0	4	3	3	3	3	3	0.861273	0.784298	0.927176	5.32114	0.950542	1.07628	20.5003	0.705828	0.872508	0.0257263	0.489737	-0.541931	0.655716	0.861273	0.784298	0.927176
7	88	6	1	0	0	194	286	96	3	18	18	18	18	8	18	8	8	27	8	8	27	94	27	98	27	27	27	98	6	6	6	6	5	0.947384	0.0702088	0.957958	1.02736	0.988603	0.158131	4.03922	0.200395	0.227405	0.0282127	0.126235	-0.616864	0.312449	0.947384	0.0702088	0.957958
83	91	28	110	110	910	12	116	110	17	64	557	9	4	4	9	4	4	6	4	4	6	4	4	4	4	4	0	4	100	3	3	3	3	0.865106	0.846958	0.88562	2.85291	0.949236	0.697398	10.5647	0.645171	0.805512	0.0257396	0.474199	-0.503398	0.552167	0.865106	0.846958	0.88562
48	23	1	0	66	66	122	122	53	45	35	4	204	4	3	3	1	4	3	4	2	6	0	4	0	0	0	0	0	11	3	3	3	3	0.849755	0.380789	0.942182	3.45276	0.956031	0.897287	13.4303	0.704599	0.841642	0.0258394	0.428633	-0.600101	0.654243	0.849755	0.380789	0.942182
2	15	19	3	9	43	71	295	13	2	11	11	11	1	1	1	11	2	0	1	1	13	0	0	0	0	0	13	13	0	0	0	0	2	0.933553	0.119061	0.990161	6.01375	0.986747	0.861235	23.9359	0.374269	0.414521	0.0280927	0.173276	-0.765338	0.58337	0.933553	0.119061	0.990161
5	2	7	4	106	17	282	197	13	113	46	46	46	46	1	46	46	46	136	46	46	0	229	320	0	0	432	669	488	7	7	7	7	34	0.930262	0.132179	0.99127	7.89657	0.98749	0.97092	31.4541	0.398655	0.435349	0.0281356	0.170905	-0.778708	0.631111	0.930262	0.132179	0.99127
9	71	6	0	66	7	79	12	137	45	3	1	3	3	3	3	1	2	3	1	2	0	0	0	0	0	0	0	0	11	3	3	11	1	0.923926	0.143087	0.981469	3.85926	0.98322	0.689622	15.294	0.411047	0.460247	0.0278386	0.210094	-0.720626	0.5947	0.923926	0.143087	0.981469
87	95	4	7	12	10	69	28	6	4	9	9	9	4	4	9	4	4	6	4	4	6	4	4	4	4	4	0	4	3	3	3	3	3	0.766577	1.50636	0.930662	10.7227	0.913256	2.16592	41.3844	1.14318	1.45263	0.0232239	0.781371	-0.509767	0.774107	0.766577	1.50636	0.930662
96	77	19	16	12	5	12	2	1	47	83	9	9	83	4	83	83	83	1	1340	83	1	1	1	1	1	1	1	1	55	55	55	55	4	0.65442	4.83516	0.65479	6.28522	0.845782	1.80089	20.3057	1.46617	1.95691	0.0197358	1.18798	-0.297698	0.582958	0.65442	4.83516	0.65479
59	51	10	10	8	8	0	294	0	7	2	39	2	2	1	2	1	2	3	1	2	0	0	0	0	0	0	0	0	11	3	3	11	1	0.90585	0.169089	0.986187	6.16172	0.978924	1.00436	24.4778	0.509266	0.575077	0.0274328	0.257842	-0.728633	0.670583	0.90585	0.169089	0.986187
42	25	26	25	15	124	23	23	23	27	12	1	12	1	1	2	1	2	3	1	2	0	0	0	0	0	0	0	0	11	3	3	11	1	0.769777	0.312798	0.945181	3.25364	0.948539	1.03026	12.7018	0.978729	1.13404	0.0248186	0.503636	-0.61953	0.764341	0.769777	0.312798	0.945181
25	71	5	0	66	7	79	198	137	45	3	1	3	3	3	3	1	2	3	1	2	0	0	0	0	0	0	0	0	11	3	3	11	1	0.912333	0.160108	0.976106	3.2312	0.979249	0.682959	12.7647	0.464158	0.527612	0.0275189	0.250952	-0.69759	0.627717	0.912333	0.160108	0.976106
6	35	24	102	15	10	7	7	61	34	4	5	9	4	4	3	4	4	6	4	4	0	4	4	4	4	4	0	4	3	3	3	3	3	0.862832	0.633664	0.943603	5.82264	0.954034	1.14781	22.6569	0.698418	0.858206	0.0258851	0.464635	-0.576096	0.678022	0.862832	0.633664	0.943603
10	46	18	52	150	5	1	2	1	51	9	83	83	83	83	83	83	83	1	4	4	6	4	4	4	4	4	0	4	3	3	3	3	3	0.816307	1.16725	0.922094	7.20858	0.932346	1.49237	27.6671	0.900743	1.13682	0.0245475	0.624568	-0.522845	0.705399	0.816307	1.16725	0.922094
31	57	15	17	8	8	0	3	13	7	11	11	2	1	1	2	1	2	3	1	2	0	0	0	0	0	0	0	0	11	3	3	11	1	0.874677	0.246684	0.983783	7.36494	0.970104	1.29057	29.2131	0.652234	0.746094	0.0266983	0.337313	-0.69817	0.702597	0.874677	0.246684	0.983783
35	58	17	13	18	18	9	9	9	44	0	0	0	0	0	0	0	0	9	0	0	9	9	9	9	9	9	5	9	102	102	102	102	13	0.925181	0.208901	0.924209	2.69665	0.975392	0.381444	10.5777	0.327385	0.393755	0.0274493	0.232543	-0.652794	0.40011	0.925181	0.208901	0.924209
61	75	27	30	7	7	5	9	5	18	44	44	44	44	44	5	0	44	5	5	5	9	5	5	5	9	5	5	5	2	2	2	2	6	0.917069	0.213993	0.953253	1.72528	0.976392	0.406863	6.68711	0.396813	0.468194	0.0274058	0.249921	-0.642682	0.520696	0.917069	0.213993	0.953253
74	67	11	34	95	95	194	202	27	12	22	8	18	18	8	18	8	8	27	8	8	27	94	27	98	27	27	27	98	6	6	6	6	5	0.972843	0.183699	0.977335	3.94851	0.992819	0.412881	15.6103	0.172582	0.194333	0.0287906	0.101059	-0.712171	0.41789	0.972843	0.183699	0.977335
38	37	11	18	119	77	27	27	27	13	22	22	18	18	8	18	8	8	27	8	8	27	94	27	27	27	27	27	27	46	6	6	6	5	0.978736	0.209849	0.976663	4.42519	0.994667	0.387064	17.4909	0.134695	0.151441	0.0289643	0.0776591	-0.72257	0.371942	0.978736	0.209849	0.976663
96	60	30	11	4	4	10	4	4	34	6	1	4	4	6	6	4	6	4	6	6	4	4	4	4	4	4	0	4	3	3	3	3	3	0.826139	0.553441	0.968178	12.9237	0.95061	2.22686	51.1413	0.874925	1.0367	0.0254248	0.479781	-0.624547	0.719692	0.826139	0.553441	0.968178
60	18	19	30	7	7	5	9	164	18	44	44	44	44	44	5	44	44	5	5	5	6	105	132	5	5	5	144	130	2	91	2	2	6	0.716569	0.716275	0.779004	1.37618	0.90529	0.649585	4.78845	1.0473	1.3201	0.0221028	0.768074	-0.341928	0.532402	0.716569	0.716275	0.779004
82	3	16	10	8	8	0	13	13	7	102	11	2	2	1	2	4	2	0	1	1	4	0	0	0	0	0	13	13	0	0	0	0	2	0.952142	0.104718	0.972435	2.93951	0.987893	0.438603	11.6533	0.265558	0.301042	0.0283229	0.150751	-0.718351	0.494782	0.952142	0.104718	0.972435
63	39	2	7	12	10	12	11	61	34	9	5	4	4	4	9	4	6	6	4	4	6	4	4	4	4	4	0	4	3	91	3	3	3	0.78045	1.89563	0.814883	4.31359	0.912899	1.0762	15.3587	0.951587	1.22433	0.0234776	0.724027	-0.396899	0.558015	0.78045	1.89563	0.814883
28	75	15	30	7	7	5	9	5	18	44	44	18	44	44	5	44	2	102	5	5	5	5	5	5	5	5	5	5	2	2	2	2	6	0.900886	0.406842	0.922748	2.56506	0.964742	0.497914	9.8534	0.476966	0.576577	0.026735	0.346792	-0.518628	0.490395	0.900886	0.406842	0.922748
68	50	27	4	106	8	282	197	13	34	11	1	46	46	1	46	46	46	136	46	2	9	0	0	0	0	432	669	0	11	3	3	11	1	0.964889	0.0974534	0.989221	4.45415	0.99115	0.527905	17.7192	0.219684	0.248804	0.0285898	0.124125	-0.746044	0.488689	0.964889	0.0974534	0.989221
7	81	26	107	42	7	5	14	419	73	44	44	44	44	44	5	44	44	5	5	5	5	1099	5	5	5	5	5	5	2	2	2	2	6	0.951295	0.066713	0.984684	2.13577	0.990283	0.402873	8.47639	0.278555	0.306586	0.0284423	0.136899	-0.752096	0.53352	0.951295	0.066713	0.984684
48	14	1	2	29	29	222	198	137	45	3	1	3	3	1	1	1	2	3	1	2	0	0	0	0	0	0	0	0	11	3	3	11	1	0.920058	0.15125	0.973779	3.43067	0.979499	0.61637	13.5714	0.412367	0.475152	0.0275815	0.236076	-0.692608	0.586251	0.920058	0.15125	0.973779
12	28	20	8	10	10	7	6	7	6	9	5	9	4	4	9	1	6	6	4	4	6	4	4	4	4	4	0	4	3	3	3	3	3	0.874793	0.61855	0.941072	5.57607	0.956438	1.04932	21.6857	0.642533	0.790047	0.026136	0.43537	-0.577679	0.649537	0.874793	0.61855	0.941072
68	65	2	34	95	95	194	202	27	12	18	18	18	18	8	18	8	8	27	8	8	27	94	27	98	27	27	27	98	6	6	6	6	5	0.810044	1.32654	0.974979	53.3468	0.962786	5.90464	212.061	0.811629	0.931178	0.0263256	0.347685	-0.672589	0.502027	0.810044	1.32654	0.974979
51	11	27	0	66	7	79	12	11	43	9	4	9	4	3	9	4	4	6	4	4	6	4	4	4	4	1	123	4	3	3	3	3	3	0.907328	0.318902	0.967232	4.45728	0.971243	0.812507	17.5102	0.479841	0.577372	0.0271294	0.303356	-0.647039	0.604169	0.907328	0.318902	0.967232
15	49	13	13	7	18	9	9	9	44	0	0	0	0	0	0	0	0	9	0	0	9	9	9	5	9	9	5	5	2	2	2	102	13	0.883014	0.828998	0.961358	4.6821	0.963279	0.826827	17.8994	0.519427	0.640859	0.0266212	0.329655	-0.659789	0.534305	0.883014	0.828998	0.961358
54	20	29	7	10	10	12	12	12	47	9	9	9	4	4	2	1	4	6	4	4	1	4	4	4	4	4	0	4	55	3	3	3	3	0.88441	0.65394	0.899864	3.69653	0.95992	0.713972	14.1322	0.566482	0.69484	0.0263737	0.39936	-0.555327	0.575148	0.88441	0.65394	0.899864
19	50	30	4	106	17	282	197	13	44	11	1	46	46	1	46	46	46	136	46	2	0	229	320	0	0	432	669	0	11	3	3	7	34	0.832097	0.242293	0.988903	10.6652	0.96852	1.86303	42.4184	0.843618	0.933588	0.02634	0.350863	-0.74364	0.769801	0.832097	0.242293	0.988903
93	71	18	0	66	7	122	122	53	45	3	1	204	204	3	204	4	204	53	4	4	6	4	4	4	4	4	0	4	3	3	3	3	3	0.770172	2.95934	0.798964	5.26748	0.900631	1.34076	18.1106	1.03977	1.35714	0.0230004	0.814083	-0.442186	0.590814	0.770172	2.95934	0.798964
24	39	4	7	12	10	12	12	12	47	9	9	9	4	4	9	4	396	6	4	4	6	4	4	4	4	4	0	4	3	3	3	3	3	0.757987	1.75473	0.859446	5.43218	0.905011	1.42269	19.974	1.12093	1.43324	0.0228399	0.813678	-0.423382	0.677383	0.757987	1.75473	0.859446
10	70	12	12	76	17	0	3	78	7	2	39	2	2	1	2	1	2	3	39	2	0	0	0	4	0	0	0	0	11	3	3	11	1	0.830509	1.02284	0.925824	7.08149	0.941859	1.37609	27.3031	0.815524	1.00174	0.0251213	0.534618	-0.587626	0.674681	0.830509	1.02284	0.925824
30	29	4	16	12	5	1	2	1	51	83	83	83	83	83	83	83	83	1	83	83	1	1	1	1	1	1	1	1	55	55	55	55	4	0.632419	4.49794	0.72333	7.12761	0.834948	2.06657	24.0125	1.60034	2.14294	0.0191048	1.25987	-0.305408	0.640954	0.632419	4.49794	0.72333
88	4	6	7	10	10	12	7	6	4	9	9	9	4	4	9	4	4	6	4	4	6	4	4	4	4	4	0	4	3	3	3	3	3	0.715718	1.7837	0.884376	7.6275	0.88989	2.0089	28.7263	1.30914	1.68258	0.021832	0.916602	-0.448598	0.742274	0.715718	1.7837	0.884376
91	17	29	34	95	95	194	202	27	13	18	18	18	18	8	18	8	8	27	8	8	27	94	27	98	27	27	27	98	6	6	6	6	5	0.965012	0.191559	0.914786	0.70669	0.987451	0.138348	2.6352	0.164147	0.195658	0.0284568	0.125258	-0.674052	0.27893	0.965012	0.191559	0.914786
96	68	10	7	12	10	12	12	12	47	4	9	9	4	4	9	4	4	6	4	4	6	4	4	4	4	4	0	4	3	3	3	3	3	0.759513	1.92852	0.854434	5.42235	0.903392	1.42375	19.7609	1.09892	1.41108	0.022904	0.80113	-0.460275	0.660322	0.759513	1.92852	0.854434
77	30	4	15	116	1	53	53	53	0	104	204	204	204	3	204	204	204	53	155	155	53	53	53	53	53	53	53	53	66	66	66	66	28	0.915947	0.156443	0.960496	1.91913	0.979551	0.50037	7.52007	0.438184	0.498191	0.0275808	0.246797	-0.662075	0.602839	0.915947	0.156443	0.960496
23	38	10	15	116	1	53	53	53	0	104	9	3	3	3	3	1	2	3	1	2	0	0	0	0	53	0	53	53	11	66	66	162	19	0.93666	0.106637	0.969368	1.65464	0.984035	0.360742	6.51194	0.311662	0.358669	0.0280036	0.175824	-0.707206	0.49447	0.93666	0.106637	0.969368
81	91	24	110	110	910	11	116	110	17	64	557	9	4	4	3	4	4	6	4	4	4	4	4	4	4	533	0	621	806	805	3	888	48	0.764162	0.645602	0.954802	7.19629	0.928709	1.76859	28.1396	1.12826	1.35616	0.0237028	0.676975	-0.56707	0.805762	0.764162	0.645602	0.954802
64	61	14	12	76	8	190	190	78	7	2	39	12	2	1	2	4	4	6	4	4	6	4	0	4	4	4	0	0	3	3	3	3	3	0.796494	1.09116	0.931092	8.15755	0.92727	1.70825	31.5391	1.00442	1.2567	0.0240584	0.681368	-0.519774	0.753984	0.796494	1.09116	0.931092
67	24	9	5	107	121	19	19	157	66	50	50	60	50	50	50	50	50	19	50	50	19	19	19	19	19	19	19	19	1	1	1	1	18	0.972738	0.140948	0.988858	5.89986	0.99386	0.528288	23.4585	0.170773	0.190836	0.0288531	0.088468	-0.773727	0.428152	0.972738	0.140948	0.988858
89	43	29	104	104	904	12	116	110	17	64	557	9	4	4	64	4	4	6	4	4	6	4	4	4	1	1	1	4	3	100	3	3	3	0.774173	1.75881	0.823254	4.80923	0.910954	1.22942	17.4781	1.06108	1.34953	0.0232057	0.792655	-0.377306	0.664886	0.774173	1.75881	0.823254
92	48	25	0	160	7	12	226	135	43	35	4	516	516	516	516	516	516	598	4	4	6	4	4	4	138	4	123	283	100	100	224	3	3	0.902974	0.336947	0.947825	3.0259	0.969357	0.655521	11.7666	0.506058	0.603212	0.0269657	0.328609	-0.604283	0.601041	0.902974	0.336947	0.947825
95	5	28	25	15	10	7	7	0	34	19	12	2	12	12	2	1	2	3	1	2	0	0	0	4	0	0	0	0	11	3	3	11	1	0.734159	0.56644	0.971368	12.2763	0.929509	2.51899	48.5388	1.22277	1.44242	0.0236592	0.626733	-0.645008	0.776355	0.734159	0.56644	0.971368
43	35	21	102	15	10	7	7	7	34	4	5	9	4	4	3	4	4	6	4	4	6	4	4	4	4	4	0	4	3	3	3	3	3	0.740412	1.8362	0.842214	6.7291	0.897318	1.58495	25.0802	1.16847	1.50077	0.0223656	0.856964	-0.406351	0.67559	0.740412	1.8362	0.842214
65	82	16	17	8	17	0	294	0	2	12	1	2	2	1	926	1	2	3	12	2	0	0	0	4	0	4	0	0	11	3	3	11	1	0.831748	0.816732	0.929396	5.37448	0.941675	1.20551	20.6812	0.824541	1.01554	0.025073	0.550609	-0.561669	0.700671	0.831748	0.816732	0.929396
68	57	15	17	8	17	0	3	13	7	50	11	2	1	1	2	1	2	3	39	2	0	0	0	4	0	0	0	0	11	3	3	11	1	0.835065	0.470325	0.976149	8.91895	0.953786	1.64316	35.2055	0.827849	0.978499	0.0255858	0.469898	-0.649429	0.739101	0.835065	0.470325	0.976149
89	84	28	3	9	8	71	295	137	10	1	1	1	1	1	1	1	585	0	1	1	0	0	846	642	0	0	0	13	11	3	3	11	1	0.914788	0.126188	0.984213	3.90968	0.982335	0.743726	15.5125	0.454003	0.505113	0.0277086	0.220443	-0.735134	0.621845	0.914788	0.126188	0.984213
34	72	6	5	107	121	19	19	157	66	167	265	60	265	265	265	265	265	19	347	347	347	197	526	620	707	789	875	962	1	1237	1320	1320	49	0.929241	0.524764	0.983739	16.104	0.982758	1.43401	63.8914	0.405024	0.462589	0.0279689	0.218498	-0.711923	0.612659	0.929241	0.524764	0.983739
36	2	17	4	106	43	282	197	13	34	11	1	46	46	1	46	46	46	136	1	2	0	229	320	0	0	0	0	488	7	3	3	11	1	0.834313	0.294666	0.983556	9.31082	0.963184	1.7167	36.9486	0.836897	0.94913	0.0259992	0.404177	-0.700543	0.77256	0.834313	0.294666	0.983556
48	5	1	25	15	10	7	7	7	9	12	12	12	12	12	2	1	2	3	12	2	0	0	0	4	0	0	0	0	11	3	3	11	1	0.735833	0.698039	0.961296	9.92797	0.926816	2.31526	39.0139	1.20807	1.44229	0.0235316	0.656326	-0.612074	0.787437	0.735833	0.698039	0.961296
47	87	3	7	10	10	12	12	12	47	9	9	9	4	4	9	4	396	6	4	4	6	4	4	4	4	4	0	4	3	3	3	3	3	0.746734	1.59999	0.843888	5.21956	0.904038	1.40436	19.2783	1.16474	1.48396	0.0226162	0.838528	-0.400767	0.711956	0.746734	1.59999	0.843888
12	27	18	30	7	7	5	5	5	73	44	18	44	44	5	5	44	44	5	5	5	5	5	5	5	5	5	5	5	2	2	2	2	6	0.914447	0.146915	0.955756	2.14197	0.976724	0.448841	8.42098	0.407191	0.474906	0.0273356	0.258171	-0.625793	0.538395	0.914447	0.146915	0.955756
51	16	19	7	12	10	12	28	6	4	9	9	4	4	4	9	4	4	0	4	4	6	4	4	4	4	4	0	4	3	91	3	3	3	0.833917	1.55211	0.876755	5.03875	0.93003	1.02176	18.6029	0.756838	0.976683	0.0247965	0.582774	-0.482426	0.539401	0.833917	1.55211	0.876755
17	96	28	0	160	1	79	226	135	43	35	4	516	516	516	516	516	516	598	4	4	6	4	4	4	4	4	123	4	100	3	3	11	1	0.910115	0.238682	0.971319	4.14263	0.974944	0.781955	16.3319	0.489707	0.570633	0.0272637	0.294077	-0.659355	0.644692	0.910115	0.238682	0.971319
39	17	24	34	95	95	194	202	27	12	18	8	18	18	8	18	8	8	27	8	8	27	94	27	98	27	27	27	98	6	6	6	6	5	0.958569	0.0997064	0.945007	0.795992	0.988245	0.141098	3.08426	0.178584	0.209211	0.0283574	0.124009	-0.637868	0.301631	0.958569	0.0997064	0.945007
94	86	13	15	116	1	53	53	11	34	3	1	204	3	3	204	204	204	53	155	155	53	53	53	53	53	53	53	53	66	66	66	66	28	0.881802	0.283862	0.954383	3.26507	0.968175	0.764097	12.7764	0.596513	0.690465	0.0266923	0.351956	-0.621752	0.655551	0.881802	0.283862	0.954383
79	29	3	16	12	5	1	2	1	51	83	83	83	83	83	83	83	83	1	83	83	1	1	1	1	1	1	1	1	55	55	55	55	4	0.661903	4.18931	0.765128	7.58477	0.848245	2.09889	26.1498	1.49068	1.99995	0.0199911	1.15561	-0.371492	0.648505	0.661903	4.18931	0.765128
88	11	8	0	66	7	79	12	11	43	9	5	4	6	4	40	4	6	4	6	2	4	4	4	4	4	0	0	4	3	0	3	11	1	0.912819	0.239214	0.977666	6.20867	0.978162	0.987882	24.5954	0.473384	0.54363	0.0274763	0.255992	-0.691266	0.609603	0.912819	0.239214	0.977666
55	4	21	7	12	10	12	7	11	4	9	9	9	6	12	9	4	4	6	4	4	6	0	4	4	4	4	0	4	3	3	3	3	3	0.673116	3.26356	0.770279	6.65047	0.862965	1.84564	23.3383	1.43897	1.88645	0.0204271	1.09092	-0.325185	0.670581	0.673116	3.26356	0.770279
96	91	10	110	110	910	12	116	110	17	64	557	9	4	4	64	4	4	6	4	4	6	4	4	4	4	4	0	4	100	100	3	3	3	0.766873	1.47781	0.835503	4.23053	0.907451	1.1907	15.4443	1.06333	1.35782	0.0230245	0.787149	-0.412166	0.64118	0.766873	1.47781	0.835503
23	63	28	3	9	43	71	295	387	10	2	1	1	1	1	1	1	2	0	39	1	0	0	0	0	0	0	0	0	11	0	0	0	2	0.983073	0.0492668	0.991279	2.76658	0.995478	0.294667	11.017	0.114606	0.130127	0.0289867	0.0698685	-0.756439	0.377571	0.983073	0.0492668	0.991279
6	29	4	16	12	5	1	2	1	51	83	83	83	83	83	83	83	83	1	83	83	1	1	1	1	1	1	1	1	55	55	55	55	4	0.702749	4.69953	0.720393	7.78115	0.864123	1.88847	26.4251	1.34782	1.78868	0.0209633	1.08975	-0.332113	0.62037	0.702749	4.69953	0.720393
28	42	17	103	103	4	10	68	4	34	11	6	4	6	6	40	4	6	4	1103	4	6	4	4	4	4	4	0	4	3	3	3	3	3	0.761747	1.82284	0.882308	7.52674	0.908023	1.71073	28.2841	1.14795	1.46603	0.0229648	0.821557	-0.441862	0.741253	0.761747	1.82284	0.882308
84	63	30	3	43	43	71	295	137	10	2	1	1	2	1	2	905	2	0	39	1	0	0	0	0	0	0	0	0	11	3	3	11	1	0.904006	0.153489	0.977133	6.47147	0.981218	1.02546	25.7324	0.499405	0.55151	0.0275721	0.225926	-0.740777	0.632735	0.904006	0.153489	0.977133
32	45	23	17	8	8	0	294	145	7	11	11	2	1	1	2	1	2	3	12	2	966	887	975	0	0	0	13	13	0	0	0	0	2	0.938137	0.13941	0.989759	6.87567	0.98612	0.887486	27.3633	0.355633	0.400263	0.0280825	0.181938	-0.74437	0.584981	0.938137	0.13941	0.989759
75	65	8	34	95	95	194	202	27	13	18	18	18	18	8	18	8	8	27	8	8	27	94	27	98	27	27	27	98	6	6	6	6	5	0.965997	0.056527	0.976131	1.45852	0.993358	0.208516	5.77755	0.173544	0.190237	0.0287014	0.0930828	-0.693331	0.383095	0.965997	0.056527	0.976131
21	5	19	25	15	10	7	7	61	34	19	12	12	12	12	2	1	2	3	12	2	0	0	0	4	0	0	0	0	11	3	3	11	1	0.708681	0.750248	0.961174	9.57018	0.916035	2.38235	37.5305	1.33093	1.59571	0.0227365	0.744632	-0.588061	0.819945	0.708681	0.750248	0.961174
60	32	2	100	41	10	6	6	6	4	9	9	9	4	4	9	4	4	6	4	4	6	4	4	4	4	4	0	4	3	3	3	3	3	0.846402	0.866679	0.941497	8.13377	0.944572	1.42877	31.6684	0.770739	0.958169	0.0253534	0.524446	-0.56794	0.659823	0.846402	0.866679	0.941497
43	24	16	5	107	121	19	19	19	66	50	50	60	50	50	50	50	50	19	50	50	19	19	19	19	19	0	19	19	1	1	1	1	18	0.966668	0.0805632	0.982285	2.32886	0.992308	0.355105	9.23489	0.202657	0.225648	0.028679	0.109488	-0.747559	0.453588	0.966668	0.0805632	0.982285
63	85	23	18	119	77	27	27	27	13	22	22	18	18	8	22	8	8	27	22	8	27	27	27	98	27	27	27	27	46	6	6	6	5	0.967224	0.0966452	0.9809	3.42658	0.992884	0.370266	13.6097	0.177345	0.197464	0.0286948	0.0979229	-0.704919	0.381677	0.967224	0.0966452	0.9809
11	51	16	10	8	8	0	3	0	7	4	39	2	2	1	2	1	2	0	1	1	4	0	247	0	0	247	13	13	0	0	0	0	2	0.962569	0.0429741	0.976792	1.94344	0.99227	0.264673	7.7308	0.192319	0.21556	0.0286109	0.105518	-0.739317	0.428386	0.962569	0.0429741	0.976792
72	35	22	102	15	10	7	7	61	34	4	5	9	4	4	3	4	4	6	4	4	6	4	4	4	4	4	0	4	3	3	3	3	3	0.748026	1.66587	0.902553	8.66875	0.906218	1.9141	33.0091	1.18734	1.51196	0.0227735	0.822681	-0.459269	0.747385	0.748026	1.66587	0.902553
71	21	4	41	32	32	34	8	8	214	17	17	17	17	17	17	17	17	8	17	17	8	8	8	8	8	8	8	8	115	115	115	115	14	0.937705	0.245973	0.992516	17.0525	0.988384	1.43426	67.964	0.360373	0.396984	0.0282793	0.158577	-0.784742	0.603073	0.937705	0.245973	0.992516
80	35	11	102	15	10	7	7	61	34	4	5	9	6	5	40	4	6	4	6	6	4	4	4	4	4	4	0	4	3	3	3	0	2	0.939657	0.186166	0.98596	6.65397	0.984001	0.849986	26.4297	0.354445	0.407651	0.0279882	0.203664	-0.713086	0.587198	0.939657	0.186166	0.98596
61	31	9	25	15	10	7	7	0	9	12	12	12	12	12	2	1	2	3	12	2	0	0	0	4	0	0	0	0	11	3	3	11	1	0.758967	0.624242	0.963607	9.27081	0.935327	1.99608	36.459	1.10521	1.31375	0.0241039	0.603631	-0.623339	0.788417	0.758967	0.624242	0.963607
48	60	1	11	4	4	10	4	4	6	6	6	6	6	6	6	4	6	6	6	6	4	4	4	4	4	4	0	4	3	3	3	3	3	0.846903	1.67049	0.926791	9.84255	0.940429	1.55758	37.6997	0.77175	0.975769	0.0253063	0.544956	-0.574908	0.657966	0.846903	1.67049	0.926791
47	92	3	111	4	4	4	4	4	6	6	6	6	6	6	6	4	6	4	6	6	4	4	4	4	4	4	0	4	3	3	3	3	3	0.813681	0.551657	0.980756	14.2818	0.947776	2.27715	56.5757	0.949004	1.12181	0.0250564	0.528818	-0.65076	0.784712	0.813681	0.551657	0.980756
86	9	29	10	8	8	0	3	13	7	2	1	2	2	1	2	1	2	3	1	2	0	0	0	0	0	0	0	0	11	3	3	11	1	0.739249	0.607143	0.975634	15.5509	0.931555	2.95262	61.5965	1.25446	1.47321	0.02367	0.639269	-0.624978	0.809914	0.739249	0.607143	0.975634
51	25	7	25	15	124	23	23	23	2	11	1	11	1	11	11	11	11	0	1	1	13	0	0	0	0	0	13	13	0	0	0	0	2	0.913618	0.193372	0.988596	9.5352	0.983575	1.21797	37.9474	0.478181	0.529602	0.0277994	0.21174	-0.756882	0.653801	0.913618	0.193372	0.988596
15	7	11	7	41	6	6	6	6	4	9	9	9	4	4	9	4	4	6	4	4	6	4	4	4	4	4	0	4	3	3	3	11	1	0.859898	0.915592	0.914875	5.72829	0.945693	1.08863	21.9976	0.680621	0.860375	0.0256237	0.487306	-0.558583	0.600814	0.859898	0.915592	0.914875
49	19	7	34	134	95	316	202	27	12	18	18	18	18	8	18	8	8	27	8	8	27	94	27	98	27	27	27	98	6	6	6	6	5	0.982879	0.115965	0.967016	1.96213	0.99552	0.170073	7.73256	0.0889299	0.100429	0.0289723	0.0610363	-0.674593	0.270358	0.982879	0.115965	0.967016
88	18	16	30	7	7	5	9	164	73	44	44	4	18	44	5	44	44	102	4	4	6	105	132	5	5	5	144	130	2	91	2	2	6	0.640328	1.50119	0.715596	2.65389	0.865884	1.18149	9.11438	1.42021	1.82789	0.0199372	1.04171	-0.292274	0.640124	0.640328	1.50119	0.715596
37	75	21	30	7	7	5	9	5	18	44	44	44	44	44	5	44	44	102	6	5	5	5	5	5	5	5	5	5	2	2	2	2	6	0.785102	1.10806	0.84757	2.07899	0.924488	0.713694	7.20792	0.85024	1.07787	0.0239091	0.614078	-0.487601	0.52322	0.785102	1.10806	0.84757
59	70	15	12	76	17	0	3	78	7	2	39	2	2	1	2	1	2	3	39	2	0	0	0	4	0	0	0	0	11	3	3	11	1	0.769566	0.748249	0.966204	10.8389	0.92961	2.23995	42.6074	1.11668	1.34868	0.0238542	0.65897	-0.592691	0.790257	0.769566	0.748249	0.966204
25	90	5	109	109	117	10	68	4	6	6	6	6	6	6	40	4	6	4	6	6	4	4	4	4	4	4	0	4	3	3	3	3	3	0.762977	0.87018	0.961897	11.1121	0.924811	2.28453	43.5782	1.14303	1.39438	0.0236081	0.693162	-0.575858	0.793343	0.762977	0.87018	0.961897
81	85	6	18	119	77	27	27	106	13	22	22	22	217	8	22	22	22	27	22	8	27	27	27	27	27	27	27	27	46	46	6	6	5	0.980431	0.128266	0.987262	4.86035	0.995703	0.403729	19.3131	0.125846	0.139517	0.0290275	0.0662148	-0.77347	0.389011	0.980431	0.128266	0.987262
82	93	19	17	8	8	0	294	145	7	11	11	11	12	1	2	1	2	3	1	2	236	123	214	214	214	214	214	214	218	218	218	0	2	0.904208	0.24558	0.98135	6.55572	0.975598	1.04075	25.9773	0.523741	0.601727	0.0272408	0.292245	-0.687981	0.673714	0.904208	0.24558	0.98135
32	36	19	3	9	43	71	295	180	10	1	11	1	1	1	1	1	1	0	1	1	964	1139	1227	1320	1407	474	0	562	11	244	244	244	21	0.729096	0.531196	0.972529	9.40671	0.936717	2.20871	37.0956	1.25076	1.4294	0.0238962	0.617119	-0.643447	0.844237	0.729096	0.531196	0.972529
92	6	30	13	18	18	9	9	9	44	0	0	0	0	0	0	0	0	9	0	0	9	9	9	9	9	9	5	9	102	102	102	102	13	0.919126	0.183843	0.989797	8.99691	0.981504	1.16169	35.8038	0.454024	0.513919	0.0276713	0.230762	-0.736898	0.643081	0.919126	0.183843	0.989797
40	36	12	3	9	43	71	295	387	10	1	1	585	1	1	1	1	1	0	1	1	0	460	548	642	19	0	19	19	37	656	1	1	18	0.733173	0.871261	0.980818	21.1867	0.935676	3.47452	83.8755	1.30571	1.49595	0.0238516	0.619128	-0.671345	0.837151	0.733173	0.871261	0.980818
95	11	20	0	66	7	79	12	11	43	9	4	9	4	4	9	236	4	738	4	4	6	4	4	4	4	4	0	4	3	3	3	3	3	0.755197	2.30084	0.848262	6.3408	0.901575	1.57675	23.0624	1.16357	1.4926	0.0227223	0.853703	-0.414371	0.706481	0.755197	2.30084	0.848262
7	47	19	7	12	10	10	28	6	4	9	9	9	4	4	9	4	4	6	4	4	6	4	4	4	4	4	0	4	3	3	3	3	3	0.596324	6.68742	0.706577	10.6145	0.816238	2.72081	35.7705	1.79439	2.4188	0.0181506	1.41883	-0.273184	0.688879	0.596324	6.68742	0.706577
11	40	16	1	0	0	194	286	96	3	8	8	18	18	8	997	8	8	27	8	8	27	94	27	98	27	27	27	98	6	6	6	6	5	0.937778	0.0868563	0.957786	1.3589	0.985856	0.26949	5.34874	0.269737	0.306178	0.028006	0.163644	-0.637213	0.41841	0.937778	0.0868563	0.957786
68	47	2	7	10	10	69	28	6	4	9	9	9	4	4	9	4	4	6	4	4	6	4	4	4	4	4	0	4	3	3	3	3	3	0.748958	1.9423	0.900414	9.7971	0.903993	2.05432	37.2461	1.19227	1.52343	0.0227296	0.831206	-0.474272	0.734349	0.748958	1.9423	0.900414
90	92	17	111	4	117	4	4	4	6	4	6	6	6	11	681	4	6	4	4	6	4	4	4	4	4	4	0	4	3	3	3	3	3	0.840011	1.08741	0.946224	9.36772	0.941035	1.6335	36.3835	0.827091	1.0344	0.0251483	0.568272	-0.550913	0.70482	0.840011	1.08741	0.946224
39	37	12	18	119	77	27	27	106	13	22	22	22	18	8	22	22	22	27	22	8	27	27	27	27	27	27	27	27	46	46	6	6	5	0.951489	0.0754541	0.962505	1.72004	0.989217	0.194631	6.80471	0.185176	0.212949	0.0283333	0.113098	-0.694422	0.32256	0.951489	0.0754541	0.962505
61	24	19	5	107	121	19	19	157	66	50	50	60	50	50	50	50	50	19	50	50	19	19	19	19	19	19	19	19	1	1	1	1	18	0.943549	0.280808	0.97546	5.706	0.985325	0.688901	22.5432	0.327381	0.370827	0.0281532	0.188069	-0.69246	0.545308	0.943549	0.280808	0.97546
44	48	29	0	160	7	79	226	135	43	35	4	516	516	516	516	516	516	598	4	4	6	4	4	4	138	4	123	283	100	100	224	3	3	0.92503	0.252616	0.960099	2.76886	0.978218	0.532953	10.8228	0.397161	0.46733	0.0276012	0.248021	-0.651017	0.547216	0.92503	0.252616	0.960099
48	51	1	10	13	8	0	3	0	7	2	39	2	2	1	2	1	2	3	1	2	0	0	0	0	0	0	0	0	11	3	3	11	1	0.781674	0.347094	0.981685	9.17857	0.952513	2.00257	36.3672	1.04243	1.18358	0.0250783	0.484777	-0.690745	0.797512	0.781674	0.347094	0.981685
69	72	15	5	107	121	19	19	19	66	50	50	60	265	50	50	50	50	19	50	50	19	19	19	19	19	19	19	19	1	1	1	1	18	0.947981	0.226669	0.978952	5.23571	0.986989	0.654283	20.7162	0.301674	0.340902	0.0282636	0.16749	-0.717564	0.523394	0.947981	0.226669	0.978952
19	73	27	25	15	124	23	23	23	9	2	1	2	2	12	2	1	2	3	1	2	0	0	0	4	0	0	0	23	11	3	3	11	1	0.823649	0.303576	0.966125	4.46379	0.957118	1.15329	17.5516	0.8259	0.959422	0.0256771	0.436108	-0.659741	0.743246	0.823649	0.303576	0.966125
94	64	7	7	12	10	12	28	6	4	9	9	9	4	4	9	4	4	6	4	4	6	4	4	4	4	4	0	4	3	3	3	3	3	0.744599	2.28512	0.894692	10.4656	0.896863	2.18535	39.5775	1.22594	1.58963	0.0224722	0.881602	-0.467725	0.752247	0.744599	2.28512	0.894692
82	2	25	4	17	17	13	17	13	2	11	11	11	1	1	11	11	11	0	46	2	0	197	0	0	0	432	0	518	703	702	3	785	24	0.929108	0.138786	0.984819	4.54096	0.985426	0.738513	18.0251	0.39487	0.436957	0.0280057	0.189712	-0.739429	0.601734	0.929108	0.138786	0.984819
35	73	8	25	15	124	23	23	23	9	2	1	2	2	1	2	1	2	3	1	2	0	0	0	0	0	0	0	0	11	3	3	11	1	0.890692	0.156674	0.983622	4.75544	0.978067	0.937136	18.8651	0.556437	0.622181	0.0273108	0.259412	-0.737842	0.668729	0.890692	0.156674	0.983622
3	16	11	7	12	10	12	28	6	4	9	9	9	4	4	9	4	4	6	4	4	6	4	4	4	4	4	0	4	3	3	3	3	3	0.846093	1.0961	0.929918	6.60339	0.941646	1.27676	25.3175	0.774254	0.969903	0.0252685	0.542706	-0.538346	0.633605	0.846093	1.0961	0.929918
84	77	3	16	5	5	1	2	1	51	83	83	83	83	83	83	83	83	1	83	83	1	1	1	1	1	1	1	1	55	55	55	55	4	0.662908	4.89109	0.724093	7.70333	0.85041	1.98345	25.9222	1.48454	1.98139	0.0199578	1.18058	-0.317769	0.643857	0.662908	4.89109	0.724093
31	29	4	16	12	5	1	2	1	51	83	83	83	83	83	83	83	83	1	83	83	1	1	1	1	1	1	1	1	55	55	55	55	4	0.703703	4.75597	0.72108	7.24079	0.863583	1.82419	24.2072	1.31611	1.76339	0.0209978	1.06788	-0.356896	0.579085	0.703703	4.75597	0.72108
18	2	11	4	106	43	282	197	13	34	11	46	46	46	1	46	46	46	136	46	2	0	229	320	0	0	432	669	488	7	7	7	7	34	0.795582	0.388929	0.985578	12.8374	0.959105	2.31286	50.9608	0.992077	1.10584	0.0256538	0.415023	-0.730568	0.783194	0.795582	0.388929	0.985578
92	29	4	16	12	5	1	2	1	51	83	83	83	83	83	83	83	83	1	83	83	1	1	1	1	1	1	1	1	55	55	55	55	4	0.577687	9.20321	0.62224	11.5148	0.794871	2.87014	36.8561	1.88468	2.56478	0.0172957	1.56085	-0.235586	0.6343	0.577687	9.20321	0.62224
40	43	26	104	104	904	12	116	110	17	64	557	9	4	4	9	4	83	6	4	4	1	4	4	4	4	4	1	4	3	3	3	3	3	0.879702	0.559489	0.940897	3.94381	0.959072	0.817958	15.2157	0.589261	0.718842	0.026337	0.389692	-0.614444	0.587774	0.879702	0.559489	0.940897
17	23	2	0	1	1	79	287	137	45	3	1	3	3	3	3	1	2	3	1	2	0	0	0	0	0	0	0	0	11	1457	3	1540	23	0.938795	0.117862	0.982574	3.40747	0.987102	0.582542	13.512	0.345912	0.383362	0.0281741	0.172633	-0.735307	0.577449	0.938795	0.117862	0.982574
43	22	21	12	76	8	190	190	78	7	153	39	2	2	1	2	1	11	3	39	2	0	0	0	4	0	0	0	0	11	3	3	11	1	0.800866	0.71743	0.958009	8.93042	0.937014	1.79966	35.0042	0.981675	1.19126	0.0244737	0.607571	-0.577101	0.768381	0.800866	0.71743	0.958009
48	91	1	110	110	910	12	116	110	17	64	4	9	4	4	64	4	4	6	4	4	6	4	4	4	4	4	0	4	100	100	3	3	3	0.789199	1.38614	0.870504	5.18318	0.920282	1.29164	19.3466	0.980686	1.23695	0.0238081	0.694049	-0.472292	0.661425	0.789199	1.38614	0.870504
85	42	23	103	103	4	10	68	4	34	11	1	11	1	6	2	4	6	4	6	6	4	4	4	4	4	4	0	4	3	3	3	3	3	0.848978	0.662236	0.959062	8.04002	0.951155	1.46132	31.4978	0.779797	0.946359	0.0256013	0.495579	-0.594337	0.719245	0.848978	0.662236	0.959062
33	28	22	8	12	10	7	6	7	6	4	5	4	1	4	9	4	6	3	4	4	6	4	4	4	4	4	0	4	3	3	3	11	1	0.880472	0.469295	0.961249	7.13849	0.961172	1.13093	28.0847	0.613589	0.737888	0.0263537	0.398504	-0.61078	0.641892	0.880472	0.469295	0.961249
71	11	11	0	66	7	79	12	11	43	9	4	9	4	4	3	4	4	6	4	4	6	4	4	4	4	4	0	4	3	3	3	11	1	0.885773	0.337952	0.94202	3.00685	0.962833	0.593628	11.6894	0.519899	0.633792	0.0264877	0.352714	-0.595579	0.541346	0.885773	0.337952	0.94202
58	12	22	11	4	4	10	4	4	6	6	6	6	1	6	6	4	6	4	6	6	4	4	0	4	4	4	0	4	3	3	3	3	3	0.812959	1.21898	0.93404	9.27338	0.933523	1.74135	35.8745	0.92534	1.1491	0.0245551	0.61624	-0.556945	0.705965	0.812959	1.21898	0.93404
44	47	13	7	12	10	69	28	7	4	9	9	9	4	4	9	4	4	6	1182	1268	941	4	4	4	4	4	0	4	3	3	3	3	3	0.622315	2.0241	0.901165	10.6886	0.860133	2.82282	40.7304	1.69753	2.17109	0.0196189	1.12943	-0.437471	0.832855	0.622315	2.0241	0.901165
48	42	1	103	103	4	10	68	4	6	6	6	6	6	6	40	4	6	4	6	6	4	4	4	4	4	4	0	4	3	3	3	3	3	0.806136	0.770908	0.953174	9.72598	0.938825	1.92356	38.133	0.947162	1.14891	0.0246899	0.572786	-0.583668	0.726757	0.806136	0.770908	0.953174
20	64	11	7	12	10	12	28	6	4	9	9	9	4	4	9	4	4	6	4	4	6	4	4	4	4	4	0	4	3	3	3	3	3	0.77239	1.48903	0.890388	7.06409	0.913591	1.60358	26.7674	1.07541	1.36394	0.0232958	0.762731	-0.458531	0.702221	0.77239	1.48903	0.890388
94	75	21	30	7	7	5	9	5	18	4	44	44	44	44	5	491	44	5	5	5	5	5	5	5	5	5	5	5	2	2	2	102	13	0.926056	0.134465	0.961498	1.95114	0.979518	0.353129	7.67008	0.327839	0.388644	0.0276152	0.213524	-0.65218	0.461554	0.926056	0.134465	0.961498
75	33	23	101	101	7	5	14	5	73	44	44	44	5	44	5	44	44	5	5	5	5	5	5	5	5	5	5	5	2	2	2	2	6	0.918372	0.14557	0.971563	2.80738	0.979751	0.582343	11.084	0.432458	0.493272	0.027574	0.245024	-0.677369	0.609869	0.918372	0.14557	0.971563
27	30	4	15	116	1	53	53	53	0	104	204	204	204	3	204	204	204	53	155	155	53	53	53	53	53	53	53	53	66	66	66	66	28	0.907944	0.183565	0.954373	2.11116	0.976122	0.537397	8.26108	0.47218	0.542822	0.0273151	0.278036	-0.635266	0.608244	0.907944	0.183565	0.954373
52	14	19	2	29	29	222	198	137	45	2	1	3	1	1	1	1	2	3	1	2	0	0	0	0	0	0	0	0	11	3	3	11	1	0.94878	0.146295	0.980152	3.39532	0.986007	0.5353	13.435	0.294647	0.340521	0.0281862	0.175237	-0.709408	0.507235	0.94878	0.146295	0.980152
35	78	18	15	116	1	53	53	53	0	104	1	3	204	3	204	204	204	53	155	155	53	53	53	53	53	53	53	53	66	66	66	3	3	0.955429	0.140453	0.965121	2.07109	0.987246	0.378294	8.14392	0.261573	0.301937	0.0283151	0.165385	-0.669364	0.493331	0.955429	0.140453	0.965121
69	27	22	30	7	7	5	5	5	73	44	44	44	44	44	5	44	44	5	5	5	5	5	5	5	5	5	5	5	2	2	2	2	6	0.968271	0.0716224	0.973242	1.49629	0.99124	0.245926	5.91352	0.18225	0.208957	0.0286143	0.117459	-0.69134	0.418759	0.968271	0.0716224	0.973242
20	55	7	7	12	10	69	4	61	4	9	9	9	4	4	9	4	4	6	4	4	6	4	4	4	4	4	0	4	3	3	3	3	3	0.711425	1.72956	0.921619	11.9133	0.893407	2.58107	45.9237	1.3668	1.73662	0.02187	0.915539	-0.480177	0.798516	0.711425	1.72956	0.921619
3	25	13	25	68	124	23	23	23	2	12	1	19	1	1	11	11	11	0	1	1	13	0	0	0	0	0	13	13	0	0	0	0	2	0.926948	0.135081	0.987756	6.69415	0.987179	0.891626	26.6415	0.40684	0.445488	0.0281205	0.175001	-0.769836	0.631137	0.926948	0.135081	0.987756
77	2	13	4	106	43	282	197	13	113	46	46	46	46	1	46	46	46	136	46	46	0	229	320	0	0	432	669	488	7	7	7	7	34	0.915055	0.142354	0.990856	8.26064	0.983665	1.11392	32.9002	0.466887	0.515437	0.0277956	0.206563	-0.762698	0.63965	0.915055	0.142354	0.990856
60	94	29	52	5	5	1	1	12	51	9	83	83	83	83	83	83	83	1	83	83	1	1	1	1	1	1	1	1	3	55	55	55	4	0.685211	3.12589	0.624012	3.95277	0.863706	1.27318	12.6852	1.35103	1.74707	0.0204844	1.10738	-0.225702	0.572087	0.685211	3.12589	0.624012
25	36	5	3	9	43	71	71	71	10	1	1	1	1	1	1	1	1	0	1	1	0	0	0	0	0	0	0	0	37	656	3	37	20	0.793877	0.296731	0.98552	11.5903	0.962546	2.05152	46.0645	0.992593	1.09508	0.0258083	0.410428	-0.727944	0.82685	0.793877	0.296731	0.98552
81	71	26	0	66	7	79	12	137	45	3	4	3	4	3	3	4	4	6	4	2	6	0	0	0	0	0	0	4	3	3	3	11	1	0.902372	0.306319	0.927691	2.70637	0.968253	0.52595	10.5192	0.449684	0.543554	0.0269147	0.306058	-0.608865	0.514541	0.902372	0.306319	0.927691
64	25	28	25	15	124	23	23	23	27	12	1	12	1	1	2	1	2	3	1	2	0	0	0	0	0	0	23	4	3	3	3	11	1	0.912137	0.266967	0.952573	2.80951	0.975313	0.608112	10.9711	0.449625	0.527902	0.0273391	0.270361	-0.656234	0.563594	0.912137	0.266967	0.952573
85	66	29	30	7	7	5	9	164	18	44	44	44	44	44	5	44	44	5	5	5	5	105	132	5	5	5	27	130	2	2	2	2	6	0.819811	0.163842	0.855748	0.640454	0.9531	0.24457	2.39797	0.589264	0.716145	0.0250281	0.421658	-0.36342	0.387107	0.819811	0.163842	0.855748
32	50	25	4	106	43	282	197	13	34	11	46	46	46	1	46	46	46	136	46	2	0	0	0	0	0	432	13	13	0	0	0	0	2	0.965245	0.064811	0.991994	4.28136	0.993674	0.513356	17.0606	0.21313	0.231918	0.0287477	0.0945669	-0.795281	0.476598	0.965245	0.064811	0.991994
89	7	18	7	41	10	6	6	6	4	12	9	9	4	4	9	4	4	6	4	4	6	4	4	4	4	4	0	4	3	3	3	3	3	0.805749	1.41847	0.87477	6.62012	0.925389	1.37791	25.062	0.925433	1.17745	0.0241274	0.677038	-0.449571	0.656359	0.805749	1.41847	0.87477
53	41	11	7	10	10	12	12	12	47	4	4	9	4	4	9	4	4	6	4	4	6	4	4	4	4	4	0	4	3	3	3	3	3	0.774463	0.845207	0.877713	3.70681	0.920081	1.12446	13.982	1.01363	1.25986	0.0235618	0.692284	-0.457565	0.68145	0.774463	0.845207	0.877713
78	35	20	102	15	10	7	0	7	34	4	5	9	4	4	3	4	11	6	4	4	6	4	4	4	4	4	0	4	3	3	3	3	3	0.857016	0.796018	0.933611	5.71032	0.948407	1.11161	22.0453	0.714139	0.882506	0.0256342	0.491515	-0.561629	0.641659	0.857016	0.796018	0.933611
65	62	24	2	29	29	222	198	137	45	2	1	3	1	1	1	1	2	3	1	1	13	0	0	0	0	4	0	4	11	3	3	11	1	0.96337	0.131705	0.982763	3.36641	0.989098	0.46114	13.3339	0.224771	0.26227	0.0284847	0.142311	-0.710182	0.47479	0.96337	0.131705	0.982763
48	82	1	17	8	8	0	294	0	7	2	1	2	2	1	2	1	2	3	1	2	0	0	0	0	0	0	0	0	11	3	3	11	1	0.891769	0.180221	0.983803	5.5721	0.976291	1.01562	22.1082	0.563212	0.634816	0.0271838	0.279475	-0.716019	0.668496	0.891769	0.180221	0.983803
85	51	15	10	8	8	0	3	13	7	50	39	19	102	1	2	1	2	3	1	2	0	0	0	0	0	0	0	0	11	3	3	11	1	0.8994	0.230278	0.98215	6.51916	0.97506	1.07173	25.8463	0.540286	0.619682	0.0271767	0.291952	-0.69733	0.665249	0.8994	0.230278	0.98215
33	21	4	41	32	32	34	8	8	214	17	17	17	17	17	17	17	17	8	17	17	8	8	8	8	8	8	8	8	115	115	115	115	14	0.92481	0.645202	0.978546	18.3872	0.981281	1.50468	72.9036	0.390023	0.451093	0.0279406	0.202688	-0.76548	0.572841	0.92481	0.645202	0.978546
92	76	24	8	12	10	7	6	7	4	9	9	9	6	4	40	4	2	4	12	4	6	4	0	4	4	4	0	4	3	3	3	3	3	0.861739	0.962109	0.913341	5.08831	0.946292	0.989155	19.3911	0.687918	0.86307	0.0256398	0.497912	-0.527028	0.606135	0.861739	0.962109	0.913341
53	90	12	109	109	4	10	68	4	34	11	6	6	6	6	9	4	6	4	4	2	6	4	4	4	4	4	0	4	3	3	3	3	3	0.753947	0.667477	0.885402	8.15769	0.922695	1.59877	31.9633	1.08329	1.31331	0.0232495	0.705572	-0.447438	0.702566	0.753947	0.667477	0.885402
54	88	28	1	0	0	194	286	96	3	18	18	18	18	8	18	8	8	27	8	8	27	94	27	98	27	27	27	98	6	6	6	6	5	0.974733	0.0463026	0.964273	0.783197	0.993984	0.113514	3.08649	0.11212	0.127345	0.0287837	0.0747949	-0.677404	0.274764	0.974733	0.0463026	0.964273
93	51	22	10	8	8	0	3	0	44	2	39	2	2	1	2	1	2	3	39	2	0	0	0	0	0	0	0	0	11	3	3	11	1	0.789561	0.463491	0.981856	12.7289	0.948023	2.35334	50.452	1.03389	1.19658	0.0248974	0.516178	-0.673768	0.786454	0.789561	0.463491	0.981856
58	23	25	0	66	10	79	11	137	45	3	1	3	3	3	3	1	2	6	4	4	6	0	0	0	4	4	0	4	3	3	3	3	3	0.854059	1.05326	0.881244	4.00392	0.944513	0.880811	14.9624	0.691067	0.866403	0.0254841	0.504163	-0.522641	0.590261	0.854059	1.05326	0.881244
41	53	11	25	15	10	7	7	7	34	12	12	12	12	12	2	1	2	3	12	2	0	0	0	4	0	0	0	0	11	3	3	11	1	0.677714	0.526113	0.9783	11.8795	0.923207	2.95529	46.9919	1.46333	1.69867	0.0227991	0.695968	-0.651088	0.864671	0.677714	0.526113	0.9783
80	8	10	32	43	43	71	93	71	7	1	1	11	1	1	2	1	2	3	1	2	0	0	0	0	0	0	0	0	11	3	3	11	1	0.913506	0.139885	0.987708	5.10671	0.982639	0.872212	20.287	0.460269	0.510822	0.0277255	0.214192	-0.753024	0.621324	0.913506	0.139885	0.987708
61	42	16	103	103	4	10	68	4	34	6	6	6	6	6	40	4	6	4	6	6	4	4	4	4	4	4	0	4	3	3	3	3	3	0.861252	1.07642	0.911139	5.37438	0.946023	1.01662	20.4211	0.692665	0.865721	0.025623	0.504195	-0.51362	0.600989	0.861252	1.07642	0.911139
9	28	11	8	12	10	7	6	7	6	9	5	9	4	4	9	4	4	6	4	4	6	0	4	4	4	4	0	4	3	3	3	11	1	0.820661	0.80836	0.945048	7.97042	0.938734	1.61599	31.0733	0.872384	1.07789	0.0248421	0.563754	-0.583562	0.683456	0.820661	0.80836	0.945048
48	33	1	101	101	7	5	14	5	18	44	44	44	44	44	5	44	44	5	5	5	5	5	5	5	5	5	5	5	2	2	2	2	6	0.930138	0.134832	0.972396	2.38769	0.982592	0.478726	9.41592	0.359882	0.412593	0.0278712	0.199465	-0.710506	0.552476	0.930138	0.134832	0.972396
80	9	26	10	8	8	0	3	13	2	11	1	2	2	1	2	11	2	3	1	2	0	0	0	0	0	0	0	13	0	0	0	0	2	0.943222	0.212966	0.96337	4.54509	0.982152	0.559382	17.9674	0.302311	0.3534	0.0279656	0.194573	-0.69786	0.484897	0.943222	0.212966	0.96337
34	12	7	11	4	117	10	4	4	2	11	11	11	1	11	11	11	11	0	1	1	13	15	0	0	0	15	13	13	0	0	0	0	2	0.951748	0.139952	0.988749	6.44712	0.988623	0.75567	25.6485	0.290134	0.326806	0.0283361	0.153883	-0.742512	0.539864	0.951748	0.139952	0.988749
15	18	27	30	7	7	5	9	164	73	44	44	44	44	44	5	44	44	102	5	5	5	4	5	5	5	5	5	5	2	2	2	2	6	0.808505	0.642612	0.872933	2.43949	0.938532	0.650265	9.11536	0.767993	0.948643	0.0245777	0.533694	-0.483102	0.560198	0.808505	0.642612	0.872933
37	1	21	13	7	18	9	9	9	44	0	0	0	0	0	0	0	0	9	0	0	9	9	9	9	9	9	5	9	102	102	102	102	13	0.965885	0.0863825	0.987925	3.35345	0.992029	0.435891	13.3274	0.2053	0.231266	0.0286546	0.112466	-0.754969	0.463296	0.965885	0.0863825	0.987925
76	92	18	111	4	117	4	4	4	6	4	6	6	6	6	6	4	6	4	4	6	4	4	4	4	4	4	0	4	3	3	3	3	3	0.754369	1.33097	0.950978	13.3994	0.913544	2.50614	52.2668	1.20897	1.50924	0.0230653	0.787612	-0.536992	0.806167	0.754369	1.33097	0.950978
41	70	15	12	76	17	0	190	78	7	2	39	2	2	1	2	1	2	3	39	2	0	0	0	4	0	0	0	0	11	3	3	11	1	0.73877	0.851948	0.964091	11.4562	0.920499	2.43469	44.9728	1.24006	1.49992	0.0231839	0.724913	-0.582292	0.812342	0.73877	0.851948	0.964091
81	47	25	7	68	10	69	28	6	4	9	9	9	4	4	9	4	4	6	4	4	4	4	4	4	4	4	0	4	3	3	3	3	3	0.936489	0.329814	0.960315	4.22107	0.978717	0.639584	16.5545	0.357469	0.429198	0.0277473	0.245	-0.624865	0.536639	0.936489	0.329814	0.960315
25	61	5	12	76	8	190	190	78	50	153	39	2	2	1	2	1	2	3	39	2	0	0	0	4	0	0	0	0	11	3	3	11	1	0.812358	0.983394	0.947658	9.93237	0.934969	1.81952	38.7461	0.944667	1.16577	0.0245531	0.622364	-0.554601	0.747765	0.812358	0.983394	0.947658
74	6	13	13	18	18	9	9	9	44	0	0	0	0	0	0	0	0	9	0	0	9	9	9	9	9	9	5	9	102	102	102	102	13	0.943537	0.104506	0.988649	5.40816	0.988846	0.657272	21.5281	0.298652	0.331502	0.0282904	0.142521	-0.765283	0.527411	0.943537	0.104506	0.988649
60	85	25	18	119	77	27	27	27	12	22	22	18	18	8	18	8	22	27	8	8	27	27	27	98	5	27	27	98	6	6	6	6	5	0.982157	0.0682171	0.96429	1.06747	0.995289	0.11593	4.20168	0.0910388	0.104072	0.0289522	0.0620147	-0.671044	0.25925	0.982157	0.0682171	0.96429
25	45	5	17	8	8	0	238	7	22	12	12	12	12	12	2	1	2	3	12	2	0	0	0	4	0	0	0	0	246	3	3	11	1	0.799966	0.423166	0.960706	5.2332	0.944918	1.37617	20.5096	0.941704	1.11843	0.0248218	0.535143	-0.621957	0.767552	0.799966	0.423166	0.960706
8	83	10	108	15	10	7	6	61	6	9	9	9	4	4	9	4	4	6	4	4	6	4	4	4	4	4	0	4	3	3	3	11	1	0.888653	0.521086	0.936649	4.93671	0.961052	0.819754	19.2257	0.55182	0.674518	0.0264778	0.38364	-0.581622	0.588925	0.888653	0.521086	0.936649
82	70	7	12	76	17	0	13	78	2	11	1	11	1	11	11	11	11	0	1	1	13	0	0	0	0	0	13	13	0	0	0	0	2	0.920342	0.366247	0.975601	6.99396	0.978413	0.975702	27.6096	0.431769	0.501733	0.0276121	0.236341	-0.731208	0.584793	0.920342	0.366247	0.975601
53	50	27	4	106	43	282	197	13	2	46	46	46	46	1	46	46	46	4	46	2	9	229	4	0	0	0	669	0	7	3	3	11	1	0.870684	0.250828	0.985875	9.0401	0.97064	1.48355	35.9096	0.674623	0.765747	0.0266975	0.330613	-0.717198	0.711365	0.870684	0.250828	0.985875
39	67	10	34	95	95	194	202	27	12	18	8	18	18	8	18	8	8	27	8	8	27	94	27	98	27	27	27	98	6	6	6	6	5	0.935668	0.0670589	0.953959	0.825885	0.985756	0.198419	3.23648	0.260064	0.297919	0.0280334	0.151255	-0.661924	0.403348	0.935668	0.0670589	0.953959
93	72	27	5	107	121	19	19	19	66	50	50	514	50	50	50	50	50	19	50	50	19	19	19	19	19	247	0	0	11	3	3	11	1	0.931651	0.125667	0.982886	3.81125	0.985789	0.640804	15.1193	0.387125	0.428016	0.0280559	0.189771	-0.733825	0.62112	0.931651	0.125667	0.982886
95	6	27	13	18	18	9	9	9	44	0	0	0	0	0	0	0	0	4	0	0	9	8	9	8	9	9	5	9	102	102	102	102	13	0.938086	1.00664	0.960835	4.26328	0.97477	0.658162	16.0465	0.324522	0.412015	0.0277403	0.231941	-0.691779	0.43663	0.938086	1.00664	0.960835
65	55	23	7	10	4	69	28	6	6	9	9	9	4	4	9	4	4	6	4	4	6	4	4	4	4	4	0	4	3	3	3	3	3	0.829793	1.42076	0.898931	6.42723	0.934107	1.32602	24.2882	0.843054	1.06634	0.024788	0.608418	-0.505935	0.655795	0.829793	1.42076	0.898931
48	73	1	25	15	124	23	23	23	9	12	12	2	2	12	2	1	2	3	12	2	0	0	23	4	0	0	23	0	11	3	3	11	1	0.73006	0.306963	0.970727	5.37665	0.946435	1.67249	21.1996	1.17692	1.32465	0.0244994	0.523951	-0.666046	0.816347	0.73006	0.306963	0.970727
11	95	4	7	12	10	69	28	6	4	9	9	9	4	4	9	4	4	6	4	4	6	4	4	4	4	4	0	4	3	3	3	3	3	0.720143	1.87076	0.90274	10.0204	0.893827	2.26271	38.211	1.33334	1.70011	0.021958	0.921046	-0.457338	0.786868	0.720143	1.87076	0.90274
85	60	20	11	4	117	10	4	4	34	11	1	11	1	4	6	4	6	4	6	6	4	4	4	4	4	4	0	4	3	3	3	3	3	0.887633	0.705417	0.944079	6.60874	0.959392	1.06373	25.7295	0.584003	0.716836	0.0264276	0.40371	-0.590951	0.608347	0.887633	0.705417	0.944079
16	34	28	17	8	8	0	223	13	7	156	254	254	254	254	2	1	2	3	12	2	0	0	0	4	0	0	0	0	11	3	3	11	1	0.712214	0.949936	0.960179	12.6893	0.909545	2.74878	49.8073	1.34603	1.64445	0.0224908	0.788479	-0.580069	0.820129	0.712214	0.949936	0.960179
90	41	9	7	10	10	12	12	12	47	9	4	4	4	4	3	4	4	6	4	4	6	4	4	4	4	4	0	4	3	3	3	3	3	0.845503	0.748424	0.871561	2.82413	0.945053	0.719104	10.5481	0.687595	0.854827	0.025362	0.491728	-0.511309	0.56825	0.845503	0.748424	0.871561
36	45	30	17	8	8	0	294	145	7	2	1	2	2	1	2	1	2	3	12	2	0	0	1098	0	0	4	0	0	11	3	3	28	32	0.754949	0.50031	0.974398	10.2077	0.941068	2.1091	40.3304	1.14122	1.3111	0.0242678	0.573805	-0.652228	0.81276	0.754949	0.50031	0.974398
93	12	13	11	4	117	10	4	4	2	6	6	6	6	6	6	4	6	4	6	6	4	4	4	4	4	4	0	4	3	3	3	3	3	0.882816	0.448752	0.970353	7.87634	0.964539	1.23076	31.0566	0.605802	0.724107	0.0265875	0.36383	-0.671677	0.665381	0.882816	0.448752	0.970353
41	62	22	2	29	29	222	198	137	45	2	1	3	1	1	1	1	2	3	1	2	0	0	0	0	0	0	0	0	11	3	3	11	1	0.863176	0.254947	0.979445	6.05966	0.968199	1.20415	23.9837	0.692729	0.789307	0.026527	0.35591	-0.687807	0.717615	0.863176	0.254947	0.979445
22	8	10	32	43	8	0	3	0	2	11	1	2	2	1	2	1	2	3	1	2	0	0	0	0	0	0	0	0	11	3	3	11	1	0.881639	0.15329	0.986384	5.50717	0.977622	1.05064	21.8754	0.603061	0.665721	0.0272236	0.26804	-0.741346	0.70255	0.881639	0.15329	0.986384
80	15	20	3	9	43	71	295	180	10	11	1	1	1	1	1	11	2	3	1	1	0	0	247	0	0	247	13	13	0	0	0	0	2	0.977339	0.0370433	0.992541	2.56218	0.995717	0.314629	10.2117	0.148382	0.160904	0.0289542	0.0693661	-0.80213	0.428889	0.977339	0.0370433	0.992541
79	73	3	25	15	43	79	23	71	10	3	1	2	2	1	2	1	2	3	1	2	0	0	0	0	0	0	0	0	11	3	3	11	1	0.88373	0.12417	0.985464	4.26661	0.982451	0.85758	16.9423	0.577635	0.622798	0.0276038	0.225125	-0.762266	0.70838	0.88373	0.12417	0.985464
83	10	29	13	18	18	9	9	9	44	0	0	0	0	0	0	0	0	9	0	0	9	9	9	9	9	9	5	9	102	102	102	102	13	0.953134	0.196183	0.963028	2.12546	0.983733	0.326296	8.30565	0.22206	0.272532	0.0282191	0.146405	-0.751012	0.374244	0.953134	0.196183	0.963028
66	46	21	52	5	5	1	1	1	51	9	83	83	83	83	83	83	83	1	4	83	6	1	1	1	1	1	1	1	55	55	55	55	4	0.566458	7.21514	0.599938	9.16284	0.798812	2.58821	29.4362	1.89215	2.56343	0.0171118	1.54664	-0.212635	0.666427	0.566458	7.21514	0.599938
12	54	2	13	18	18	9	9	9	44	0	17	0	0	17	0	0	0	8	17	0	8	8	8	8	8	8	8	8	102	102	102	102	13	0.947787	0.708693	0.970439	3.97108	0.979286	0.580999	15.1756	0.273816	0.347085	0.0280407	0.186013	-0.743654	0.417008	0.947787	0.708693	0.970439
34	7	2	7	12	10	12	11	61	34	4	5	4	4	4	3	4	4	6	4	4	6	4	4	4	4	4	0	4	3	91	3	3	3	0.882413	0.735519	0.913241	3.70815	0.95337	0.698083	14.0971	0.53987	0.686153	0.0261911	0.404848	-0.571689	0.50397	0.882413	0.735519	0.913241
15	27	14	30	7	7	5	9	5	73	44	44	44	44	44	5	491	491	102	5	180	6	80	5	5	5	5	5	144	3	2	2	2	6	0.720447	1.92158	0.833701	4.42342	0.892722	1.24468	15.7721	1.16324	1.49759	0.0219215	0.863312	-0.391271	0.618685	0.720447	1.92158	0.833701
38	27	6	30	131	7	5	9	5	18	44	44	44	44	44	5	44	44	5	5	5	5	5	5	5	5	5	5	5	2	2	2	2	6	0.911301	0.179398	0.959703	1.84054	0.978598	0.435644	7.18277	0.410482	0.47266	0.0275069	0.231191	-0.682814	0.552305	0.911301	0.179398	0.959703
3	7	12	7	41	10	6	6	6	4	9	5	9	4	5	40	4	6	4	6	6	4	4	4	4	4	4	0	4	3	3	3	0	2	0.82815	1.16511	0.956119	9.66622	0.942375	1.7351	37.4998	0.846721	1.04786	0.0251764	0.525958	-0.63735	0.725626	0.82815	1.16511	0.956119
25	54	5	13	18	18	9	9	9	44	0	0	0	0	0	0	0	0	9	0	0	9	9	9	9	9	9	5	9	102	102	102	102	13	0.860368	0.215552	0.988309	9.4975	0.97294	1.56554	37.7745	0.71292	0.793899	0.0267877	0.314416	-0.731605	0.735673	0.860368	0.215552	0.988309
24	11	20	0	66	7	79	12	11	43	4	4	9	4	4	9	1	4	6	4	4	6	4	4	4	4	4	0	4	3	3	3	3	3	0.697114	2.25307	0.779004	5.37267	0.878185	1.51499	19.2376	1.33158	1.72082	0.021156	0.996705	-0.340285	0.679901	0.697114	2.25307	0.779004
85	84	21	3	9	43	0	295	180	10	46	1	1	1	1	1	1	1	0	1	2	0	758	0	0	0	0	0	0	11	3	3	11	1	0.937317	0.107958	0.988569	4.90411	0.987121	0.731816	19.5085	0.360945	0.399752	0.0281391	0.174093	-0.753971	0.598017	0.937317	0.107958	0.988569
50	22	10	12	76	8	190	190	78	7	153	39	11	1	1	11	11	11	0	1	1	13	0	0	0	0	0	13	13	0	0	0	0	2	0.915504	0.185222	0.990709	9.83025	0.98125	1.24741	39.1358	0.471008	0.530426	0.0276304	0.229766	-0.748275	0.644642	0.915504	0.185222	0.990709
31	8	4	32	43	43	13	17	13	2	11	1	11	1	1	11	11	11	0	1	1	13	0	0	0	0	0	13	13	0	0	0	0	2	0.850734	0.232424	0.989978	11.4591	0.973931	1.80309	45.6039	0.770238	0.843911	0.026801	0.304047	-0.763114	0.752466	0.850734	0.232424	0.989978
89	17	15	34	95	95	194	202	27	12	18	18	18	18	8	18	8	8	27	8	8	27	94	27	98	27	27	27	98	6	6	6	6	5	0.987267	0.0551299	0.97044	0.918655	0.996665	0.120697	3.61949	0.0818419	0.0912982	0.0290907	0.0519516	-0.699577	0.290448	0.987267	0.0551299	0.97044
21	34	15	17	8	8	0	223	13	7	2	1	2	2	1	2	1	2	3	12	2	0	0	0	4	0	0	0	0	11	3	3	11	1	0.893291	0.263537	0.973181	5.13681	0.971454	0.93543	20.2837	0.555406	0.647356	0.0269417	0.320257	-0.667229	0.650493	0.893291	0.263537	0.973181
78	45	8	17	8	8	0	294	145	7	11	11	11	1	11	11	11	11	0	1	1	13	0	0	0	0	0	13	13	0	0	0	0	2	0.893113	0.418268	0.980122	11.0373	0.974778	1.45626	43.731	0.568916	0.647382	0.0272181	0.275231	-0.745037	0.669803	0.893113	0.418268	0.980122
48	64	1	7	10	10	12	28	6	4	9	9	9	4	4	9	4	4	6	4	4	6	4	4	4	4	4	0	4	3	3	3	3	3	0.718048	2.47789	0.883185	10.7755	0.887038	2.34784	40.6241	1.34576	1.74104	0.0217609	0.96363	-0.432609	0.763682	0.718048	2.47789	0.883185
11	84	21	3	9	43	71	295	180	10	490	1	11	1	1	1	1	1	0	667	1	0	758	0	0	0	0	0	0	11	3	3	11	1	0.955172	0.0819144	0.986568	2.97222	0.990444	0.471958	11.807	0.266057	0.294702	0.0284764	0.134711	-0.755928	0.5279	0.955172	0.0819144	0.986568
33	39	4	7	12	10	12	31	31	47	9	9	9	4	4	9	4	4	6	4	4	6	4	4	4	4	4	0	4	3	3	3	3	3	0.814253	0.907903	0.915581	5.82362	0.935021	1.30392	22.3866	0.90991	1.12746	0.0245491	0.619643	-0.505214	0.718749	0.814253	0.907903	0.915581
16	25	27	25	15	124	23	23	23	27	12	1	19	2	1	2	1	2	3	1	2	0	0	0	0	0	0	0	4	11	3	3	11	1	0.794981	0.4919	0.958461	5.22036	0.94727	1.31767	20.3895	0.940648	1.10531	0.0249786	0.511329	-0.628977	0.75274	0.794981	0.4919	0.958461
72	70	9	12	76	17	0	3	78	7	2	39	2	2	1	2	1	2	3	39	2	0	0	0	4	0	0	0	0	11	3	3	11	1	0.836146	0.526934	0.971667	10.6578	0.952002	1.80151	42.1044	0.825076	0.98154	0.0255155	0.477786	-0.646112	0.725257	0.836146	0.526934	0.971667
36	84	10	3	43	43	71	295	71	10	1	1	1	1	1	1	1	1	0	1	1	0	0	0	0	0	0	0	0	11	3	3	11	1	0.916679	0.144414	0.988124	6.0397	0.983616	0.919739	24.0144	0.452829	0.500319	0.0278087	0.206948	-0.758079	0.630243	0.916679	0.144414	0.988124
83	19	6	34	95	95	194	202	96	3	18	18	18	18	8	18	8	8	27	8	8	27	94	27	98	27	27	27	98	6	6	6	6	5	0.985049	0.107894	0.971139	1.85196	0.995531	0.204822	7.29996	0.102641	0.115859	0.0290287	0.0669186	-0.698075	0.334469	0.985049	0.107894	0.971139
69	44	16	105	4	117	4	4	4	34	11	6	6	6	11	6	4	6	4	4	6	4	4	4	4	4	4	0	4	3	3	3	3	3	0.822091	1.03169	0.95094	10.7268	0.936944	1.87984	41.8756	0.913739	1.13514	0.0247501	0.608687	-0.555834	0.743474	0.822091	1.03169	0.95094
94	60	6	11	4	117	10	4	4	6	6	6	6	6	6	6	4	6	4	6	6	4	4	4	4	4	4	0	4	3	3	3	3	3	0.851527	0.58521	0.973662	11.1488	0.953666	1.76094	44.0098	0.770933	0.92764	0.0257328	0.471254	-0.625446	0.712689	0.851527	0.58521	0.973662
24	24	10	5	107	121	19	19	19	66	50	50	60	50	50	50	50	50	19	50	50	19	19	19	19	19	19	19	19	1	1	1	1	18	0.975702	0.0866645	0.983923	2.53666	0.993568	0.31913	10.06	0.157054	0.17764	0.0288289	0.0932496	-0.74107	0.413469	0.975702	0.0866645	0.983923
81	25	9	25	15	124	23	23	23	27	12	1	19	1	1	11	11	11	0	1	1	13	0	0	0	0	0	13	13	0	0	0	0	2	0.944003	0.109019	0.986991	4.67736	0.990233	0.626375	18.6004	0.318512	0.346928	0.0284285	0.139706	-0.77463	0.581107	0.944003	0.109019	0.986991
49	48	19	0	160	66	122	226	135	43	35	4	516	516	516	516	516	516	598	4	4	6	4	4	123	138	4	123	4	100	100	224	3	3	0.861139	0.64605	0.918869	3.65227	0.951685	0.871744	13.963	0.693964	0.848409	0.0257682	0.47638	-0.528628	0.635526	0.861139	0.64605	0.918869
43	75	20	30	7	7	5	9	5	73	44	5	44	44	44	5	44	44	5	5	5	5	5	5	5	5	5	5	5	2	2	2	2	6	0.868219	0.43134	0.908165	1.94904	0.95473	0.517579	7.36483	0.573088	0.704805	0.0259576	0.408004	-0.559988	0.524358	0.868219	0.43134	0.908165
74	8	7	32	43	8	71	93	71	7	2	1	2	2	1	2	1	2	3	1	2	0	0	0	0	0	0	0	0	11	3	3	11	1	0.895589	0.158303	0.986875	5.77074	0.979592	1.02459	22.9247	0.545906	0.604212	0.027427	0.247029	-0.746444	0.672438	0.895589	0.158303	0.986875
71	65	23	34	95	95	194	202	27	13	18	18	18	18	8	18	8	8	27	8	8	27	94	27	98	27	27	27	98	6	6	6	6	5	0.975959	0.0442898	0.973136	1.05559	0.995832	0.167723	4.17808	0.137906	0.149839	0.0289864	0.0645595	-0.742628	0.370445	0.975959	0.0442898	0.973136
25	63	5	3	9	43	71	71	71	10	1	1	1	1	1	1	1	1	0	1	1	0	0	0	0	0	0	0	0	11	3	3	11	1	0.915758	0.106448	0.98677	3.98254	0.98469	0.747268	15.8237	0.447941	0.490565	0.0278777	0.197772	-0.759262	0.636307	0.915758	0.106448	0.98677
45	68	17	7	12	10	12	12	12	4	9	9	9	4	4	9	83	4	6	83	4	1	1	1	1	1	1	1	1	55	55	55	55	4	0.670598	4.0002	0.753385	6.80534	0.853155	1.92286	23.2211	1.41911	1.8997	0.0202734	1.10459	-0.368327	0.617356	0.670598	4.0002	0.753385
85	93	20	17	8	8	0	294	145	7	2	1	11	12	1	2	1	2	3	1	2	0	0	0	4	0	0	0	4	11	0	3	11	1	0.850772	0.26679	0.98825	11.9265	0.968653	1.81901	47.4393	0.770389	0.865887	0.0264324	0.354228	-0.727185	0.755707	0.850772	0.26679	0.98825
32	71	20	0	66	7	79	12	137	45	3	4	3	1	3	3	1	4	6	4	2	6	4	4	4	4	4	0	4	3	3	3	3	3	0.912136	0.41114	0.948741	3.2462	0.971743	0.635098	12.5737	0.441892	0.529692	0.0272449	0.281525	-0.665435	0.556131	0.912136	0.41114	0.948741
33	79	16	25	15	10	7	7	61	9	9	9	19	2	12	11	1	2	6	4	180	6	80	4	4	4	4	0	4	3	55	3	3	3	0.795782	1.20731	0.868144	3.68022	0.917861	0.949304	13.5136	0.864348	1.12116	0.0238269	0.657325	-0.481505	0.534629	0.795782	1.20731	0.868144
70	84	10	3	9	43	13	295	180	10	490	1	1	1	1	1	1	1	0	1	1	0	0	0	0	0	0	0	0	11	3	3	11	1	0.929756	0.12081	0.98773	4.88223	0.985812	0.762473	19.4081	0.390664	0.43254	0.0280234	0.184913	-0.753532	0.597416	0.929756	0.12081	0.98773
46	68	7	7	12	10	12	12	12	47	9	9	9	4	4	9	4	4	6	4	4	6	4	4	4	4	4	0	4	3	3	3	3	3	0.674629	2.7334	0.820775	6.85292	0.8674	1.92063	24.6783	1.4479	1.88847	0.0206166	1.05702	-0.385301	0.722135	0.674629	2.7334	0.820775
95	84	23	3	9	43	13	295	94	10	490	1	205	1	585	1	1	205	0	287	287	13	1279	0	0	0	0	0	0	11	244	244	11	1	0.878255	0.225172	0.982558	6.16776	0.973972	1.1299	24.4459	0.623029	0.697067	0.0269885	0.299815	-0.715191	0.68772	0.878255	0.225172	0.982558
26	38	27	15	116	1	53	53	11	45	104	204	204	204	3	204	204	204	6	6	155	53	53	0	0	53	0	53	53	66	66	66	3	3	0.94296	0.160184	0.958791	1.60341	0.983562	0.341216	6.25346	0.30388	0.354047	0.0280252	0.190298	-0.665745	0.485806	0.94296	0.160184	0.958791
48	71	1	0	66	66	122	122	53	45	35	4	204	204	3	204	204	204	53	155	155	53	53	53	53	53	53	53	53	66	66	66	66	28	0.858954	0.387959	0.932431	2.34959	0.956838	0.69288	9.0104	0.650854	0.784338	0.0260152	0.40727	-0.606003	0.630879	0.858954	0.387959	0.932431
33	56	14	32	43	8	0	3	0	10	1	1	1	1	1	1	4	915	4	1	253	4	1269	4	101	4	4	0	4	3	0	3	0	2	0.961376	0.0840885	0.982402	2.50026	0.990584	0.391181	9.91696	0.230201	0.26015	0.0285301	0.130377	-0.735006	0.490112	0.961376	0.0840885	0.982402
93	30	4	15	116	1	53	53	53	0	104	204	204	204	3	204	204	204	53	155	155	53	53	53	53	53	53	53	53	66	66	66	66	28	0.888962	0.239938	0.94197	1.85275	0.970896	0.494723	7.17106	0.514246	0.599439	0.0268875	0.310117	-0.612514	0.597789	0.888962	0.239938	0.94197
79	95	3	7	12	10	7	7	7	9	9	12	12	4	12	9	1	2	3	12	2	0	0	0	4	0	0	0	0	11	3	3	11	1	0.729911	0.834654	0.965873	11.1599	0.918895	2.47471	43.8048	1.27743	1.5375	0.0230257	0.733984	-0.598926	0.819669	0.729911	0.834654	0.965873
44	19	11	34	95	95	194	202	27	12	18	18	18	18	8	18	8	8	27	8	8	27	94	27	98	27	27	27	98	6	6	6	6	5	0.965108	0.203433	0.974569	4.12763	0.992055	0.389594	16.3071	0.173354	0.19613	0.0287064	0.100118	-0.703422	0.388473	0.965108	0.203433	0.974569
9	55	26	7	12	10	12	11	4	6	9	9	9	4	4	9	4	4	4	4	4	6	4	4	4	4	4	0	4	3	3	3	3	3	0.684292	2.19085	0.894249	9.65543	0.87743	2.43761	36.4309	1.44504	1.87366	0.0210634	0.995358	-0.449582	0.766259	0.684292	2.19085	0.894249
83	24	18	5	107	121	19	19	19	66	50	50	60	50	50	50	127	50	19	50	50	19	19	19	19	19	19	19	19	1	1	1	1	18	0.963949	0.10189	0.983374	3.1397	0.992013	0.416875	12.4569	0.215222	0.239416	0.0286551	0.1123	-0.761889	0.465086	0.963949	0.10189	0.983374
52	71	21	0	66	7	79	12	137	45	3	4	9	4	3	3	4	4	6	4	4	6	0	4	1	1	1	0	1	3	55	3	3	3	0.6711	3.10986	0.722457	4.96715	0.8607	1.61323	16.7588	1.41897	1.84179	0.0203561	1.09541	-0.306978	0.634212	0.6711	3.10986	0.722457
47	6	3	13	18	18	9	9	9	44	0	0	0	0	0	0	0	0	9	0	0	9	9	9	9	9	9	5	9	102	102	102	102	13	0.902476	0.160739	0.989134	7.88383	0.982286	1.18214	31.3746	0.523222	0.575412	0.0276272	0.222563	-0.765004	0.664967	0.902476	0.160739	0.989134
86	39	16	7	12	10	12	12	12	47	9	9	9	4	4	9	4	4	6	4	4	6	4	4	4	4	4	0	4	3	3	3	3	3	0.738223	1.81617	0.834396	5.25531	0.896907	1.43234	19.2051	1.1965	1.53366	0.0222943	0.8754	-0.388021	0.693203	0.738223	1.81617	0.834396
23	66	14	30	7	7	5	9	164	73	44	5	4	44	5	5	44	44	5	5	5	5	5	5	5	5	5	5	5	2	2	2	2	6	0.946983	0.12281	0.971816	2.14789	0.98448	0.378551	8.46873	0.269039	0.317779	0.0281256	0.166381	-0.715495	0.472023	0.946983	0.12281	0.971816
34	25	7	25	15	124	23	23	23	27	19	1	19	1	1	11	11	11	0	1	1	13	0	0	0	0	0	13	13	0	0	0	0	2	0.886377	0.227663	0.97779	7.07465	0.97642	1.14412	28.071	0.582269	0.652603	0.0272323	0.269663	-0.731571	0.676999	0.886377	0.227663	0.97779
59	3	2	10	8	8	0	294	0	7	2	1	2	2	1	2	1	2	3	1	2	0	0	0	0	0	0	0	0	11	3	3	11	1	0.77864	0.33629	0.984438	10.7569	0.956157	2.1466	42.6912	1.06692	1.19268	0.0252846	0.463731	-0.710133	0.83679	0.77864	0.33629	0.984438
62	12	24	11	4	117	10	4	4	2	6	6	6	6	11	6	4	6	4	6	6	13	15	0	4	4	4	0	4	3	91	3	2	6	0.973446	0.158968	0.980308	3.47317	0.991009	0.406991	13.7337	0.170693	0.203677	0.0286909	0.119178	-0.700533	0.418851	0.973446	0.158968	0.980308
87	28	15	8	12	10	7	6	7	6	9	5	9	4	4	9	1	4	6	4	4	6	4	4	4	4	4	0	4	3	3	3	3	3	0.815945	1.2348	0.889629	5.59135	0.930566	1.23315	21.1306	0.895686	1.12387	0.0244381	0.641622	-0.463383	0.667524	0.815945	1.2348	0.889629
8	72	7	5	107	121	19	19	19	66	50	50	60	50	50	50	50	50	19	50	50	19	19	19	19	19	19	19	19	1	1	1	1	18	0.856152	1.32228	0.980572	34.1685	0.962022	3.13793	135.352	0.750074	0.877156	0.0264296	0.411501	-0.669053	0.705464	0.856152	1.32228	0.980572
82	51	8	10	8	8	0	13	13	7	102	1	19	102	1	102	1	1	0	1	1	187	0	369	463	0	632	0	518	703	702	3	785	24	0.900133	0.185997	0.987026	7.38454	0.980856	1.12344	29.3522	0.544105	0.598036	0.0275281	0.242607	-0.74486	0.696349	0.900133	0.185997	0.987026
63	23	23	0	66	7	79	11	137	45	3	1	3	3	3	3	1	4	6	1	2	0	4	0	0	4	0	0	4	3	0	3	3	3	0.948625	0.105123	0.985032	3.6987	0.987999	0.563754	14.6897	0.29798	0.335543	0.0282803	0.159399	-0.739303	0.538526	0.948625	0.105123	0.985032
50	8	2	32	17	17	13	17	13	2	11	11	11	1	11	11	11	11	0	1	1	13	197	288	0	0	551	13	13	0	0	0	0	2	0.925108	0.242002	0.990232	15.0488	0.985974	1.47452	59.9531	0.420684	0.463268	0.0280358	0.177873	-0.78163	0.595484	0.925108	0.242002	0.990232
53	13	25	12	76	76	190	190	78	7	153	1	2	2	1	2	1	2	3	39	2	0	0	4	4	0	0	0	4	3	91	55	3	3	0.850568	2.16121	0.874965	5.40788	0.936814	1.0847	19.4703	0.736322	0.938915	0.0252443	0.565526	-0.507925	0.570896	0.850568	2.16121	0.874965
40	14	9	2	29	29	222	198	137	45	2	1	3	1	1	1	1	2	3	1	2	0	0	0	0	0	0	0	0	11	3	3	11	1	0.88211	0.190927	0.984564	5.37644	0.974695	1.08655	21.3148	0.587508	0.660722	0.0270746	0.277362	-0.726328	0.632617	0.88211	0.190927	0.984564
46	36	10	3	9	43	13	295	137	10	1	1	1	1	1	1	1	1	0	1	1	0	0	0	0	0	0	0	0	11	3	3	11	1	0.853474	0.240148	0.986241	8.27992	0.970055	1.48892	32.8795	0.744771	0.832093	0.0265693	0.340416	-0.724956	0.744652	0.853474	0.240148	0.986241
93	23	29	0	66	7	122	122	53	45	3	1	204	4	3	3	4	4	3	1	4	0	0	4	4	0	4	0	4	3	3	3	3	3	0.912558	0.327203	0.924563	3.29508	0.971899	0.616204	12.8531	0.454573	0.541785	0.0271601	0.306718	-0.585767	0.557264	0.912558	0.327203	0.924563
88	79	25	25	15	10	7	7	7	9	12	1	12	4	12	9	1	2	3	12	2	0	4	4	4	4	0	0	0	11	3	3	11	1	0.796688	0.454586	0.957559	5.44013	0.941311	1.37788	21.3059	0.932459	1.12465	0.0246209	0.555386	-0.599152	0.743043	0.796688	0.454586	0.957559
88	84	12	3	43	43	71	71	71	10	490	1	1	1	1	1	1	1	0	1	1	0	0	0	0	0	0	0	0	37	656	3	37	20	0.896661	0.315315	0.985861	11.1556	0.976748	1.43029	44.3073	0.566429	0.636962	0.027268	0.277312	-0.724581	0.678665	0.896661	0.315315	0.985861
51	72	14	5	107	121	19	19	19	66	50	50	60	265	50	50	127	127	212	212	50	212	19	247	19	0	247	13	13	0	0	0	1187	22	0.965982	0.100623	0.988548	4.68316	0.992932	0.511707	18.632	0.211029	0.232737	0.0287254	0.103926	-0.773356	0.485207	0.965982	0.100623	0.988548
59	24	10	5	107	121	19	19	19	66	50	50	60	50	50	50	50	50	19	50	50	19	19	19	19	19	19	19	19	1	1	1	1	18	0.940206	0.280202	0.977336	7.61924	0.98509	0.807887	30.1968	0.336858	0.383528	0.0280883	0.191201	-0.691279	0.554486	0.940206	0.280202	0.977336
31	86	27	15	116	1	53	53	53	169	44	204	3	3	4	3	204	204	53	155	155	6	53	4	0	0	0	53	53	66	66	66	3	3	0.919257	0.322546	0.93094	1.64465	0.972371	0.408121	6.25604	0.383348	0.467092	0.0273472	0.261719	-0.633232	0.48428	0.919257	0.322546	0.93094
70	55	9	7	12	10	7	11	61	6	9	9	9	4	4	9	4	4	6	4	4	6	4	4	4	4	4	0	4	3	3	3	3	3	0.875407	0.558746	0.951861	5.81871	0.958026	1.06979	22.7161	0.633335	0.772937	0.0261928	0.421856	-0.594037	0.63995	0.875407	0.558746	0.951861
92	64	19	7	12	10	12	6	12	4	9	9	9	4	4	9	4	4	6	4	4	6	4	4	4	4	4	0	4	3	3	3	3	3	0.694684	4.09266	0.783069	8.47501	0.865892	2.06779	29.8074	1.39787	1.85438	0.020906	1.07457	-0.367318	0.6604	0.694684	4.09266	0.783069
38	12	8	11	4	117	10	4	4	6	6	6	6	6	6	6	4	6	4	6	6	4	4	4	4	4	4	0	4	3	3	3	3	3	0.859925	0.775673	0.945662	7.38319	0.951722	1.28813	28.7571	0.695975	0.855556	0.0258789	0.450345	-0.63043	0.657106	0.859925	0.775673	0.945662
88	52	28	7	10	10	12	6	6	4	4	9	9	4	4	9	4	4	6	4	4	1	0	4	4	4	4	0	4	3	3	3	3	3	0.711436	3.16232	0.795089	7.53272	0.877906	1.87619	26.9686	1.33649	1.74525	0.0213816	1.01731	-0.35978	0.687578	0.711436	3.16232	0.795089
25	9	5	10	8	8	0	3	0	7	2	1	2	2	1	2	1	2	3	1	2	0	0	0	0	0	0	0	0	11	3	3	11	1	0.847392	0.305316	0.984993	9.97697	0.963813	1.7242	39.6026	0.776309	0.890168	0.0261534	0.38778	-0.697698	0.732433	0.847392	0.305316	0.984993
82	42	18	103	103	4	10	4	4	34	4	6	11	1	6	40	11	6	4	6	889	889	1016	1152	747	144	916	1452	1539	1680	1770	1853	1943	42	0.92142	0.355248	0.961464	4.92351	0.974113	0.778926	19.3388	0.432289	0.517872	0.0273673	0.290518	-0.620021	0.583797	0.92142	0.355248	0.961464
63	28	11	8	12	4	7	6	7	6	9	5	9	4	4	9	4	4	6	4	4	6	4	4	4	4	4	0	4	3	3	3	11	1	0.917701	0.32407	0.969009	5.71234	0.97376	0.859126	22.5253	0.44028	0.527304	0.0273345	0.279747	-0.663822	0.572939	0.917701	0.32407	0.969009
71	76	30	8	12	10	7	6	7	4	9	9	9	4	4	9	4	2	6	6	4	6	4	4	4	4	4	0	4	11	3	3	11	1	0.822902	0.688837	0.969718	11.1836	0.943409	1.92835	44.0457	0.910635	1.10452	0.0249745	0.563101	-0.606497	0.771746	0.822902	0.688837	0.969718
80	92	6	111	4	117	4	4	95	2	11	11	11	1	11	11	11	11	0	1	1	13	15	0	0	0	15	13	13	0	0	0	0	2	0.954752	0.115059	0.9914	6.78927	0.989886	0.74849	27.042	0.276596	0.308888	0.0284283	0.141697	-0.759081	0.547778	0.954752	0.115059	0.9914
65	19	14	34	134	95	194	237	27	13	18	8	18	8	8	18	8	8	27	8	8	27	94	27	98	27	27	27	98	6	6	6	6	5	0.963027	0.0459675	0.96217	0.589847	0.991083	0.100953	2.31342	0.153007	0.17408	0.0284771	0.105937	-0.621406	0.28203	0.963027	0.0459675	0.96217
51	32	14	100	12	10	6	6	6	4	9	9	9	6	4	9	4	4	4	6	4	6	4	4	4	4	4	0	4	3	3	3	3	3	0.893196	0.54549	0.939873	5.01764	0.962795	0.861655	19.5251	0.550232	0.673449	0.026591	0.382	-0.570676	0.609519	0.893196	0.54549	0.939873
16	14	12	2	29	29	222	198	137	45	2	1	3	1	3	1	1	2	3	1	2	0	0	0	0	0	0	0	0	11	3	3	11	1	0.924388	0.139825	0.984869	4.463	0.983044	0.764662	17.7122	0.412913	0.46421	0.0278153	0.211085	-0.728494	0.597758	0.924388	0.139825	0.984869
54	63	13	3	43	43	71	295	71	10	1	1	1	1	1	1	1	1	0	1	1	0	0	0	0	0	0	0	0	11	3	3	11	1	0.926312	0.121439	0.986511	4.66058	0.985438	0.760526	18.5209	0.407672	0.450008	0.0279754	0.190534	-0.7566	0.615504	0.926312	0.121439	0.986511
19	11	21	0	66	7	79	12	11	5	9	4	9	4	4	9	4	4	6	4	4	6	4	1	1	1	1	1	1	55	55	55	55	4	0.563285	5.57083	0.631749	7.96517	0.798789	2.41678	26.2899	1.90104	2.54776	0.0170523	1.52495	-0.213936	0.664533	0.563285	5.57083	0.631749
61	71	6	0	66	7	79	12	137	45	3	1	3	3	3	3	1	2	3	1	2	0	0	0	0	0	0	0	0	11	3	3	3	3	0.944611	0.338144	0.965422	2.9138	0.983939	0.492659	11.3171	0.307562	0.355812	0.0281033	0.186367	-0.710717	0.50351	0.944611	0.338144	0.965422
47	20	3	7	12	10	12	12	12	47	9	9	9	4	4	9	4	4	6	4	4	6	4	4	4	4	4	0	4	3	3	3	3	3	0.73584	2.13763	0.841015	5.20995	0.893803	1.49502	18.7022	1.1788	1.52663	0.0223169	0.860603	-0.428061	0.666383	0.73584	2.13763	0.841015
69	7	8	7	41	10	6	6	6	4	9	9	9	4	4	9	4	4	6	4	4	6	4	4	4	4	4	0	4	3	3	3	3	3	0.786496	1.43003	0.913082	8.76129	0.919392	1.74178	33.6151	1.02386	1.29827	0.0237262	0.716537	-0.496542	0.716056	0.786496	1.43003	0.913082
56	4	12	7	12	10	12	7	11	4	9	9	9	4	12	9	4	4	6	4	4	6	0	0	4	4	4	0	4	11	3	3	11	1	0.866788	0.674827	0.958037	7.5197	0.955239	1.32176	29.404	0.686346	0.841391	0.0259912	0.453057	-0.601403	0.674952	0.866788	0.674827	0.958037
59	17	16	34	95	95	194	202	27	12	18	18	18	18	8	18	8	8	27	8	8	27	94	27	98	27	27	27	98	6	6	6	6	5	0.977788	0.0419118	0.971193	0.884923	0.994924	0.13358	3.49778	0.118767	0.131747	0.0288746	0.0734047	-0.678771	0.318576	0.977788	0.0419118	0.971193
81	12	19	11	4	117	10	4	4	6	6	6	6	1	6	11	11	6	6	6	6	4	4	4	4	4	4	0	4	3	3	3	0	2	0.921447	0.232967	0.983728	7.42998	0.979351	1.0217	29.487	0.442089	0.510658	0.0275828	0.249803	-0.703559	0.622108	0.921447	0.232967	0.983728
62	62	24	2	29	29	222	198	137	45	2	1	3	3	4	1	1	2	3	1	2	0	0	0	0	0	0	0	0	11	3	3	11	1	0.935294	0.161817	0.980951	4.05137	0.983192	0.666891	16.0437	0.366956	0.421874	0.0279131	0.210141	-0.706142	0.580667	0.935294	0.161817	0.980951
45	30	15	15	116	1	53	53	53	0	104	204	204	204	3	3	204	204	53	155	155	53	53	53	53	53	53	53	53	66	66	66	3	3	0.898511	0.312346	0.945088	2.46655	0.969037	0.598834	9.55386	0.503643	0.599518	0.0269136	0.322629	-0.606027	0.580095	0.898511	0.312346	0.945088
49	91	28	110	110	910	12	116	110	17	64	557	9	4	4	9	4	4	6	4	4	6	4	4	4	4	4	0	4	100	3	3	3	3	0.76925	1.78975	0.829718	4.8767	0.905025	1.28336	17.717	1.0695	1.37678	0.0230221	0.804596	-0.391368	0.645978	0.76925	1.78975	0.829718
13	53	12	25	15	10	7	7	7	34	12	12	12	12	12	2	1	2	3	12	2	0	0	0	4	0	0	0	0	11	3	3	11	1	0.79549	0.551579	0.969748	9.98763	0.941847	2.05839	39.3989	0.976682	1.16491	0.0247209	0.54114	-0.636231	0.735612	0.79549	0.551579	0.969748
25	18	5	30	7	7	5	5	164	18	44	44	44	44	44	5	44	44	5	5	5	5	5	5	5	5	5	5	5	2	2	2	2	6	0.910006	0.101571	0.940612	0.930122	0.977736	0.238001	3.61892	0.351856	0.413629	0.027336	0.221974	-0.619952	0.429462	0.910006	0.101571	0.940612
63	5	22	25	15	10	7	7	61	12	19	1	12	12	12	2	1	2	6	12	1	0	4	0	4	0	4	0	0	11	3	3	11	1	0.910101	0.192763	0.984808	5.47428	0.979788	0.895839	21.7043	0.468098	0.532462	0.0275614	0.238149	-0.728622	0.617635	0.910101	0.192763	0.984808
50	58	15	13	18	18	9	9	9	44	0	0	0	0	0	0	0	0	9	0	0	9	9	9	9	9	9	5	9	102	102	102	102	13	0.972505	0.0724089	0.989843	3.52457	0.994419	0.414889	14.0259	0.174943	0.191523	0.0288393	0.0851432	-0.784879	0.441051	0.972505	0.0724089	0.989843
89	29	30	16	12	5	12	2	1	51	9	83	83	4	83	83	83	83	1	4	4	6	4	4	1	4	4	1	4	55	3	3	3	3	0.705657	2.08023	0.676585	2.78683	0.884429	0.951687	9.06709	1.18512	1.50771	0.0213292	0.947437	-0.202518	0.512333	0.705657	2.08023	0.676585
53	31	6	25	15	10	7	7	7	9	12	12	12	12	12	2	1	2	3	12	2	0	0	0	4	0	0	0	0	11	3	3	11	1	0.678386	0.538403	0.973868	10.1133	0.921928	2.62991	39.9147	1.41641	1.65391	0.0228222	0.690231	-0.638249	0.831474	0.678386	0.538403	0.973868
39	28	17	8	12	10	7	6	7	6	9	5	9	4	4	9	1	4	3	4	4	6	4	4	4	4	4	0	4	3	3	3	3	3	0.838301	1.09394	0.918578	7.10706	0.939535	1.36076	27.3343	0.812532	1.02188	0.025059	0.575594	-0.510799	0.676479	0.838301	1.09394	0.918578
43	89	30	7	4	10	12	12	12	5	9	4	9	4	4	3	4	396	6	4	4	6	4	4	4	4	4	0	4	3	3	3	3	3	0.810965	0.630965	0.924175	4.17898	0.938062	1.08649	16.085	0.902945	1.10103	0.0246189	0.587452	-0.524018	0.71567	0.810965	0.630965	0.924175
16	5	30	25	15	10	7	7	61	34	19	1	12	12	12	2	1	4	3	12	2	0	4	0	4	0	0	0	0	11	3	3	11	1	0.872659	0.322456	0.979706	6.98401	0.964047	1.26859	27.6136	0.650573	0.773463	0.0263858	0.381515	-0.677161	0.687656	0.872659	0.322456	0.979706
37	70	17	12	76	17	0	3	78	7	2	39	2	2	1	2	1	24	3	39	4	6	0	0	4	0	0	0	0	11	3	3	11	1	0.83622	0.602365	0.971432	9.85033	0.948354	1.78507	38.799	0.835121	1.0103	0.0253545	0.508669	-0.620248	0.725361	0.83622	0.602365	0.971432
2	40	27	1	0	0	194	286	96	3	22	8	18	18	8	997	8	8	27	8	8	27	94	27	5	27	27	27	98	6	6	6	6	5	0.969153	0.0437487	0.976116	0.916287	0.993723	0.189491	3.6214	0.176666	0.194644	0.0287847	0.0925311	-0.735663	0.4245	0.969153	0.0437487	0.976116
22	47	25	7	12	10	69	28	6	362	9	9	9	4	4	9	4	4	6	4	4	6	4	4	4	4	4	0	4	3	3	3	3	3	0.703361	3.04198	0.777989	7.04273	0.880548	1.76763	25.1289	1.33967	1.73939	0.0213021	1.00836	-0.350954	0.700466	0.703361	3.04198	0.777989
79	42	3	103	103	4	10	4	4	6	6	6	6	6	6	6	4	6	4	6	6	4	4	4	4	4	4	0	4	3	3	3	3	3	0.906369	0.265534	0.973381	6.34085	0.971634	0.872218	25.0979	0.473466	0.563607	0.0270743	0.300967	-0.644312	0.601529	0.906369	0.265534	0.973381
27	80	21	106	4	10	6	6	6	4	9	9	9	4	4	9	4	4	6	12	4	6	4	4	4	4	4	0	4	3	3	3	3	3	0.682428	1.72819	0.891959	8.74818	0.880914	2.30667	33.2645	1.45973	1.86336	0.0210569	0.991581	-0.436488	0.78547	0.682428	1.72819	0.891959
83	47	28	7	4	10	69	28	384	9	9	9	9	4	4	9	4	4	6	4	4	6	4	4	4	4	4	0	4	3	3	3	3	3	0.694528	2.61255	0.76921	5.6395	0.879183	1.55317	19.9455	1.33211	1.72746	0.0211536	1.00125	-0.331689	0.680966	0.694528	2.61255	0.76921
47	29	3	16	12	5	1	1	1	51	83	83	83	83	83	83	83	83	1	83	83	1	1	1	1	1	1	1	1	55	55	55	55	4	0.719975	3.41073	0.787633	6.76369	0.877792	1.70321	23.644	1.24334	1.64706	0.0216326	0.964014	-0.411785	0.621256	0.719975	3.41073	0.787633
88	34	16	17	8	8	0	223	13	7	11	1	11	2	1	2	1	2	6	4	2	6	0	0	4	0	0	0	0	11	3	3	11	1	0.905973	0.363704	0.970778	6.58711	0.970763	1.04192	25.9847	0.513723	0.613727	0.0270499	0.323905	-0.636966	0.628409	0.905973	0.363704	0.970778
34	34	6	17	8	8	0	223	0	27	19	1	19	1	1	2	1	19	236	1	19	236	123	214	214	214	214	214	214	11	218	218	11	1	0.864293	0.401779	0.971964	6.27747	0.96792	1.20745	24.7081	0.685072	0.781316	0.0265981	0.347251	-0.696901	0.704819	0.864293	0.401779	0.971964
15	68	8	7	15	10	12	12	12	47	9	4	9	4	4	9	4	4	6	4	4	6	4	4	4	4	4	0	4	3	3	3	3	3	0.871806	0.440786	0.940726	4.63782	0.959663	0.872492	18.1105	0.602359	0.731943	0.0262463	0.387313	-0.613168	0.608056	0.871806	0.440786	0.940726
56	11	22	0	66	7	79	12	135	43	4	4	9	4	4	9	4	4	6	4	4	6	4	4	4	4	4	0	4	3	3	3	3	3	0.920771	0.299257	0.946025	3.25513	0.974153	0.621877	12.7213	0.42677	0.511896	0.0273484	0.288804	-0.594655	0.55996	0.920771	0.299257	0.946025
59	22	21	12	76	8	190	190	78	7	153	39	2	2	1	2	1	2	3	39	2	0	0	0	4	0	4	0	0	11	3	3	11	1	0.861218	0.600192	0.957054	7.92827	0.955916	1.4167	31.1129	0.710468	0.857357	0.0259539	0.445393	-0.59807	0.660951	0.861218	0.600192	0.957054
23	4	20	7	12	10	12	7	6	4	9	9	9	4	4	9	4	4	6	4	4	6	4	4	4	4	4	0	4	3	3	3	3	3	0.754809	1.48565	0.914555	9.6989	0.908993	2.10619	37.3099	1.17423	1.49035	0.0229382	0.799666	-0.489733	0.754608	0.754809	1.48565	0.914555
6	68	25	7	12	10	12	12	12	47	9	9	9	4	4	9	4	4	6	83	4	6	4	1	4	4	4	0	4	3	3	3	3	3	0.865993	0.642513	0.911243	3.99848	0.953748	0.859091	15.3514	0.649312	0.798067	0.0259218	0.447818	-0.547748	0.605519	0.865993	0.642513	0.911243
69	71	24	0	66	7	79	12	137	45	3	4	3	4	3	3	4	2	3	4	2	6	0	0	4	0	0	0	4	3	3	3	3	3	0.907235	0.321006	0.941534	3.49629	0.968712	0.582094	13.6641	0.429762	0.526742	0.0270059	0.298885	-0.613655	0.516816	0.907235	0.321006	0.941534
84	22	20	12	76	8	190	190	78	7	153	39	2	2	1	2	1	2	3	39	2	0	0	0	4	0	0	0	0	11	3	3	11	1	0.833127	0.796796	0.955896	8.31477	0.942853	1.62125	32.4623	0.838358	1.03497	0.0251245	0.543552	-0.583587	0.692253	0.833127	0.796796	0.955896
31	68	26	7	12	10	12	12	12	47	9	9	9	6	4	9	4	4	6	4	4	6	4	4	4	4	4	1	4	3	3	3	3	3	0.835996	1.508	0.873778	5.00416	0.93342	1.01868	18.5086	0.771707	0.977693	0.0248684	0.58467	-0.472345	0.574755	0.835996	1.508	0.873778
18	59	7	0	66	66	79	12	11	43	35	4	9	4	4	9	4	4	6	4	4	6	4	4	4	4	4	0	4	3	3	3	3	3	0.818518	0.960453	0.897132	4.74052	0.932802	1.10913	18.0016	0.853646	1.06725	0.0245689	0.602737	-0.502346	0.642848	0.818518	0.960453	0.897132
55	66	20	30	7	7	5	9	164	18	44	44	44	44	44	5	44	44	5	5	5	5	105	132	5	5	5	144	130	2	91	2	2	6	0.674667	1.46715	0.75877	2.51544	0.889879	0.985182	8.59461	1.23799	1.57475	0.0211097	0.8969	-0.26809	0.595313	0.674667	1.46715	0.75877
40	84	15	3	9	43	71	295	387	10	1	1	585	1	1	1	1	1	0	925	1	0	1279	548	642	0	1629	0	0	37	656	3	37	20	0.782635	0.415462	0.979674	9.58567	0.953991	2.02443	37.9272	1.04655	1.17281	0.0252013	0.477575	-0.693863	0.817849	0.782635	0.415462	0.979674
25	27	5	30	7	7	5	5	5	18	44	44	44	44	44	5	44	44	5	5	5	5	5	5	5	5	5	5	5	2	2	2	2	6	0.906727	0.470842	0.949208	1.75147	0.974336	0.459155	6.53504	0.431747	0.510147	0.027319	0.259906	-0.665458	0.54148	0.906727	0.470842	0.949208
11	24	21	5	107	121	19	19	19	66	50	50	60	50	50	50	50	50	19	50	50	19	19	0	0	0	0	19	0	11	3	3	1	18	0.968253	0.0940289	0.981882	2.98025	0.993074	0.38153	11.827	0.197404	0.21834	0.0287482	0.102983	-0.748587	0.473627	0.968253	0.0940289	0.981882
50	53	21	25	15	10	7	7	11	34	12	12	11	12	12	2	1	11	0	12	2	0	0	0	0	0	0	13	13	0	3	0	11	1	0.953709	0.0808962	0.989325	3.8919	0.990501	0.56183	15.4867	0.27196	0.301059	0.028464	0.133396	-0.76211	0.526832	0.953709	0.0808962	0.989325
75	7	23	7	41	10	6	6	6	4	9	9	9	4	5	9	4	4	6	4	4	6	4	4	4	4	4	0	4	3	3	3	3	3	0.919233	0.528883	0.93776	4.19441	0.970677	0.694846	16.2487	0.443146	0.543106	0.027211	0.322259	-0.551124	0.565973	0.919233	0.528883	0.93776
21	79	11	25	15	10	7	7	61	9	12	1	12	12	12	2	1	2	3	12	2	0	0	0	4	0	0	0	0	11	3	3	11	1	0.696312	0.423536	0.971106	7.75016	0.929936	2.13056	30.5771	1.35205	1.56687	0.0232184	0.662686	-0.63602	0.867932	0.696312	0.423536	0.971106
4	9	27	10	8	17	0	3	0	7	11	1	2	2	1	2	1	2	3	1	2	0	0	0	0	0	0	0	0	11	3	3	11	1	0.774452	0.881604	0.967804	13.1994	0.927445	2.40691	51.916	1.1047	1.35105	0.0238529	0.671151	-0.588228	0.789692	0.774452	0.881604	0.967804
83	71	9	0	66	7	12	12	137	45	3	1	3	3	3	3	1	2	3	1	2	0	0	0	0	0	0	0	0	11	3	3	11	1	0.9413	0.112177	0.981877	3.10516	0.986486	0.526941	12.3084	0.327106	0.368225	0.0281558	0.173758	-0.737028	0.551171	0.9413	0.112177	0.981877
54	9	15	10	8	8	0	3	0	2	50	1	2	2	1	2	11	2	3	12	2	0	0	0	4	0	0	0	0	11	3	3	11	1	0.85091	0.333748	0.977692	7.50663	0.962144	1.38697	29.6928	0.750261	0.87082	0.0261027	0.407461	-0.660552	0.724488	0.85091	0.333748	0.977692
37	79	28	25	15	10	7	7	7	9	12	1	12	4	1	2	1	2	3	12	2	0	0	0	4	4	0	0	0	11	3	3	11	1	0.814707	1.36013	0.932766	8.78054	0.933105	1.70146	33.762	0.91069	1.14679	0.0245961	0.616745	-0.560088	0.724649	0.814707	1.36013	0.932766
2	35	9	102	15	10	7	7	61	34	4	11	11	1	11	11	11	11	0	1	1	4	0	0	0	0	4	0	4	3	0	3	0	2	0.9606	0.122645	0.987811	4.9638	0.989745	0.592065	19.7325	0.244023	0.278071	0.0284756	0.14102	-0.733152	0.510327	0.9606	0.122645	0.987811
5	22	17	12	76	8	190	190	78	50	2	39	2	2	1	2	1	11	3	39	2	0	0	0	4	0	0	0	0	11	3	3	11	1	0.8733	0.427965	0.959561	6.40825	0.961221	1.13987	25.205	0.644246	0.772953	0.0262722	0.40549	-0.617455	0.67467	0.8733	0.427965	0.959561
79	51	20	10	17	17	13	13	13	2	11	1	2	2	1	2	1	2	3	39	2	0	0	0	0	0	0	0	0	11	3	3	11	1	0.867521	0.665781	0.919736	4.45014	0.953298	0.883175	17.1348	0.627781	0.767469	0.0260461	0.416662	-0.633569	0.611737	0.867521	0.665781	0.919736
51	95	30	7	12	10	6	28	6	4	9	9	9	4	4	9	11	4	6	4	4	6	4	4	4	4	4	0	4	3	3	3	0	2	0.848517	0.398521	0.978596	9.48854	0.957768	1.65497	37.5556	0.781738	0.921791	0.0258507	0.443803	-0.655899	0.743976	0.848517	0.398521	0.978596
21	23	24	0	66	7	79	11	137	45	4	1	3	3	3	3	1	2	6	4	2	0	4	4	0	4	4	0	4	3	3	3	11	1	0.947933	0.152574	0.960192	2.13029	0.984204	0.388035	8.36858	0.296969	0.344399	0.0280874	0.193209	-0.638286	0.50947	0.947933	0.152574	0.960192
55	42	19	103	103	4	10	68	4	34	11	6	6	6	6	40	4	6	4	6	6	6	4	4	4	4	4	0	4	3	3	3	3	3	0.809691	0.965129	0.900207	5.08554	0.931619	1.21454	19.377	0.921195	1.14454	0.0243699	0.639198	-0.487515	0.696309	0.809691	0.965129	0.900207
94	3	17	10	8	17	0	3	13	7	11	11	2	1	1	2	4	2	3	39	2	0	0	0	4	0	0	0	0	11	3	3	11	1	0.883061	0.343328	0.980467	7.31451	0.965846	1.27882	28.9147	0.60199	0.715179	0.0266047	0.350235	-0.683548	0.627581	0.883061	0.343328	0.980467
42	45	14	17	8	8	0	294	145	7	2	12	2	2	12	2	1	2	3	1	2	0	0	0	0	0	0	0	0	11	3	3	11	1	0.875108	0.277772	0.982699	8.02757	0.969532	1.3455	31.8325	0.660488	0.75601	0.0266627	0.348485	-0.691079	0.722515	0.875108	0.277772	0.982699
23	29	4	16	12	5	1	2	1	51	83	83	83	83	83	83	83	83	1	83	83	1	1	1	1	1	1	1	1	55	55	55	55	4	0.616582	7.00986	0.628021	9.19352	0.820156	2.40521	29.7642	1.69784	2.29061	0.0185005	1.39291	-0.233423	0.615696	0.616582	7.00986	0.628021
62	40	20	1	0	0	194	286	96	3	18	18	18	18	44	997	8	8	27	8	8	27	94	27	98	27	27	27	98	6	6	6	6	5	0.939786	0.0788444	0.96205	1.15804	0.98683	0.205521	4.55331	0.238257	0.27326	0.0280986	0.144545	-0.64455	0.372295	0.939786	0.0788444	0.96205
45	16	19	7	12	10	12	28	12	4	9	9	9	4	4	9	4	4	6	4	4	6	4	4	4	4	4	0	4	3	3	3	3	3	0.683321	3.99077	0.733441	7.56091	0.86057	1.92263	26.2529	1.45069	1.905	0.0204612	1.14228	-0.289243	0.666295	0.683321	3.99077	0.733441
84	29	3	16	5	5	1	2	1	51	83	83	83	83	83	83	83	83	1	83	83	1	1	1	1	1	1	1	1	55	55	55	55	4	0.5928	6.80757	0.680663	10.532	0.806754	2.80704	35.3202	1.81565	2.46853	0.0178986	1.45155	-0.288989	0.674409	0.5928	6.80757	0.680663
49	85	15	18	119	202	301	27	27	13	22	22	18	18	8	18	22	8	27	8	8	27	94	27	98	27	27	27	98	6	6	6	6	5	0.964062	0.340175	0.954093	1.61262	0.986583	0.25347	6.1103	0.183954	0.224925	0.0284437	0.133258	-0.68826	0.332606	0.964062	0.340175	0.954093
32	11	13	0	66	7	79	12	11	43	9	4	9	4	4	3	4	6	738	738	1132	1225	875	4	4	4	4	144	4	0	3	3	3	3	0.80109	0.473571	0.906823	2.53231	0.934106	0.680408	9.65566	0.790945	0.989871	0.0243409	0.54771	-0.536156	0.564496	0.80109	0.473571	0.906823
13	39	7	7	12	10	12	12	12	4	9	9	9	4	4	9	4	4	6	4	4	6	4	4	4	4	4	0	4	3	3	3	3	3	0.762773	1.19419	0.898114	6.06799	0.915564	1.52253	23.0778	1.08849	1.36381	0.0233018	0.731934	-0.486371	0.701542	0.762773	1.19419	0.898114
70	24	26	5	107	121	19	19	19	66	50	50	514	50	50	50	50	50	19	50	50	19	19	19	19	19	0	19	19	37	656	1	1	18	0.793127	1.36042	0.983133	41.9691	0.953924	4.26056	166.516	1.03025	1.1747	0.0255007	0.481108	-0.701175	0.793743	0.793127	1.36042	0.983133
55	91	29	110	110	910	12	116	110	17	64	557	9	4	4	9	4	4	6	4	4	6	4	4	4	4	4	0	4	100	3	3	3	3	0.756323	2.11238	0.755145	3.97861	0.900233	1.11987	13.8021	1.10331	1.39626	0.0226501	0.852793	-0.334294	0.606739	0.756323	2.11238	0.755145
3	81	24	107	42	7	5	14	419	18	44	44	44	44	44	5	44	44	5	5	5	5	5	5	5	5	5	5	5	2	2	2	2	6	0.963427	0.0500112	0.980809	1.44287	0.991449	0.246918	5.72148	0.191566	0.216413	0.0285898	0.107122	-0.756942	0.421184	0.963427	0.0500112	0.980809
95	32	20	100	12	10	6	6	4	4	9	9	9	4	4	9	4	4	4	4	4	6	4	4	4	4	4	0	4	3	3	3	3	3	0.738771	1.56929	0.88285	7.16998	0.905124	1.73827	27.1106	1.20144	1.52236	0.022655	0.82586	-0.454034	0.742775	0.738771	1.56929	0.88285
25	28	5	8	12	10	7	6	7	4	9	9	9	4	4	9	4	4	6	4	4	6	4	4	4	4	4	0	4	3	3	3	11	1	0.857183	0.57398	0.965289	8.27999	0.953803	1.46832	32.546	0.723533	0.882829	0.0258167	0.458663	-0.60819	0.683586	0.857183	0.57398	0.965289
82	23	13	0	66	7	79	11	137	45	3	1	3	3	3	3	392	4	3	4	253	474	123	214	747	53	916	53	53	1182	1272	1355	162	19	0.873807	0.268628	0.959227	3.4941	0.965757	0.814581	13.7078	0.602308	0.704336	0.0265879	0.33956	-0.670618	0.646524	0.873807	0.268628	0.959227
63	11	13	0	66	7	79	12	11	43	9	4	9	4	4	3	4	4	6	4	4	6	4	4	4	4	4	0	4	3	3	3	3	3	0.816315	0.753082	0.911596	3.64483	0.93279	0.944113	13.8262	0.821037	1.03531	0.0245914	0.568467	-0.535076	0.611979	0.816315	0.753082	0.911596
40	79	29	25	15	10	7	7	0	9	12	1	12	1	1	2	1	2	3	12	2	0	0	0	4	4	0	0	0	11	3	3	11	1	0.666678	0.626573	0.962839	8.37177	0.912641	2.34102	32.8605	1.45157	1.7267	0.0222081	0.761449	-0.602233	0.840818	0.666678	0.626573	0.962839
75	60	22	11	4	117	10	4	4	34	4	6	4	6	11	6	4	6	4	6	6	4	4	4	4	4	4	0	4	3	3	3	3	3	0.767553	1.23985	0.96626	17.2121	0.917491	2.98005	67.6084	1.15874	1.45193	0.0234309	0.734494	-0.570672	0.781937	0.767553	1.23985	0.96626
46	1	17	13	7	18	9	9	9	44	0	0	0	0	17	0	0	0	9	0	0	9	9	9	9	9	9	5	1	102	102	102	102	13	0.793107	1.5232	0.81843	4.05172	0.914764	0.927312	14.6837	0.855921	1.11013	0.0238045	0.655157	-0.478034	0.497618	0.793107	1.5232	0.81843
22	78	22	15	116	1	53	53	53	0	104	9	204	204	3	3	392	1299	3	474	253	0	53	53	0	0	0	19	53	66	1	66	1	18	0.956246	0.122117	0.97337	2.57515	0.988806	0.425744	10.1785	0.257471	0.292068	0.0284075	0.149286	-0.697794	0.493301	0.956246	0.122117	0.97337
43	87	17	7	10	10	12	12	12	47	9	9	9	4	4	9	4	4	6	4	4	6	4	4	4	4	4	0	4	3	3	3	3	3	0.733592	1.64227	0.796782	3.89202	0.896422	1.20266	13.9258	1.14929	1.47942	0.0222137	0.852706	-0.377613	0.639702	0.733592	1.64227	0.796782
26	5	9	25	15	10	7	7	7	34	19	12	12	12	12	2	1	2	3	12	2	0	0	0	4	0	0	0	0	11	3	3	11	1	0.72253	0.464126	0.975904	9.26449	0.93223	2.39433	36.5938	1.25023	1.45868	0.023659	0.611378	-0.648903	0.792646	0.72253	0.464126	0.975904
48	26	1	43	30	30	223	201	293	303	396	491	491	491	491	491	491	491	102	180	180	80	80	132	80	80	80	1101	144	334	91	416	182	15	0.863339	1.23027	0.935051	7.80496	0.947178	1.3322	29.9896	0.699803	0.883375	0.0257087	0.502495	-0.554773	0.649946	0.863339	1.23027	0.935051
68	85	26	18	119	77	27	27	27	12	22	22	18	18	8	22	22	8	27	22	8	27	94	27	98	27	27	27	98	6	6	6	6	5	0.952131	0.13953	0.974325	2.17169	0.987571	0.33216	8.54722	0.243661	0.279759	0.028356	0.13737	-0.727865	0.437207	0.952131	0.13953	0.974325
15	37	24	18	119	77	27	27	106	13	22	22	22	18	8	18	22	22	27	8	8	27	27	27	98	27	27	27	27	46	6	6	6	5	0.962453	0.150915	0.984954	4.84614	0.991461	0.532703	19.2337	0.231389	0.258493	0.0286375	0.121752	-0.739738	0.49908	0.962453	0.150915	0.984954
79	56	3	32	43	8	0	0	0	479	2	1	2	2	1	2	1	2	0	1	1	0	0	0	0	0	0	0	0	11	3	3	11	1	0.877356	0.387049	0.968103	5.78388	0.971665	1.10177	22.7485	0.622411	0.705649	0.0269282	0.306951	-0.72514	0.680865	0.877356	0.387049	0.968103
86	90	20	109	109	4	10	68	4	6	6	6	4	6	979	40	1093	6	4	6	6	4	4	4	4	4	4	0	4	3	3	3	3	3	0.844022	0.825158	0.951663	8.16826	0.946193	1.51463	31.8479	0.794689	0.983149	0.0253769	0.526821	-0.571237	0.701731	0.844022	0.825158	0.951663
52	94	26	52	5	5	1	1	1	51	9	83	83	83	4	83	83	83	1	83	83	1	1	1	4	1	1	1	1	55	55	55	55	4	0.635495	4.63158	0.730887	7.48697	0.840865	2.10639	25.3163	1.57907	2.11527	0.0193094	1.23172	-0.312962	0.669107	0.635495	4.63158	0.730887
56	25	28	25	15	124	23	23	23	27	12	1	2	2	1	2	1	2	3	1	2	0	0	0	0	0	4	13	4	3	0	3	0	2	0.879898	0.381519	0.947625	3.50451	0.966913	0.694447	13.6365	0.542206	0.637488	0.026687	0.320061	-0.663024	0.598044	0.879898	0.381519	0.947625
24	66	20	30	7	7	5	9	164	18	44	44	44	44	44	5	44	44	5	5	5	5	105	5	5	5	5	144	130	2	2	2	2	6	0.771264	0.41322	0.864048	1.47016	0.932049	0.571656	5.46741	0.869199	1.06725	0.0238257	0.582371	-0.436871	0.570009	0.771264	0.41322	0.864048
45	9	15	10	8	8	0	3	0	7	2	1	2	2	1	2	11	2	3	39	2	0	0	0	4	0	0	0	0	11	3	3	11	1	0.836192	0.39697	0.97539	9.20904	0.957205	1.61837	36.4392	0.808149	0.944196	0.025757	0.438809	-0.661325	0.733342	0.836192	0.39697	0.97539
84	36	14	3	43	43	71	295	137	10	2	1	1	1	1	1	905	905	905	905	1	964	1139	1227	1320	1407	474	0	562	593	244	244	244	21	0.688077	0.689226	0.974662	13.5861	0.921665	2.98162	53.655	1.46529	1.69932	0.0227015	0.740916	-0.626481	0.884336	0.688077	0.689226	0.974662
49	78	11	15	116	1	53	53	58	0	3	1	204	3	3	3	1	2	3	1	2	0	0	0	0	0	0	0	0	11	3	3	3	3	0.909235	0.166984	0.976823	4.31752	0.979543	0.745612	17.1031	0.470657	0.529537	0.0275298	0.243868	-0.709969	0.619176	0.909235	0.166984	0.976823
87	57	14	17	8	8	0	3	13	7	50	11	2	2	1	2	1	2	3	39	2	0	0	0	4	0	0	0	0	11	3	3	11	1	0.86813	0.37725	0.975605	7.91626	0.963581	1.37021	31.2878	0.6847	0.8037	0.0263271	0.392869	-0.653427	0.698535	0.86813	0.37725	0.975605
64	3	18	10	13	8	0	3	0	7	2	11	2	2	1	2	4	2	3	39	2	0	0	0	0	0	0	0	0	11	3	3	11	1	0.802441	0.508712	0.976568	9.77587	0.947925	1.96499	38.5948	0.949948	1.11263	0.0250805	0.500941	-0.656252	0.739083	0.802441	0.508712	0.976568
55	80	11	106	4	10	6	6	6	4	9	9	9	4	4	9	4	4	6	4	4	6	4	4	4	4	4	0	4	3	3	3	3	3	0.739345	0.766993	0.914439	4.90358	0.916475	1.42745	18.8473	1.15296	1.42453	0.0230104	0.727525	-0.518758	0.74606	0.739345	0.766993	0.914439
38	40	16	1	0	0	194	286	96	3	18	22	18	18	8	997	8	8	27	8	8	27	94	27	98	27	27	27	98	6	6	6	6	5	0.802923	0.206106	0.881449	1.48684	0.950757	0.423338	5.74126	0.663528	0.803671	0.0249995	0.425493	-0.487023	0.48961	0.802923	0.206106	0.881449
23	60	18	11	4	117	10	4	4	34	61	61	61	61	6	6	4	6	4	6	4	6	4	4	4	4	4	0	4	3	3	3	3	3	0.904994	0.325936	0.974732	6.04741	0.971994	1.0216	23.8637	0.498171	0.593996	0.027109	0.303875	-0.657899	0.596036	0.904994	0.325936	0.974732
71	48	20	0	160	7	79	226	135	43	35	4	516	516	516	516	516	516	598	4	4	6	4	4	4	4	4	0	4	3	3	3	3	3	0.861586	0.614739	0.925334	3.89342	0.950993	0.873853	14.9589	0.674009	0.827625	0.0257737	0.463315	-0.554211	0.61323	0.861586	0.614739	0.925334
80	56	7	32	43	8	0	3	0	2	11	1	11	1	1	11	11	11	0	1	1	13	0	0	0	0	0	13	13	0	0	0	0	2	0.94253	0.118066	0.989953	6.02917	0.989536	0.771731	23.9986	0.332654	0.362251	0.0283448	0.143864	-0.782923	0.56913	0.94253	0.118066	0.989953
48	17	1	34	134	95	316	237	27	12	18	18	18	18	8	18	8	8	27	8	8	27	94	27	98	27	27	27	98	6	6	6	6	5	0.97793	0.0835209	0.975544	1.7612	0.994724	0.201029	6.96126	0.120407	0.135356	0.0289084	0.0725666	-0.715245	0.338737	0.97793	0.0835209	0.975544
68	92	11	111	4	117	4	4	4	6	4	6	6	6	6	6	4	6	4	6	6	4	4	4	4	4	4	0	4	3	3	3	3	3	0.807321	0.709497	0.975002	12.6396	0.94209	2.16267	49.849	0.961246	1.15548	0.0248082	0.564198	-0.627618	0.761429	0.807321	0.709497	0.975002
51	60	10	11	4	117	10	4	4	34	4	6	11	1	11	11	11	11	0	1	1	13	15	0	0	0	15	13	13	0	0	0	0	2	0.942129	0.261178	0.964931	4.25277	0.980244	0.543112	16.7499	0.294351	0.355482	0.0279283	0.192589	-0.717002	0.460294	0.942129	0.261178	0.964931
15	34	22	17	8	17	0	223	13	7	11	1	11	1	1	2	1	2	3	12	4	0	0	0	0	0	0	13	13	0	0	0	0	2	0.944773	0.11272	0.988043	4.99812	0.988675	0.701522	19.8798	0.317215	0.351862	0.0283066	0.150695	-0.761058	0.546551	0.944773	0.11272	0.988043
2	53	28	25	15	10	7	7	61	34	12	12	11	12	1	2	1	11	0	1	2	13	0	23	0	0	0	0	13	11	3	0	11	1	0.964017	0.0526077	0.991096	2.78729	0.993103	0.4127	11.0966	0.216715	0.236765	0.0287021	0.101397	-0.789409	0.483999	0.964017	0.0526077	0.991096
79	1	10	13	7	18	9	9	9	44	0	0	0	0	0	0	0	0	9	0	0	9	9	9	9	9	9	5	9	102	102	102	102	13	0.975908	0.0608425	0.989508	3.10872	0.994706	0.360591	12.374	0.154459	0.171067	0.028882	0.0808169	-0.772882	0.417739	0.975908	0.0608425	0.989508
47	40	19	1	0	0	194	286	96	3	18	18	18	18	8	997	8	8	27	8	8	27	94	27	98	27	27	27	98	6	6	6	6	5	0.964945	0.0691932	0.960867	0.889537	0.991799	0.144449	3.48895	0.162166	0.185023	0.0285934	0.103723	-0.633317	0.326977	0.964945	0.0691932	0.960867
23	91	27	110	110	910	12	116	110	17	64	557	9	4	4	9	4	4	6	4	4	6	4	4	4	4	4	0	4	3	3	3	3	3	0.871949	1.07465	0.872592	3.64998	0.947895	0.747525	13.5253	0.616462	0.771267	0.0258342	0.47276	-0.510199	0.520098	0.871949	1.07465	0.872592
34	79	6	25	15	10	7	7	0	7	19	1	19	1	1	2	1	19	3	1	19	0	0	0	0	0	0	0	0	11	218	3	11	1	0.802482	0.390991	0.982562	12.6024	0.958186	2.17349	50.0185	0.978471	1.10231	0.0255352	0.446978	-0.697944	0.799015	0.802482	0.390991	0.982562
91	2	15	4	106	9	282	197	13	34	11	46	46	1	1	46	46	46	3	1	2	0	229	0	0	0	0	0	0	7	3	3	11	1	0.897323	0.163694	0.987758	6.57486	0.980473	1.08235	26.1358	0.541239	0.597265	0.0274919	0.239869	-0.748616	0.668757	0.897323	0.163694	0.987758
24	73	8	25	15	124	23	23	23	9	2	1	2	2	1	2	1	2	3	1	2	0	0	0	0	0	0	0	0	11	3	3	11	1	0.886618	0.161397	0.982747	4.76576	0.977427	0.921557	18.9017	0.561254	0.629367	0.0272715	0.264575	-0.7239	0.658015	0.886618	0.161397	0.982747
23	19	16	34	95	95	194	202	27	12	18	8	18	8	8	18	8	8	27	8	8	27	94	27	98	27	27	27	98	2	2	6	6	5	0.90512	0.0973765	0.926613	0.608532	0.974131	0.1739	2.33675	0.32709	0.397727	0.0270891	0.229663	-0.585782	0.332245	0.90512	0.0973765	0.926613
10	36	17	3	43	17	11	71	71	10	1	1	1	1	1	1	1	1	0	1	2	0	0	0	0	0	0	0	0	11	3	3	11	1	0.881481	0.208119	0.983989	6.23457	0.975482	1.14781	24.7302	0.610526	0.680573	0.0270952	0.285379	-0.726795	0.685783	0.881481	0.208119	0.983989
67	45	21	17	17	17	0	294	145	7	11	1	19	1	4	2	1	2	3	1	2	13	0	0	4	4	4	0	0	11	3	3	11	1	0.822171	0.719923	0.956386	7.73934	0.941713	1.5584	30.2374	0.890055	1.08606	0.0249119	0.567162	-0.576745	0.736952	0.822171	0.719923	0.956386
32	25	10	25	15	124	23	23	23	27	12	1	2	2	1	2	1	2	3	1	2	0	0	0	0	0	0	0	0	11	3	3	11	1	0.881846	0.131712	0.981148	3.83116	0.978972	0.816901	15.1929	0.577553	0.635862	0.0273486	0.253555	-0.73483	0.687201	0.881846	0.131712	0.981148
74	89	14	7	12	10	12	11	12	4	9	9	9	4	4	3	4	396	6	4	4	6	4	4	4	4	4	0	4	3	3	3	3	3	0.620703	2.28194	0.734493	4.46995	0.847561	1.63209	15.5979	1.59363	2.07595	0.0191046	1.18937	-0.290712	0.699649	0.620703	2.28194	0.734493
57	7	16	7	41	10	6	6	6	4	4	9	9	4	4	9	4	4	4	6	4	4	4	4	4	4	4	0	4	3	3	3	3	3	0.879229	0.91807	0.894026	5.46396	0.954906	0.978721	20.9378	0.616625	0.761789	0.0261369	0.445496	-0.520009	0.585169	0.879229	0.91807	0.894026
95	22	30	12	76	8	190	190	0	2	153	39	2	1	1	2	1	2	3	6	4	4	0	0	0	0	0	0	0	11	3	3	11	1	0.833216	0.33954	0.982996	9.55664	0.959015	1.74535	37.887	0.844431	0.973026	0.0257786	0.435051	-0.684298	0.769028	0.833216	0.33954	0.982996
43	52	12	7	4	10	12	6	6	4	4	9	9	4	4	9	4	4	6	4	4	6	4	4	4	4	4	0	4	3	3	3	3	3	0.699057	1.73456	0.875169	6.85977	0.893255	1.85641	25.7045	1.3289	1.67979	0.0218584	0.892557	-0.450171	0.7467	0.699057	1.73456	0.875169
8	18	18	30	7	7	5	9	164	73	44	5	44	44	44	5	0	44	5	5	5	5	5	5	5	5	5	5	5	2	2	2	2	6	0.95764	0.0708668	0.96573	1.03	0.988308	0.18675	4.04912	0.2037	0.236665	0.028347	0.133431	-0.676279	0.370684	0.95764	0.0708668	0.96573
28	77	15	16	12	5	1	2	1	47	83	83	83	83	83	83	83	83	1	83	83	1	1	1	1	1	1	1	1	55	55	55	55	4	0.646063	5.63518	0.626951	7.42564	0.84037	1.97317	24.0674	1.53421	2.04458	0.0194264	1.25466	-0.247856	0.598739	0.646063	5.63518	0.626951
85	12	14	11	4	117	10	4	4	6	6	6	6	6	6	6	4	4	6	4	4	6	4	4	4	4	4	0	4	3	3	3	3	3	0.805262	1.45034	0.891273	6.05147	0.926026	1.32832	22.7555	0.929451	1.17484	0.0242027	0.661768	-0.487152	0.671563	0.805262	1.45034	0.891273
68	52	15	7	10	10	12	6	6	4	4	9	9	4	4	9	4	396	6	4	4	6	4	4	4	4	4	0	4	3	3	3	3	3	0.684869	3.98525	0.770217	8.59825	0.861389	2.11989	30.4077	1.4645	1.93547	0.0205159	1.14029	-0.318526	0.691557	0.684869	3.98525	0.770217
14	8	30	32	43	43	0	13	0	2	1	1	1	1	1	1	1	2	0	1	1	0	0	0	0	0	0	0	0	11	0	3	11	1	0.857176	0.209153	0.985519	6.65467	0.972092	1.30328	26.4095	0.707303	0.78554	0.0267396	0.31298	-0.738616	0.709275	0.857176	0.209153	0.985519
72	15	20	3	9	43	71	295	180	10	1	1	1	1	1	1	1	2	0	1	1	0	0	0	0	0	0	0	0	11	3	3	11	1	0.944664	0.0974975	0.988616	4.18599	0.987962	0.629734	16.6465	0.3187	0.355768	0.0282455	0.160706	-0.752868	0.55855	0.944664	0.0974975	0.988616
80	63	14	3	9	43	71	295	180	10	11	1	1	1	1	2	11	11	0	1	1	13	0	0	0	0	0	13	13	0	0	0	0	2	0.975562	0.0393626	0.992556	2.80753	0.994889	0.351905	11.1908	0.156829	0.173032	0.0288863	0.0787188	-0.789026	0.428287	0.975562	0.0393626	0.992556
26	23	18	0	66	7	12	11	137	45	3	1	204	3	3	3	1	2	3	1	4	6	4	4	4	4	4	0	4	3	3	3	3	3	0.836712	0.737752	0.914936	4.65925	0.94417	0.994788	17.8992	0.762689	0.936778	0.0251868	0.52234	-0.51475	0.636041	0.836712	0.737752	0.914936
48	8	1	32	93	43	71	93	71	10	1	1	1	1	1	1	1	1	0	1	1	0	0	0	0	0	0	0	0	11	0	3	11	1	0.88008	0.168351	0.981853	5.2648	0.977259	1.01556	20.8908	0.612349	0.675575	0.0272254	0.268598	-0.744198	0.71486	0.88008	0.168351	0.981853
68	91	27	110	110	910	12	116	110	17	64	557	9	4	4	64	4	4	6	4	4	6	4	4	4	4	4	0	4	3	3	3	3	3	0.782957	1.43283	0.839942	3.70349	0.914655	1.04243	13.3811	0.979407	1.2424	0.0235021	0.723676	-0.418389	0.605838	0.782957	1.43283	0.839942
54	18	14	30	7	7	5	9	164	73	44	44	44	44	8	5	44	44	5	5	5	5	5	5	5	5	5	5	5	2	2	2	2	6	0.845921	0.236092	0.876494	0.929616	0.956501	0.319544	3.48237	0.576291	0.698027	0.0256437	0.398028	-0.471039	0.451905	0.845921	0.236092	0.876494
2	12	13	11	4	117	10	4	4	6	6	6	6	6	6	11	11	11	0	1	1	13	15	0	0	0	15	13	13	0	0	0	0	2	0.918717	0.107666	0.985344	4.87351	0.980343	0.585336	19.3864	0.34803	0.408259	0.0276495	0.191436	-0.734661	0.495571	0.918717	0.107666	0.985344
76	11	28	0	66	7	79	12	11	43	35	4	9	4	4	9	4	4	6	4	2	6	4	4	4	4	0	0	4	3	3	3	3	3	0.77183	2.27864	0.777192	4.88592	0.904242	1.22876	17.265	1.06383	1.3576	0.0229927	0.829893	-0.323588	0.599737	0.77183	2.27864	0.777192
4	66	26	30	7	7	5	5	164	73	4	5	4	5	5	5	44	5	5	5	5	5	5	132	5	5	5	27	5	2	2	2	2	6	0.76875	0.548914	0.837785	1.29448	0.927001	0.549511	4.629	0.856988	1.06761	0.0236415	0.601679	-0.413605	0.52109	0.76875	0.548914	0.837785
24	33	21	101	101	7	5	14	5	18	44	44	44	44	44	5	44	44	5	5	4	924	5	5	5	5	5	5	5	2	2	2	2	6	0.931584	0.0913451	0.966634	1.71266	0.983324	0.33385	6.75929	0.320953	0.369683	0.0278467	0.190169	-0.672523	0.489565	0.931584	0.0913451	0.966634
79	14	11	2	29	29	222	198	137	45	2	1	3	1	1	1	1	2	3	1	2	0	0	0	0	0	0	0	0	11	3	3	11	1	0.867999	0.158288	0.984859	4.9396	0.974508	1.1068	19.6001	0.613898	0.683229	0.0270229	0.274936	-0.726707	0.649407	0.867999	0.158288	0.984859
66	17	30	34	95	95	194	202	27	3	18	18	18	18	8	18	8	8	27	8	8	27	94	27	98	27	27	27	98	6	6	6	6	5	0.9688	0.0907621	0.966692	1.06507	0.991144	0.185603	4.16952	0.163038	0.187186	0.0286677	0.100789	-0.715336	0.356816	0.9688	0.0907621	0.966692
47	49	2	13	7	18	9	9	9	44	0	0	0	0	0	0	0	0	9	0	0	9	9	9	9	9	9	5	9	102	102	102	102	13	0.945322	0.124076	0.975589	3.70756	0.984674	0.472534	14.7062	0.27761	0.323207	0.028063	0.176117	-0.689363	0.475699	0.945322	0.124076	0.975589
86	84	2	3	9	9	203	295	387	397	490	585	585	585	585	585	585	585	667	667	667	667	758	846	940	1027	1109	1195	1282	1375	1465	1548	1548	46	0.680192	2.17464	0.96638	49.4578	0.916356	6.02872	195.657	1.55166	1.80878	0.0226009	0.75646	-0.646827	0.83448	0.680192	2.17464	0.96638
20	21	4	41	32	32	34	8	8	214	17	17	17	17	17	17	17	17	8	17	17	8	8	8	8	8	8	8	8	115	115	115	115	14	0.934064	0.257972	0.981658	14.9334	0.98552	1.26592	59.4757	0.353883	0.398609	0.0281202	0.170833	-0.773299	0.565932	0.934064	0.257972	0.981658
59	50	14	4	106	43	282	197	13	34	46	1	46	46	1	46	1	2	136	1	2	0	229	320	0	0	0	0	488	7	3	3	11	1	0.838386	0.245911	0.98531	8.63637	0.967536	1.6106	34.2996	0.815249	0.909862	0.0262991	0.36666	-0.720423	0.776216	0.838386	0.245911	0.98531
25	70	5	12	76	17	0	190	78	50	153	39	2	2	1	2	1	2	3	39	2	0	0	0	4	0	0	0	0	11	3	3	11	1	0.730775	0.878532	0.965052	11.8788	0.917722	2.5268	46.6365	1.27866	1.5501	0.0229762	0.747736	-0.586418	0.829053	0.730775	0.878532	0.965052
67	18	19	30	7	7	5	9	164	18	44	18	44	44	44	5	44	44	5	5	5	912	105	132	5	5	5	144	130	2	91	2	2	6	0.759513	0.504193	0.807135	1.27668	0.92742	0.589133	4.60252	0.924976	1.1365	0.0235306	0.622576	-0.410397	0.585882	0.759513	0.504193	0.807135
50	70	14	12	76	17	0	3	78	7	2	39	2	2	1	2	11	11	0	1	1	13	0	0	0	0	0	13	13	0	0	0	0	2	0.959965	0.0931357	0.990316	5.0639	0.990353	0.611582	20.1625	0.242781	0.274712	0.0284992	0.133482	-0.744869	0.505553	0.959965	0.0931357	0.990316
89	33	27	101	101	7	5	14	5	73	44	44	44	44	44	5	44	44	5	5	4	5	5	5	5	5	5	5	5	2	2	2	2	6	0.931072	0.0889659	0.982515	2.5557	0.985755	0.517471	10.1338	0.378852	0.420168	0.0280208	0.190041	-0.734321	0.613848	0.931072	0.0889659	0.982515
75	82	21	17	8	8	0	223	13	7	11	254	2	2	1095	926	4	2	3	4	2	941	0	0	4	0	0	0	0	11	3	3	11	1	0.891266	0.3817	0.973781	6.96347	0.966712	1.16472	27.4722	0.580552	0.693458	0.0267088	0.359309	-0.646498	0.652306	0.891266	0.3817	0.973781
38	90	20	109	109	117	10	68	4	34	11	6	6	1	6	40	1093	1251	148	1103	6	4	4	4	4	4	4	0	4	3	3	3	3	3	0.80769	0.814462	0.960648	9.9137	0.936951	1.85995	38.8403	0.962326	1.17824	0.0245601	0.610588	-0.578427	0.769852	0.80769	0.814462	0.960648
96	61	7	12	76	8	190	190	78	50	153	39	2	2	1	2	1	2	3	39	2	0	0	0	4	0	0	0	0	11	3	3	11	1	0.759321	0.808684	0.971819	13.7976	0.927488	2.59641	54.3816	1.1678	1.40887	0.0236716	0.677454	-0.603998	0.805717	0.759321	0.808684	0.971819
4	94	18	52	5	5	1	1	1	47	83	83	83	83	83	83	83	83	1	4	4	6	4	4	4	4	4	0	4	3	3	3	3	3	0.750476	1.82693	0.860502	8.03985	0.902653	1.76597	30.3325	1.17703	1.49976	0.022643	0.846739	-0.427713	0.71589	0.750476	1.82693	0.860502
64	86	22	15	116	1	53	53	53	0	104	204	204	204	3	3	1	204	53	155	2	53	53	53	53	53	53	53	53	66	66	66	3	3	0.934191	0.169858	0.959209	2.05964	0.981289	0.436229	8.06869	0.355429	0.412555	0.027807	0.223149	-0.636076	0.539668	0.934191	0.169858	0.959209
68	51	19	10	8	17	0	3	13	7	50	9	2	2	1	2	1	2	3	1	2	0	0	0	4	0	0	0	0	11	3	3	11	1	0.617898	0.907131	0.958828	11.713	0.892204	3.08436	45.9447	1.68019	2.03131	0.0208885	0.911728	-0.56821	0.882852	0.617898	0.907131	0.958828
72	54	26	13	18	18	9	9	9	44	0	17	0	0	0	0	0	0	9	0	0	9	9	9	9	80	9	5	9	102	102	102	102	13	0.952008	0.0923689	0.989711	4.54799	0.990518	0.596589	18.0996	0.277626	0.306576	0.0284719	0.1336	-0.758405	0.534436	0.952008	0.0923689	0.989711
36	4	7	7	10	10	12	7	11	4	9	9	9	4	4	9	4	4	6	4	4	6	4	4	4	4	4	0	4	3	3	3	3	3	0.735657	2.51991	0.864828	7.78711	0.894686	1.88791	28.6285	1.21346	1.57762	0.0223194	0.875149	-0.454623	0.720012	0.735657	2.51991	0.864828
75	35	6	102	15	10	7	7	61	34	4	5	4	1	4	3	4	6	6	6	4	4	4	4	101	4	4	0	4	3	3	3	11	1	0.926661	0.16408	0.960288	2.60349	0.976879	0.381913	10.2499	0.326256	0.392838	0.0275067	0.228756	-0.627728	0.438587	0.926661	0.16408	0.960288
39	57	29	17	8	8	0	3	13	2	50	11	2	1	1	2	1	2	3	39	1	0	0	0	0	0	0	0	0	0	3	3	11	1	0.79754	0.440156	0.973379	12.157	0.94794	2.26142	48.1877	0.980344	1.14088	0.0249702	0.504768	-0.634231	0.745818	0.79754	0.440156	0.973379
61	12	29	11	4	117	10	4	4	6	6	6	6	6	6	6	4	4	4	6	6	4	4	0	4	4	4	0	4	3	91	2	3	3	0.834996	1.46605	0.843149	5.01793	0.930074	1.01213	18.6057	0.757745	0.968248	0.0247736	0.592565	-0.491554	0.52511	0.834996	1.46605	0.843149
44	68	7	7	12	10	12	12	12	4	9	9	9	4	4	9	4	4	6	4	4	6	4	4	4	4	4	0	4	3	3	3	3	3	0.8252	1.62854	0.874773	5.30207	0.929933	1.15709	19.5797	0.826829	1.05885	0.0246263	0.613619	-0.503779	0.603853	0.8252	1.62854	0.874773
48	15	1	3	43	43	71	71	71	10	1	1	1	1	1	1	1	1	0	1	1	0	0	0	0	0	0	0	0	11	3	3	11	1	0.916843	0.211545	0.983808	5.44489	0.981843	0.873356	21.568	0.447978	0.502358	0.0277249	0.219301	-0.740002	0.613525	0.916843	0.211545	0.983808
47	73	3	25	15	124	23	23	23	9	12	12	12	12	12	2	1	24	3	12	2	0	23	23	4	23	23	23	23	11	3	28	129	31	0.601116	0.512409	0.971145	11.451	0.918671	3.05912	45.2916	1.68835	1.90966	0.0222892	0.71401	-0.654541	0.888646	0.601116	0.512409	0.971145
68	66	11	30	7	7	5	9	164	73	44	18	44	44	44	5	44	44	5	5	5	5	5	5	5	5	5	5	5	2	2	2	2	6	0.931991	0.0911872	0.956934	1.29129	0.982761	0.271904	5.07399	0.307209	0.357476	0.027804	0.191297	-0.64622	0.45644	0.931991	0.0911872	0.956934
69	92	27	111	4	117	4	4	4	6	4	6	6	4	11	6	4	6	4	4	6	4	4	4	4	4	4	0	4	3	3	3	3	3	0.84765	0.538846	0.97513	10.709	0.955527	1.6938	42.2971	0.798641	0.946601	0.0257532	0.473083	-0.63421	0.759966	0.84765	0.538846	0.97513
16	88	27	1	0	0	194	286	96	3	18	18	18	18	8	18	8	8	27	8	8	27	94	27	98	27	27	5	98	6	6	6	6	5	0.970218	0.0581871	0.967102	0.914906	0.993118	0.186874	3.60144	0.17036	0.190509	0.0287584	0.0972956	-0.697688	0.398887	0.970218	0.0581871	0.967102
46	27	28	30	7	7	5	9	5	18	44	44	44	5	5	5	44	44	5	5	5	5	5	5	5	5	5	5	5	2	2	2	2	6	0.904077	0.399974	0.931133	2.70125	0.967243	0.540044	10.405	0.458851	0.554832	0.0269205	0.31847	-0.594535	0.518683	0.904077	0.399974	0.931133
24	40	20	1	0	0	194	286	96	3	18	18	18	44	8	997	8	1185	27	8	8	27	94	27	98	27	27	27	98	6	6	6	6	5	0.946716	0.0589879	0.955604	0.741543	0.988089	0.134609	2.90718	0.200354	0.231122	0.0281832	0.130337	-0.622699	0.306573	0.946716	0.0589879	0.955604
10	71	24	0	66	7	79	12	12	45	3	4	3	4	3	3	204	4	6	1	2	0	0	0	0	0	4	0	4	3	3	3	3	3	0.86492	0.820046	0.884726	4.37839	0.950996	0.903437	16.6935	0.686953	0.84168	0.0257747	0.496292	-0.468695	0.621985	0.86492	0.820046	0.884726
47	62	24	2	29	29	222	198	137	5	2	1	3	1	1	1	1	2	0	1	2	0	0	0	0	0	0	0	0	11	3	3	11	1	0.914351	0.175668	0.972566	3.77812	0.977205	0.674061	14.9368	0.438587	0.507911	0.0274088	0.257481	-0.67318	0.586342	0.914351	0.175668	0.972566
88	5	13	25	15	10	7	7	7	34	19	1	12	12	12	2	1	2	3	12	2	0	0	0	4	0	0	0	0	11	3	3	11	1	0.816761	0.339478	0.979396	8.06418	0.955569	1.63753	31.9173	0.879021	1.01961	0.0255001	0.454301	-0.674845	0.75672	0.816761	0.339478	0.979396
52	43	13	104	104	904	12	116	110	17	64	557	9	4	4	9	4	4	6	4	4	6	4	4	4	4	4	0	4	100	100	3	3	3	0.726334	1.7544	0.861136	5.91452	0.895767	1.61433	21.9037	1.23008	1.57809	0.0221705	0.869476	-0.433211	0.70535	0.726334	1.7544	0.861136
3	60	8	11	4	117	10	4	4	34	11	11	11	1	11	11	11	11	0	1	1	13	15	0	0	0	0	13	13	0	0	0	0	2	0.903323	0.956593	0.971851	10.4517	0.97096	1.36522	40.8502	0.520269	0.619783	0.0271498	0.297452	-0.718721	0.606923	0.903323	0.956593	0.971851
25	79	5	25	15	10	7	7	7	9	12	12	12	12	12	2	1	2	3	12	2	0	0	0	4	0	0	0	0	11	3	3	11	1	0.622701	1.91507	0.941422	18.1946	0.864239	4.02954	70.8633	1.75119	2.22462	0.0198286	1.10387	-0.499568	0.861758	0.622701	1.91507	0.941422
6	27	26	30	7	7	5	9	5	18	18	44	18	44	5	5	44	44	6	5	5	5	5	5	5	5	4	5	16	2	2	2	2	6	0.875901	0.153921	0.974652	3.18264	0.974235	0.807121	12.5766	0.613712	0.687772	0.0269648	0.301247	-0.697178	0.69394	0.875901	0.153921	0.974652
13	75	20	30	7	7	5	9	5	73	44	44	83	44	44	5	44	44	5	5	5	5	5	5	5	5	5	5	5	2	2	2	2	6	0.812369	0.342327	0.906098	2.12326	0.943705	0.63128	8.15072	0.740954	0.909388	0.0248831	0.482886	-0.537433	0.590168	0.812369	0.342327	0.906098
70	4	8	7	12	10	12	7	11	4	9	9	9	4	4	9	4	4	6	4	4	6	4	4	4	4	4	0	4	3	3	3	3	3	0.713546	1.43748	0.916849	9.66111	0.897326	2.30587	37.207	1.33623	1.68419	0.0220094	0.881844	-0.485075	0.788138	0.713546	1.43748	0.916849
35	34	26	17	8	8	0	223	13	7	11	1	2	2	1	2	1	2	3	1	2	0	0	0	0	0	0	0	0	3	3	3	11	1	0.863964	0.391949	0.979707	8.68043	0.962953	1.47486	34.3298	0.701531	0.822511	0.0262864	0.39056	-0.674702	0.69637	0.863964	0.391949	0.979707
75	75	14	30	7	7	5	9	5	73	44	44	44	5	44	5	491	491	102	5	5	5	5	5	5	5	5	5	5	2	2	2	2	6	0.827815	0.565567	0.873294	2.11774	0.938683	0.585268	7.90539	0.719829	0.897415	0.0248298	0.529122	-0.463185	0.523921	0.827815	0.565567	0.873294
40	55	12	7	12	10	69	11	61	6	9	9	9	4	4	9	4	4	6	4	4	6	4	4	4	4	4	0	4	3	3	3	3	3	0.736197	1.11551	0.926797	8.77046	0.909492	2.07427	33.9663	1.2185	1.51665	0.0227556	0.778824	-0.514517	0.751218	0.736197	1.11551	0.926797
96	52	9	7	12	10	12	6	6	4	4	9	9	4	4	9	4	4	6	4	4	6	0	4	4	4	4	0	4	3	3	3	3	3	0.739879	0.983938	0.931137	7.29572	0.914306	1.874	28.199	1.19114	1.47624	0.0229871	0.753092	-0.530365	0.777955	0.739879	0.983938	0.931137
95	4	6	7	12	10	12	7	6	4	9	9	9	4	4	9	4	4	6	4	4	6	4	4	4	4	4	0	4	3	3	3	3	3	0.671144	2.19761	0.892836	9.96006	0.87407	2.54558	37.6426	1.51215	1.94626	0.0207258	1.03867	-0.445786	0.790125	0.671144	2.19761	0.892836
60	42	16	103	103	4	10	68	4	6	4	6	6	6	6	40	4	6	4	6	6	4	4	4	4	4	4	0	4	3	3	3	3	3	0.908681	0.440762	0.96315	6.09249	0.969785	0.966432	23.9292	0.508189	0.611615	0.0270405	0.3376	-0.612836	0.63408	0.908681	0.440762	0.96315
65	81	2	107	42	7	5	14	419	18	44	44	44	44	44	5	44	44	5	5	5	5	5	5	5	5	5	5	5	2	2	2	2	6	0.89011	0.220528	0.961513	2.6154	0.971275	0.660824	10.2411	0.537584	0.62389	0.0269426	0.304194	-0.674589	0.615273	0.89011	0.220528	0.961513
71	31	15	25	15	10	7	7	7	9	12	1	12	12	12	2	1	2	6	4	2	0	0	0	4	0	4	0	0	11	3	3	11	1	0.822759	0.434423	0.964063	5.9525	0.953158	1.3073	23.3756	0.839182	0.986149	0.0254807	0.469919	-0.628512	0.727243	0.822759	0.434423	0.964063
59	84	22	3	43	43	71	71	71	10	490	1	1	1	1	1	1	1	0	1	1	0	0	846	0	0	0	0	0	11	0	3	11	1	0.873138	0.180031	0.989266	8.65284	0.977958	1.42805	34.4313	0.664995	0.726162	0.0271845	0.268598	-0.760915	0.73522	0.873138	0.180031	0.989266
80	45	15	17	8	8	0	294	145	7	11	1	2	2	1	2	1	11	0	1	1	13	0	0	0	0	0	13	13	0	0	0	0	2	0.92646	0.164627	0.990149	8.25389	0.983368	1.07587	32.8509	0.41617	0.469582	0.0278283	0.210548	-0.742521	0.619007	0.92646	0.164627	0.990149
44	67	14	34	95	95	194	202	27	12	18	18	18	18	8	18	8	8	27	8	8	27	94	27	98	27	27	27	98	6	6	6	6	5	0.815674	0.199611	0.891907	0.790956	0.954483	0.301625	2.96421	0.621011	0.737786	0.0251603	0.414999	-0.373541	0.416437	0.815674	0.199611	0.891907
48	6	1	13	18	18	9	9	9	44	0	0	0	0	0	0	0	0	9	0	0	9	9	9	9	9	9	5	9	102	102	102	102	13	0.922061	0.139675	0.986883	6.1222	0.98368	0.886625	24.3491	0.41903	0.46835	0.027861	0.199951	-0.752201	0.612801	0.922061	0.139675	0.986883
51	19	11	34	95	95	194	202	27	13	22	22	18	18	8	22	22	8	27	22	8	27	94	27	98	27	27	27	98	6	6	6	6	5	0.983199	0.084084	0.973375	1.83195	0.995377	0.170626	7.2437	0.0963552	0.109209	0.0289835	0.0634859	-0.706573	0.287638	0.983199	0.084084	0.973375
16	95	24	7	12	10	69	28	6	4	9	9	9	4	4	9	4	4	6	4	4	6	4	4	4	4	4	0	4	3	3	3	3	3	0.808081	1.57782	0.894823	7.48823	0.924209	1.49529	28.3751	0.93049	1.19256	0.0241394	0.683683	-0.472305	0.65561	0.808081	1.57782	0.894823
73	2	26	4	106	43	282	197	13	113	46	46	46	46	1	46	46	46	136	1	2	0	0	0	0	0	0	669	0	11	3	3	11	1	0.66896	2.40944	0.934592	15.6777	0.904897	3.38643	60.3012	1.54416	1.85181	0.0221341	0.825134	-0.606245	0.847133	0.66896	2.40944	0.934592
93	95	4	7	12	10	69	28	6	4	9	9	9	4	4	9	4	4	6	4	4	6	4	4	4	4	4	0	4	3	3	3	3	3	0.715305	2.21773	0.897798	10.9202	0.887232	2.38208	41.4631	1.35646	1.75336	0.0217091	0.959903	-0.444934	0.77565	0.715305	2.21773	0.897798
24	47	15	7	12	10	69	7	6	47	9	9	9	4	4	9	4	4	6	4	4	6	4	4	4	4	4	0	4	3	3	3	3	3	0.777886	2.39386	0.865197	8.44091	0.907819	1.77667	31.3698	1.08048	1.40444	0.0232604	0.805475	-0.438577	0.680742	0.777886	2.39386	0.865197
79	28	3	8	12	4	10	4	4	6	6	6	6	6	6	40	4	6	4	6	6	4	4	4	4	4	4	0	4	3	3	3	0	2	0.882237	0.343994	0.973999	8.90809	0.966275	1.31073	35.2884	0.615944	0.723881	0.0265918	0.361877	-0.660172	0.676633	0.882237	0.343994	0.973999
30	5	8	25	15	10	10	7	61	34	1	1	1	1	1	1	1	1	0	1	1	0	0	0	0	0	0	0	0	11	0	3	11	1	0.818528	0.335636	0.986333	12.3266	0.966032	2.02131	48.9708	0.910004	1.00581	0.0261555	0.380024	-0.733114	0.799187	0.818528	0.335636	0.986333
35	90	20	109	109	4	10	68	4	6	4	6	6	6	979	40	1093	6	4	6	6	4	4	4	4	4	4	0	4	3	3	3	3	3	0.769743	1.22713	0.941153	10.1206	0.917966	2.09448	39.2553	1.11897	1.40545	0.0234282	0.743277	-0.525207	0.774577	0.769743	1.22713	0.941153
79	81	26	107	42	7	5	9	419	18	44	44	44	44	44	5	44	44	5	5	5	5	1099	5	5	5	5	5	5	2	2	2	2	6	0.960081	0.0561355	0.988129	2.42265	0.992284	0.397062	9.63448	0.238179	0.260558	0.0286239	0.113512	-0.77367	0.509921	0.960081	0.0561355	0.988129
55	7	4	7	41	10	6	6	6	4	9	9	9	4	4	9	4	4	6	4	4	6	4	4	4	4	4	0	4	3	3	3	3	3	0.804164	1.1577	0.935321	9.17086	0.92895	1.77792	35.5257	0.974206	1.22298	0.0242352	0.666403	-0.526605	0.743705	0.804164	1.1577	0.935321
96	92	21	111	4	4	4	4	4	6	4	6	6	6	6	6	4	6	4	4	6	4	4	4	4	4	4	0	4	3	3	3	3	3	0.841556	0.907708	0.937369	8.06596	0.943907	1.43428	31.3561	0.798264	0.984528	0.0252914	0.534174	-0.563435	0.68677	0.841556	0.907708	0.937369
24	94	26	52	5	5	1	1	1	51	83	83	83	83	83	83	83	83	1	83	83	1	1	1	1	1	1	1	1	55	55	55	55	4	0.663143	4.45459	0.703418	6.36885	0.854218	1.79796	21.0208	1.45188	1.91945	0.0200779	1.14298	-0.29081	0.613297	0.663143	4.45459	0.703418
25	80	5	106	4	10	6	6	6	4	9	9	9	4	4	9	4	4	6	4	4	6	4	4	4	4	4	0	4	3	3	3	3	3	0.731595	2.01999	0.889205	9.50422	0.895056	2.13332	35.9969	1.2808	1.64623	0.0221726	0.906298	-0.446338	0.765076	0.731595	2.01999	0.889205
81	83	11	108	15	10	7	6	0	6	9	9	9	6	5	40	4	6	4	6	6	4	755	843	4	1024	16	0	4	123	123	123	0	2	0.867633	0.34388	0.982753	9.93064	0.965613	1.55262	39.3787	0.699519	0.811425	0.0264003	0.383426	-0.677149	0.734368	0.867633	0.34388	0.982753
28	43	10	104	104	904	12	116	110	17	64	557	9	4	4	64	4	4	6	4	4	6	4	4	4	4	4	0	4	100	100	3	3	3	0.72629	1.44756	0.849056	4.78583	0.895987	1.39288	17.6958	1.22255	1.54838	0.0221228	0.866126	-0.408827	0.69929	0.72629	1.44756	0.849056
84	56	3	32	43	8	0	3	0	7	2	1	2	2	1	2	1	2	3	1	2	0	0	0	0	0	0	0	0	11	3	3	11	1	0.807596	0.266282	0.982634	7.30606	0.96187	1.60425	28.958	0.919849	1.02693	0.0258148	0.41015	-0.713877	0.784754	0.807596	0.266282	0.982634
32	46	11	52	5	5	1	1	1	51	83	83	83	83	4	83	4	83	1	4	83	6	1	132	1	1	1	1	1	3	55	3	3	3	0.65288	3.90216	0.700324	6.29782	0.849482	1.8941	21.2891	1.51859	2.01477	0.0197425	1.19076	-0.26524	0.651195	0.65288	3.90216	0.700324
35	43	10	104	104	904	12	116	110	17	64	557	9	4	4	64	4	4	6	4	4	6	4	4	4	4	4	0	4	100	100	3	3	3	0.719103	2.25921	0.822551	5.36258	0.885523	1.52514	19.1911	1.26022	1.63103	0.0217471	0.934899	-0.390479	0.687215	0.719103	2.25921	0.822551
41	9	27	10	8	17	0	3	0	7	2	1	2	2	1	2	11	2	3	1	2	0	0	0	0	0	0	0	0	11	3	3	11	1	0.82201	0.533871	0.977187	11.6881	0.950084	2.00178	46.2187	0.891148	1.05547	0.0253065	0.495025	-0.654175	0.753881	0.82201	0.533871	0.977187
17	90	24	109	109	117	10	68	4	6	4	6	6	6	979	979	1093	6	4	6	4	4	4	4	1790	4	4	0	4	3	3	3	3	3	0.783502	1.24858	0.922813	8.06412	0.922142	1.72942	31.0079	1.05779	1.32322	0.0237387	0.716597	-0.508483	0.755119	0.783502	1.24858	0.922813
8	7	7	7	41	10	6	6	6	4	9	9	9	4	4	9	4	4	6	4	4	6	4	4	4	4	4	0	4	3	3	3	3	3	0.811441	1.17219	0.932031	9.81476	0.930722	1.77501	38.0868	0.941827	1.17814	0.0244059	0.646176	-0.534932	0.725649	0.811441	1.17219	0.932031
63	84	19	3	9	8	71	71	180	10	490	1	1	1	585	585	1	1	0	1	1	964	1139	1227	1320	1407	474	864	562	11	244	244	244	21	0.807628	0.366122	0.977339	7.24753	0.955692	1.6041	28.624	0.927287	1.05221	0.0254767	0.455523	-0.681742	0.768663	0.807628	0.366122	0.977339
38	39	17	7	10	10	12	12	12	47	9	9	9	4	4	9	4	396	6	4	4	6	4	4	4	4	4	0	4	3	3	3	3	3	0.754375	1.42965	0.857198	4.4281	0.904979	1.29076	16.2828	1.11965	1.43002	0.0227874	0.805174	-0.423337	0.683578	0.754375	1.42965	0.857198
85	39	4	7	12	10	12	12	12	47	9	9	9	4	4	9	4	396	6	4	4	6	4	4	4	4	4	0	4	3	3	3	3	3	0.755825	1.51979	0.875398	5.78667	0.905582	1.52185	21.6269	1.14918	1.46674	0.0228191	0.816397	-0.440742	0.717589	0.755825	1.51979	0.875398
72	36	9	3	9	43	71	295	180	10	1	1	1	1	1	1	1	1	0	1	1	0	0	0	0	0	0	0	0	37	656	3	37	20	0.906753	0.173923	0.988696	7.88812	0.98278	1.09481	31.3786	0.481393	0.529983	0.0277399	0.206412	-0.759893	0.633294	0.906753	0.173923	0.988696
26	96	23	0	160	7	12	226	135	43	35	4	516	516	516	516	516	516	598	4	4	6	4	4	4	329	328	328	329	515	515	224	597	30	0.750791	1.1908	0.918918	7.38757	0.911761	1.79897	28.3595	1.19425	1.48565	0.0229304	0.797129	-0.486001	0.782018	0.750791	1.1908	0.918918
48	61	1	12	76	76	190	190	78	50	153	39	2	2	1	2	1	2	3	39	2	0	0	0	4	0	522	0	0	11	3	3	129	31	0.658284	0.9135	0.971335	15.8987	0.905186	3.46415	62.6813	1.59039	1.8903	0.0217169	0.846883	-0.59676	0.883304	0.658284	0.9135	0.971335
47	95	3	7	12	10	7	28	6	4	9	9	9	4	4	9	4	4	6	4	4	6	0	0	4	0	4	0	0	11	3	3	11	1	0.694938	1.12081	0.951421	10.724	0.89977	2.56176	41.775	1.40429	1.7344	0.021918	0.853513	-0.54974	0.806313	0.694938	1.12081	0.951421
12	19	12	34	95	95	194	202	27	12	18	18	18	8	8	18	8	8	27	8	8	27	94	27	98	27	27	27	98	6	6	6	6	5	0.973145	0.0968122	0.975466	2.12813	0.993187	0.229031	8.4157	0.139721	0.157597	0.0287359	0.0917209	-0.677072	0.352256	0.973145	0.0968122	0.975466
56	77	29	16	12	5	1	2	1	51	83	83	83	83	83	83	83	83	1	83	83	1	1	1	1	1	1	0	1	55	55	55	55	4	0.65425	5.48348	0.548985	5.87389	0.841189	1.76571	18.0121	1.46851	1.953	0.0196649	1.21598	-0.213318	0.517946	0.65425	5.48348	0.548985
41	82	30	17	8	17	0	294	13	7	2	1	2	2	12	2	1	2	3	1	2	0	0	0	0	0	522	0	0	3	3	3	11	1	0.835779	0.41098	0.97629	7.5674	0.953565	1.48716	29.8586	0.798289	0.949019	0.0255774	0.453275	-0.670676	0.698906	0.835779	0.41098	0.97629
24	54	15	13	18	18	9	9	9	44	0	0	0	0	0	0	0	0	9	0	0	9	9	9	9	9	9	5	9	102	102	102	102	13	0.966548	0.0912734	0.989317	4.29968	0.991484	0.51125	17.1074	0.209116	0.237538	0.0286196	0.120796	-0.742066	0.482662	0.966548	0.0912734	0.989317
81	59	6	0	66	7	79	12	135	43	35	4	9	4	4	3	4	4	6	4	4	6	4	4	4	4	4	0	4	3	3	3	3	3	0.864063	0.609716	0.93054	4.48426	0.952341	0.92569	17.3273	0.669319	0.820155	0.025846	0.457395	-0.554686	0.621782	0.864063	0.609716	0.93054
49	18	22	30	131	7	5	9	164	73	4	44	44	44	44	5	44	8	5	5	5	5	4	5	5	5	5	5	5	2	2	2	2	6	0.959146	0.0665507	0.962667	1.09463	0.989382	0.206238	4.31198	0.207086	0.236301	0.0284091	0.133347	-0.667423	0.40492	0.959146	0.0665507	0.962667
59	89	14	7	10	10	12	11	61	5	9	4	9	4	4	3	4	4	6	4	4	6	4	4	4	4	1	0	4	3	3	55	3	3	0.683364	1.97053	0.751816	3.97972	0.871656	1.37813	13.9484	1.35101	1.748	0.0207365	1.02081	-0.302208	0.636737	0.683364	1.97053	0.751816
23	55	6	7	12	10	69	11	4	6	6	6	6	6	6	6	4	6	4	6	6	4	4	4	4	4	4	0	4	3	3	3	3	3	0.848662	0.702567	0.953558	8.97434	0.948292	1.51336	35.1948	0.765548	0.939272	0.025507	0.503303	-0.587503	0.69344	0.848662	0.702567	0.953558
6	21	4	41	32	32	34	8	8	214	17	17	17	17	17	17	17	17	8	17	17	8	8	8	8	8	8	8	8	115	115	115	115	14	0.908789	0.363396	0.992572	24.131	0.982486	2.10136	96.1607	0.509574	0.564784	0.0277189	0.223742	-0.769964	0.678708	0.908789	0.363396	0.992572
82	90	16	109	109	117	10	4	4	34	4	6	11	1	979	40	1093	6	6	4	4	6	4	4	4	144	4	0	4	3	3	3	3	3	0.906532	0.464985	0.94053	3.80291	0.966222	0.653197	14.7467	0.476243	0.57972	0.0268961	0.338321	-0.570187	0.536921	0.906532	0.464985	0.94053
89	52	6	7	12	10	12	6	6	4	9	9	9	4	4	9	4	4	6	4	4	6	4	4	4	4	4	0	4	3	3	3	3	3	0.662761	2.30554	0.856307	8.32952	0.869251	2.25486	31.0125	1.51551	1.95822	0.0204513	1.06635	-0.402742	0.773314	0.662761	2.30554	0.856307
46	96	26	0	160	7	79	226	135	43	35	4	516	516	516	516	516	516	598	4	4	6	4	4	4	138	4	123	283	100	100	224	3	3	0.904091	0.334374	0.9638	3.95264	0.97059	0.782572	15.4762	0.505625	0.602314	0.0270325	0.317756	-0.644461	0.607878	0.904091	0.334374	0.9638
76	50	24	4	106	43	282	197	13	34	11	46	46	46	1	46	46	46	3	46	2	9	229	0	0	0	0	0	0	11	3	3	11	1	0.867195	0.283541	0.98221	7.77906	0.966825	1.37235	30.8327	0.686011	0.791026	0.0264675	0.365471	-0.686375	0.714392	0.867195	0.283541	0.98221
39	87	11	7	10	10	12	12	12	47	9	9	9	4	4	9	4	396	6	4	4	6	4	4	4	4	4	0	4	3	3	3	3	3	0.748991	1.71539	0.887888	7.00994	0.903107	1.71742	26.3244	1.1929	1.51973	0.022663	0.841644	-0.451039	0.735231	0.748991	1.71539	0.887888
4	75	8	30	7	7	5	9	5	73	4	5	4	5	5	5	4	5	5	5	5	5	5	5	5	5	5	5	16	2	2	2	2	6	0.86598	0.228519	0.961702	3.20701	0.970184	0.80172	12.5995	0.635188	0.720603	0.0267667	0.318558	-0.694982	0.678862	0.86598	0.228519	0.961702
75	11	29	0	66	7	12	12	11	43	9	4	9	4	4	9	4	4	6	4	4	6	4	4	4	4	1	0	4	3	3	3	3	3	0.813948	1.42905	0.837991	4.19015	0.925847	1.01677	15.3316	0.886671	1.11752	0.0242458	0.671339	-0.390422	0.604441	0.813948	1.42905	0.837991
8	14	14	2	29	29	222	198	137	45	11	1	11	1	1	1	1	2	3	1	2	0	0	0	0	0	0	0	0	3	3	3	11	1	0.948409	0.129927	0.981825	3.78458	0.986825	0.565941	15.0084	0.300258	0.342162	0.0282204	0.171144	-0.714996	0.533719	0.948409	0.129927	0.981825
28	81	23	107	42	7	5	14	419	18	44	44	18	44	44	18	44	2	738	5	5	5	1099	5	5	5	5	5	5	2	2	2	2	6	0.94439	0.128634	0.97672	2.75984	0.986122	0.489585	10.9107	0.316855	0.3598	0.0281582	0.179333	-0.70297	0.543778	0.94439	0.128634	0.97672
11	43	23	104	104	904	12	116	110	17	64	557	4	4	4	9	4	4	6	4	4	6	4	4	4	4	4	0	4	100	3	3	3	3	0.820119	1.38762	0.864911	4.93891	0.928683	1.13008	18.368	0.875385	1.10637	0.024448	0.649313	-0.442728	0.639274	0.820119	1.38762	0.864911
53	87	16	7	10	10	12	12	12	47	9	9	9	4	4	9	4	4	6	4	4	6	4	4	4	4	4	0	4	3	3	3	3	3	0.725959	2.56397	0.784569	5.53549	0.884656	1.49841	19.578	1.25566	1.62294	0.0217526	0.961728	-0.323585	0.648279	0.725959	2.56397	0.784569
54	79	23	25	15	10	7	7	61	9	12	1	12	12	12	9	1	2	3	12	2	0	0	0	4	0	0	0	0	11	3	3	11	1	0.78241	0.526063	0.971854	9.39171	0.940644	1.94636	37.0408	1.03768	1.22784	0.0245193	0.566307	-0.632536	0.782291	0.78241	0.526063	0.971854
4	5	11	25	15	10	7	7	7	34	19	1	12	12	12	2	1	2	3	12	2	0	0	0	4	0	0	0	0	11	3	3	11	1	0.79935	0.485332	0.971837	9.26791	0.946082	1.91862	36.5863	0.970947	1.1498	0.0248938	0.540143	-0.6334	0.787509	0.79935	0.485332	0.971837
78	65	27	34	95	95	194	202	27	13	44	44	22	18	8	18	8	8	27	8	8	27	94	27	98	27	27	27	98	6	6	6	6	5	0.971308	0.0286475	0.972028	0.572799	0.993859	0.101049	2.26255	0.143585	0.158771	0.0287482	0.0855086	-0.667465	0.328189	0.971308	0.0286475	0.972028
61	23	8	0	66	7	79	11	137	45	9	1	3	3	3	3	1	2	3	1	2	0	0	0	4	4	0	0	0	3	3	3	3	3	0.954185	0.106736	0.979233	2.69221	0.988001	0.447687	10.6621	0.269792	0.30883	0.0283335	0.159334	-0.713253	0.524576	0.954185	0.106736	0.979233
48	52	1	7	10	10	12	12	12	47	9	9	9	4	4	9	4	4	6	4	4	6	4	4	4	4	4	0	4	3	3	3	3	3	0.625852	3.86315	0.824898	10.1675	0.839464	2.72803	36.807	1.71222	2.27254	0.0191314	1.26008	-0.359442	0.772375	0.625852	3.86315	0.824898
15	15	9	3	9	8	13	295	387	10	1	1	11	1	1	11	11	11	0	1	1	13	0	0	0	0	0	13	13	0	0	0	0	2	0.960198	0.0780727	0.989665	4.41251	0.99255	0.526915	17.572	0.237376	0.259398	0.028651	0.109147	-0.786266	0.50728	0.960198	0.0780727	0.989665
73	12	12	11	4	117	10	4	4	6	6	6	6	6	6	6	4	6	4	6	6	4	0	0	4	4	0	0	4	3	3	3	3	3	0.779198	0.658283	0.970681	11.7173	0.937526	2.25287	46.2109	1.06608	1.26965	0.0243181	0.598964	-0.617776	0.780743	0.779198	0.658283	0.970681
94	65	6	34	95	95	194	202	27	12	18	18	18	18	8	18	8	8	27	8	8	27	94	27	98	27	27	27	98	6	6	6	6	5	0.95521	0.18299	0.96923	3.36449	0.990409	0.313739	13.275	0.184693	0.208886	0.0284955	0.109927	-0.669119	0.361962	0.95521	0.18299	0.96923
41	91	27	110	110	910	12	116	110	17	64	557	9	4	4	9	4	4	6	4	4	6	4	4	4	4	4	0	4	3	3	3	3	3	0.797867	1.37515	0.847873	3.9411	0.920598	1.02112	14.3892	0.928486	1.17501	0.0238763	0.690793	-0.429119	0.607986	0.797867	1.37515	0.847873
24	61	15	12	76	8	190	190	78	50	2	39	2	2	4	2	1	2	3	39	2	0	0	0	4	0	0	0	0	11	3	3	11	1	0.826678	0.708238	0.955801	8.28155	0.943708	1.61689	32.418	0.871562	1.06031	0.0250595	0.549999	-0.577336	0.728489	0.826678	0.708238	0.955801
81	60	13	11	4	117	10	4	4	34	6	6	4	6	6	11	11	11	0	1	1	13	15	0	0	0	15	13	13	0	0	0	0	2	0.922396	0.192626	0.962689	6.56709	0.979487	0.843016	26.0757	0.405198	0.465141	0.0276157	0.229033	-0.709583	0.573026	0.922396	0.192626	0.962689
35	72	25	5	107	121	19	19	19	66	50	50	60	265	50	50	50	50	19	50	50	19	19	19	19	19	0	19	19	1	1	1	1	18	0.824463	0.568128	0.977551	13.0764	0.957423	2.00936	51.7376	0.895751	1.02228	0.0256941	0.457378	-0.669884	0.781835	0.824463	0.568128	0.977551
74	21	8	41	32	32	34	8	8	214	17	17	17	17	17	17	17	17	8	17	17	8	8	8	8	8	8	8	8	115	115	115	102	13	0.963564	0.382622	0.98065	5.14216	0.987683	0.525191	20.186	0.199335	0.242417	0.0285299	0.122038	-0.789544	0.398301	0.963564	0.382622	0.98065
3	19	20	34	95	95	194	202	27	13	18	22	18	8	8	18	8	8	27	8	8	27	94	27	98	27	27	27	98	6	6	6	6	5	0.913375	0.354575	0.939677	0.955365	0.97633	0.238513	3.46688	0.314171	0.37963	0.0273249	0.217758	-0.564819	0.310897	0.913375	0.354575	0.939677
77	8	4	32	43	43	71	93	71	10	1	1	1	1	1	1	1	1	0	1	1	0	0	0	0	0	0	0	0	11	0	3	11	1	0.894048	0.21074	0.988991	10.0344	0.980818	1.36318	39.9267	0.569658	0.623821	0.027513	0.23792	-0.761812	0.690564	0.894048	0.21074	0.988991
25	34	5	17	8	8	0	223	315	9	12	12	12	12	12	2	1	2	3	12	2	0	23	0	4	0	23	23	23	11	187	28	129	31	0.641179	0.727354	0.973416	13.4214	0.908576	3.25257	52.9581	1.60161	1.88022	0.0218706	0.794123	-0.623312	0.866992	0.641179	0.727354	0.973416
82	85	17	18	77	77	27	27	27	13	22	22	22	18	44	18	22	8	27	5	8	27	27	27	27	27	27	27	98	6	46	6	6	5	0.980887	0.0217945	0.980782	0.708028	0.995724	0.0979654	2.81032	0.093568	0.103628	0.0289231	0.060192	-0.724973	0.281323	0.980887	0.0217945	0.980782
28	57	10	17	8	8	0	3	13	7	50	11	11	1	1	2	1	2	3	1	2	0	0	0	0	0	0	0	0	11	3	3	11	1	0.909231	0.225702	0.969193	6.22219	0.976131	0.913678	24.663	0.46853	0.541349	0.0273752	0.255527	-0.705978	0.596741	0.909231	0.225702	0.969193
67	14	16	2	29	29	222	198	137	45	2	1	3	1	1	1	1	2	0	1	1	4	0	0	0	0	4	13	4	3	0	0	0	2	0.966323	0.0779699	0.988896	3.78434	0.992341	0.473127	15.0594	0.210041	0.234445	0.0286691	0.110718	-0.759858	0.477839	0.966323	0.0779699	0.988896
31	28	29	8	12	10	7	6	7	6	4	5	4	1	4	6	4	4	6	4	4	6	4	4	4	0	4	0	4	3	3	3	11	1	0.857715	0.369372	0.979088	10.3406	0.960828	1.5912	40.993	0.742916	0.868459	0.0260783	0.418725	-0.663503	0.733919	0.857715	0.369372	0.979088
89	61	25	12	76	8	190	190	78	2	2	39	2	2	4	3	1	2	6	39	2	6	4	0	4	4	0	0	0	11	3	3	11	1	0.902002	0.392907	0.962432	5.11736	0.968229	0.904124	20.0765	0.51894	0.627709	0.0269027	0.338523	-0.626243	0.610198	0.902002	0.392907	0.962432
60	55	6	7	41	10	10	11	6	4	9	9	9	4	4	9	4	4	6	4	4	6	4	4	4	4	4	0	4	3	3	3	3	3	0.802243	1.59102	0.921754	9.3634	0.923404	1.81783	35.8626	0.979444	1.24618	0.0240902	0.688759	-0.512454	0.712115	0.802243	1.59102	0.921754
8	53	19	25	15	10	7	7	61	34	12	12	12	12	12	2	1	2	3	12	2	0	0	0	4	0	0	0	0	11	3	3	11	1	0.833337	0.459588	0.969773	7.62859	0.953749	1.51139	30.0548	0.84014	0.987335	0.0255321	0.479104	-0.633173	0.746892	0.833337	0.459588	0.969773
48	92	1	111	4	4	4	4	4	6	6	6	6	6	6	6	4	6	4	6	6	4	4	4	4	4	4	0	4	3	3	3	3	3	0.841136	0.613621	0.963396	9.04842	0.950571	1.59576	35.58	0.797437	0.962418	0.0255226	0.486986	-0.613471	0.705559	0.841136	0.613621	0.963396
29	86	25	15	116	1	53	53	11	45	104	204	204	204	3	3	204	204	53	1	155	53	53	0	53	53	53	53	53	66	66	66	3	3	0.914223	0.244776	0.952072	2.34192	0.974196	0.514625	9.12291	0.430681	0.50912	0.0273036	0.275858	-0.627871	0.544342	0.914223	0.244776	0.952072
85	41	26	7	12	10	12	12	12	47	4	4	9	4	4	9	4	4	6	4	4	6	4	4	4	4	4	0	4	3	3	3	3	3	0.824416	0.710801	0.937649	7.01211	0.943974	1.35292	27.3376	0.850163	1.03496	0.0250492	0.543475	-0.558836	0.715238	0.824416	0.710801	0.937649
23	53	8	25	15	10	7	7	11	34	12	12	12	12	12	2	1	24	3	12	2	0	23	23	4	23	23	23	23	11	187	28	129	31	0.571265	1.01564	0.972244	18.7438	0.889997	4.48395	73.9595	1.91927	2.25188	0.0204292	0.927736	-0.60554	0.90753	0.571265	1.01564	0.972244
72	82	19	17	8	8	0	223	13	7	156	1	254	2	1	926	1	2	3	336	2	6	4	4	4	4	4	0	0	11	3	3	172	44	0.643138	1.80324	0.929939	13.143	0.870509	3.13769	50.7687	1.64725	2.09211	0.0202581	1.0594	-0.481377	0.840693	0.643138	1.80324	0.929939
53	80	16	106	4	10	6	6	6	4	9	9	9	4	4	9	4	4	6	4	4	6	4	4	4	4	4	0	4	3	3	3	3	3	0.736492	2.78523	0.832789	7.76724	0.885873	1.8384	28.2837	1.23048	1.61943	0.0220627	0.935694	-0.412225	0.686139	0.736492	2.78523	0.832789
36	56	11	32	93	43	71	3	71	10	1	1	1	1	1	1	1	1	0	1	1	0	0	0	0	0	0	0	0	11	3	3	11	1	0.909996	0.137347	0.987073	5.15334	0.983351	0.889873	20.476	0.478817	0.524696	0.0277611	0.208928	-0.758294	0.638122	0.909996	0.137347	0.987073
93	57	10	17	8	8	0	3	0	44	2	11	2	2	1	2	1	2	3	1	2	0	0	0	0	0	0	0	0	11	3	3	11	1	0.833319	0.312571	0.980408	11.8637	0.962919	1.87937	47.1423	0.814208	0.926732	0.0259906	0.389664	-0.696651	0.728273	0.833319	0.312571	0.980408
41	51	12	10	8	17	0	3	0	7	2	39	2	2	1	2	1	2	3	1	2	0	0	0	0	0	0	0	0	11	3	3	11	1	0.900754	0.195328	0.984567	6.22656	0.977753	1.04025	24.7109	0.529974	0.597993	0.0273424	0.268222	-0.711095	0.663148	0.900754	0.195328	0.984567
61	16	29	7	12	10	12	28	6	4	9	9	9	4	4	9	4	4	6	4	4	6	4	4	4	4	4	0	4	3	3	3	3	3	0.841701	1.49933	0.888492	6.52733	0.936073	1.28118	24.61	0.799915	1.02276	0.0250139	0.599142	-0.482792	0.645503	0.841701	1.49933	0.888492
27	96	21	0	160	7	79	226	135	43	35	4	516	516	516	516	516	516	598	4	4	6	4	4	4	4	4	0	4	3	3	3	3	3	0.893475	0.401461	0.945696	3.88356	0.964479	0.763862	15.1328	0.54568	0.657541	0.0266445	0.366769	-0.586306	0.609767	0.893475	0.401461	0.945696
48	43	1	104	104	904	12	116	110	17	64	4	9	4	4	64	4	4	6	4	4	6	4	4	4	4	4	0	4	100	100	3	3	3	0.788889	1.3984	0.863685	4.792	0.91989	1.23553	17.7696	0.97547	1.23101	0.0237916	0.695384	-0.463595	0.65386	0.788889	1.3984	0.863685
78	82	20	17	8	8	0	223	13	7	11	11	11	1	11	926	1	2	3	1	2	0	0	0	0	0	0	13	13	11	0	0	0	2	0.912917	0.185598	0.985905	6.64106	0.978905	1.00592	26.3786	0.471083	0.539198	0.0274855	0.249766	-0.719966	0.622279	0.912917	0.185598	0.985905
73	53	8	25	15	10	7	7	11	34	12	12	12	12	12	2	1	24	3	12	2	0	23	23	4	23	23	23	23	11	187	28	129	31	0.530924	1.06315	0.966546	16.6344	0.876732	4.57925	65.4743	2.06639	2.43604	0.0195254	1.00937	-0.583905	0.916005	0.530924	1.06315	0.966546
24	4	21	7	12	10	12	7	11	4	9	9	9	4	12	9	4	4	6	4	4	4	0	1	4	4	1	0	1	55	55	55	55	4	0.639137	5.58077	0.667003	8.6946	0.833998	2.24343	29.1976	1.64271	2.18363	0.0190984	1.3289	-0.234431	0.650703	0.639137	5.58077	0.667003
49	12	11	11	4	4	10	4	4	6	6	6	6	6	6	6	4	6	4	6	6	4	4	4	4	4	4	0	4	3	3	3	3	3	0.857857	0.598746	0.957898	9.23185	0.953712	1.47164	36.3287	0.713349	0.868372	0.025847	0.450922	-0.625285	0.679724	0.857857	0.598746	0.957898
62	10	23	13	18	18	9	9	9	44	0	0	0	0	0	0	0	0	9	0	0	9	9	9	9	362	9	5	9	102	102	102	102	13	0.993017	0.0216439	0.991187	1.28911	0.998364	0.127484	5.13478	0.0519195	0.0570177	0.0292317	0.0295656	-0.795161	0.265812	0.993017	0.0216439	0.991187
13	30	4	15	116	1	53	53	53	0	104	204	204	204	3	204	204	204	53	155	155	53	53	53	53	53	53	53	53	66	3	66	66	28	0.914179	0.161192	0.96654	2.71852	0.979082	0.60531	10.7129	0.448888	0.51217	0.0275292	0.24928	-0.67513	0.602415	0.914179	0.161192	0.96654
52	15	8	3	9	43	71	71	387	10	1	1	1	1	1	1	1	1	0	1	1	0	0	0	0	0	0	0	0	37	3	3	37	20	0.85822	0.281766	0.984253	8.45748	0.969839	1.46746	33.5481	0.718855	0.806398	0.0265975	0.337409	-0.722202	0.713714	0.85822	0.281766	0.984253
3	24	14	5	107	121	19	19	19	66	50	50	127	50	50	50	127	127	212	212	50	212	19	247	19	0	247	13	13	0	0	0	1187	22	0.969382	0.0887493	0.988846	3.87723	0.993572	0.442002	15.4202	0.192409	0.212244	0.0287835	0.0957497	-0.774653	0.462836	0.969382	0.0887493	0.988846
59	87	2	7	12	10	12	11	61	4	9	5	4	4	4	9	4	4	6	4	4	6	4	4	4	4	4	0	4	3	91	3	3	3	0.763027	2.04612	0.795142	4.27241	0.899292	1.16159	15.0435	1.04946	1.35953	0.022788	0.817551	-0.400921	0.575038	0.763027	2.04612	0.795142
25	43	5	104	104	904	12	116	110	17	64	557	9	4	4	64	4	4	6	4	4	6	4	4	4	4	4	0	4	100	100	3	3	3	0.785956	1.2467	0.891011	5.07263	0.920442	1.31399	19.0438	1.00857	1.27246	0.0237301	0.70429	-0.480837	0.69645	0.785956	1.2467	0.891011
82	76	19	8	12	10	7	4	7	4	9	9	9	4	4	151	4	2	236	12	4	4	4	4	4	4	4	0	4	3	3	3	3	3	0.943163	0.197421	0.9773	4.39682	0.983372	0.625965	17.3898	0.322534	0.37723	0.0280229	0.200758	-0.68189	0.537511	0.943163	0.197421	0.9773
84	85	3	18	119	77	27	27	27	13	22	22	22	18	8	22	22	22	27	22	8	27	27	27	27	27	27	27	27	46	46	6	6	5	0.987028	0.0720195	0.982336	2.18114	0.997175	0.205905	8.65255	0.0861631	0.0948619	0.0291421	0.0458968	-0.770159	0.316928	0.987028	0.0720195	0.982336
85	65	18	34	95	95	194	202	27	13	18	18	44	18	8	18	8	8	27	8	8	27	94	27	98	27	27	27	98	6	6	6	6	5	0.975026	0.136754	0.967002	2.08313	0.992492	0.287173	8.19576	0.160167	0.18253	0.0287746	0.104499	-0.677824	0.392631	0.975026	0.136754	0.967002
14	71	27	0	66	66	12	198	12	45	3	4	204	4	4	3	4	2	3	4	2	6	0	4	0	0	0	0	1	3	3	3	3	3	0.877782	0.886512	0.908647	3.71738	0.954137	0.796773	13.983	0.593243	0.739008	0.0261382	0.426029	-0.567775	0.560858	0.877782	0.886512	0.908647
92	21	4	41	32	32	34	8	8	214	17	17	17	17	17	17	17	17	8	17	17	8	8	8	8	8	8	8	8	115	115	115	115	14	0.930978	0.240319	0.992697	16.563	0.98695	1.4919	66.0119	0.400485	0.440956	0.0281183	0.175591	-0.780474	0.629671	0.930978	0.240319	0.992697
57	45	26	17	8	8	0	294	145	7	19	254	254	1	4	2	1	2	3	1	2	336	0	1098	4	0	1241	0	0	3	3	3	11	1	0.891961	0.250673	0.967796	4.70327	0.969716	0.860446	18.5624	0.550575	0.646904	0.0268391	0.32864	-0.658592	0.64022	0.891961	0.250673	0.967796
44	3	16	10	8	8	0	3	13	7	50	11	11	2	1	2	4	2	4	1	1	4	0	4	101	0	4	13	4	3	0	3	11	1	0.939335	0.383487	0.912649	2.45095	0.979642	0.415631	9.4203	0.318242	0.371085	0.0278481	0.220629	-0.643952	0.464375	0.939335	0.383487	0.912649
43	14	28	2	29	29	222	198	137	45	2	1	3	3	1	1	1	2	3	1	2	0	0	0	0	0	0	0	0	11	3	3	11	1	0.949022	0.184537	0.96776	2.86913	0.984178	0.43666	11.292	0.283348	0.332722	0.0280896	0.189919	-0.6418	0.483216	0.949022	0.184537	0.96776
8	60	20	11	4	117	10	4	4	34	6	6	6	6	6	6	4	6	4	6	6	4	4	4	4	4	4	0	4	3	3	3	3	3	0.861006	0.643049	0.954196	6.02819	0.955803	1.13467	23.4697	0.70073	0.84686	0.0259745	0.446035	-0.598165	0.676123	0.861006	0.643049	0.954196
65	61	9	12	76	8	0	190	78	2	2	39	2	2	1	2	1	2	3	39	2	0	0	0	4	0	0	0	0	11	3	3	11	1	0.802177	0.566731	0.968405	8.93389	0.942627	1.77922	35.1688	0.951579	1.13609	0.0247707	0.54702	-0.624856	0.747295	0.802177	0.566731	0.968405
48	83	1	108	15	10	7	6	7	4	9	9	9	4	4	9	4	4	6	4	4	6	4	4	4	4	4	0	4	3	3	3	3	3	0.793578	1.07127	0.92589	6.96341	0.928311	1.54218	26.7824	0.97447	1.21191	0.0241555	0.641156	-0.541901	0.70729	0.793578	1.07127	0.92589
11	89	24	7	12	10	12	12	12	5	9	4	9	4	4	3	4	396	6	4	4	6	4	4	4	4	4	0	4	3	3	3	3	3	0.839272	1.36842	0.875232	4.47976	0.935209	1.01394	16.5506	0.790289	0.996081	0.0249569	0.588163	-0.485212	0.595801	0.839272	1.36842	0.875232
85	50	7	4	106	43	282	197	13	113	46	1	11	1	1	46	46	46	136	46	46	0	0	0	0	0	0	13	0	11	3	7	7	34	0.91213	0.179459	0.991622	11.7638	0.984455	1.36347	46.8759	0.484479	0.530427	0.0278478	0.19912	-0.781388	0.656286	0.91213	0.179459	0.991622
72	89	24	7	12	10	12	12	12	5	9	9	4	4	4	3	4	396	6	4	4	6	4	4	4	4	4	0	4	3	3	3	3	3	0.765047	1.79302	0.843439	8.01464	0.905058	1.81406	30.2655	1.08157	1.38343	0.0230228	0.785876	-0.424169	0.611392	0.765047	1.79302	0.843439
1	67	15	34	134	95	316	202	27	12	18	18	18	18	8	18	8	8	27	8	8	27	94	27	98	27	27	27	98	6	6	6	6	5	0.895702	0.758627	0.867536	1.19812	0.960154	0.330279	4.03387	0.411117	0.518826	0.0265475	0.329198	-0.498381	0.307695	0.895702	0.758627	0.867536
93	50	18	4	106	43	282	197	473	34	17	46	46	46	11	46	46	46	136	46	2	0	229	0	0	0	0	0	0	7	3	3	11	1	0.91915	0.15151	0.988337	6.14059	0.982248	0.937134	24.4108	0.44104	0.495541	0.0277325	0.215623	-0.746377	0.610112	0.91915	0.15151	0.988337
78	83	10	108	15	10	7	6	7	4	9	9	11	1	11	11	11	11	0	1	1	4	0	0	0	0	0	0	4	0	0	0	0	2	0.955517	0.11204	0.989646	6.33171	0.989778	0.702382	25.2148	0.267437	0.300574	0.0284454	0.140479	-0.747079	0.527574	0.955517	0.11204	0.989646
79	67	14	34	95	95	194	202	27	12	18	8	18	18	8	18	8	8	27	8	8	27	94	27	98	27	27	27	98	6	6	6	6	5	0.955986	0.0571154	0.957739	0.698578	0.988918	0.119892	2.7372	0.168057	0.19564	0.0282911	0.119464	-0.638693	0.279322	0.955986	0.0571154	0.957739
83	4	15	7	4	10	12	7	11	4	9	9	9	4	12	9	4	4	6	4	4	6	4	4	4	4	4	0	4	3	3	3	3	3	0.712298	2.64089	0.795154	6.82222	0.880016	1.79725	24.648	1.31075	1.71431	0.0214562	0.984547	-0.360617	0.675035	0.712298	2.64089	0.795154
48	34	1	17	8	8	0	294	0	7	2	1	2	2	1	2	1	2	3	1	2	0	0	0	0	0	0	0	0	11	3	3	11	1	0.857846	0.243836	0.980065	7.3675	0.967698	1.36509	29.2262	0.71321	0.81123	0.0264314	0.355266	-0.69506	0.71628	0.857846	0.243836	0.980065
86	19	18	34	95	95	194	202	27	12	18	18	18	8	8	18	8	8	27	8	8	27	94	27	98	27	27	27	98	6	6	6	6	5	0.951928	0.0655481	0.948332	0.790064	0.989075	0.138342	3.09471	0.193107	0.219468	0.0282747	0.125234	-0.610104	0.331072	0.951928	0.0655481	0.948332
34	13	15	12	76	8	190	190	78	7	153	11	9	2	1	11	1	19	236	1	253	236	123	214	214	214	214	214	214	218	218	218	0	2	0.91758	0.202749	0.983537	6.31992	0.979878	0.957299	25.0769	0.457335	0.521169	0.02758	0.246864	-0.707423	0.630819	0.91758	0.202749	0.983537
15	29	2	16	5	5	1	2	1	51	83	83	83	83	83	83	83	83	1	83	83	1	1	1	1	1	1	1	1	55	55	55	55	4	0.638225	5.89076	0.68347	8.63955	0.832987	2.25665	28.6674	1.61957	2.17742	0.0191231	1.31218	-0.284651	0.652421	0.638225	5.89076	0.68347
42	93	12	17	8	8	0	294	145	7	2	12	2	12	12	2	1	2	3	12	2	0	0	0	4	0	0	0	0	11	3	3	11	1	0.819068	0.255018	0.972691	4.74475	0.959072	1.19608	18.724	0.850834	0.971747	0.025684	0.4322	-0.665723	0.7615	0.819068	0.255018	0.972691
53	3	26	10	13	8	0	3	13	2	50	11	2	2	17	2	4	2	3	39	2	0	0	0	4	0	0	0	0	11	3	3	11	1	0.798823	0.494895	0.973938	9.53852	0.945727	1.90218	37.6592	0.978599	1.14936	0.0248668	0.53188	-0.651605	0.778248	0.798823	0.494895	0.973938
62	24	25	5	107	121	19	19	19	66	50	50	60	50	265	50	50	50	19	50	50	347	197	19	19	19	0	19	19	1	1	1	1	18	0.857062	0.660653	0.976811	14.5836	0.963255	1.89582	57.6739	0.75676	0.868516	0.0262802	0.406284	-0.666251	0.739527	0.857062	0.660653	0.976811
66	71	24	0	66	7	79	12	53	45	3	4	3	3	3	3	4	4	3	4	2	0	4	4	4	0	0	0	4	3	3	3	3	3	0.869802	0.405396	0.922974	4.43393	0.961482	0.89262	17.3303	0.62632	0.749607	0.0262342	0.399328	-0.588168	0.634895	0.869802	0.405396	0.922974
13	88	29	1	0	0	194	286	96	3	18	18	18	44	8	18	8	8	27	8	8	27	94	27	98	27	27	27	98	6	6	6	6	5	0.952957	0.107402	0.933843	0.724824	0.986185	0.15219	2.79189	0.203701	0.240348	0.0282041	0.14556	-0.612945	0.321918	0.952957	0.107402	0.933843
25	44	5	105	4	117	4	4	4	6	6	6	6	6	6	6	4	6	4	6	6	4	4	4	4	4	4	0	4	3	3	3	3	3	0.832346	0.965895	0.964162	12.7977	0.940921	2.06672	50.2251	0.868763	1.0784	0.0250399	0.569181	-0.585669	0.725552	0.832346	0.965895	0.964162
64	17	23	34	134	95	194	202	27	3	18	18	18	18	8	18	8	8	27	22	8	27	94	27	98	27	27	27	98	6	6	6	6	5	0.987279	0.0496174	0.969317	0.803163	0.996738	0.115989	3.16303	0.0843439	0.0935976	0.0291001	0.0519554	-0.702004	0.301681	0.987279	0.0496174	0.969317
50	28	22	8	12	10	7	6	7	6	9	5	4	4	4	9	1	4	6	4	4	6	4	4	4	4	4	0	4	3	3	3	3	3	0.894497	0.453531	0.944045	5.77506	0.964797	0.86185	22.6467	0.513713	0.620775	0.0266875	0.346319	-0.612248	0.55663	0.894497	0.453531	0.944045
1	43	24	104	104	904	12	116	110	17	64	557	9	4	4	9	83	4	1	4	83	0	4	4	4	4	0	0	0	3	3	3	11	1	0.795206	1.90952	0.872383	7.36276	0.925655	1.5687	27.5415	0.990034	1.2246	0.0241402	0.672555	-0.519854	0.690561	0.795206	1.90952	0.872383
4	32	20	100	12	10	6	6	6	4	9	9	9	4	4	9	4	4	4	4	4	6	4	4	4	4	4	0	4	3	3	3	3	3	0.677183	1.29671	0.858732	5.48381	0.886544	1.72354	20.6385	1.40943	1.78101	0.021104	0.948125	-0.423145	0.77327	0.677183	1.29671	0.858732
78	43	14	104	104	904	12	116	110	17	64	557	4	4	4	9	4	4	102	4	4	6	4	4	4	4	4	0	4	3	91	55	3	3	0.71316	1.73376	0.786332	3.52422	0.884626	1.15473	12.3631	1.2116	1.56113	0.0215548	0.92199	-0.342335	0.610004	0.71316	1.73376	0.786332
7	21	4	41	32	32	34	8	8	214	17	17	17	17	17	17	17	17	8	17	17	8	8	8	8	8	8	8	8	115	115	115	115	14	0.901418	0.387971	0.992786	26.5244	0.981346	2.29396	105.71	0.545507	0.604453	0.0276165	0.235968	-0.77009	0.70123	0.901418	0.387971	0.992786
48	74	1	43	30	30	223	201	293	303	396	491	491	491	491	491	491	491	102	180	180	80	80	132	80	80	80	1101	144	334	91	416	182	15	0.810716	1.20753	0.895648	5.41249	0.925222	1.19497	20.4424	0.865637	1.10988	0.0243148	0.628533	-0.49967	0.624076	0.810716	1.20753	0.895648
33	45	20	17	8	8	0	294	145	7	2	1	2	2	12	2	1	2	3	1	2	336	0	0	0	0	0	13	13	0	0	0	0	2	0.851149	0.279559	0.988499	12.5496	0.968002	1.92501	49.919	0.777282	0.87638	0.0263773	0.364074	-0.71914	0.771633	0.851149	0.279559	0.988499
52	40	22	1	0	0	194	286	96	3	18	8	18	18	8	997	1091	8	27	8	8	27	94	27	98	27	27	27	98	6	6	6	6	5	0.966347	0.0825298	0.968224	1.27782	0.992512	0.229317	5.02876	0.192673	0.213868	0.0287033	0.106641	-0.69947	0.428916	0.966347	0.0825298	0.968224
54	80	13	106	4	10	6	6	6	4	9	9	9	4	4	9	4	4	6	4	4	6	4	4	4	4	4	0	4	3	3	3	3	3	0.79411	1.1	0.87968	6.18883	0.925896	1.38868	23.6553	0.963514	1.20306	0.0239919	0.668488	-0.476092	0.686657	0.79411	1.1	0.87968
1	68	23	7	10	10	12	12	12	4	9	9	9	4	4	9	83	4	6	83	4	6	4	4	4	4	4	0	4	3	91	3	3	3	0.809401	1.21395	0.819744	2.84493	0.926345	0.778359	10.1658	0.809004	1.03006	0.0242522	0.617546	-0.428479	0.525221	0.809401	1.21395	0.819744
93	11	10	0	66	7	122	122	135	43	9	4	9	4	4	9	4	4	6	4	4	0	4	4	4	4	4	0	4	3	3	3	3	3	0.849813	0.976911	0.93537	6.03075	0.945633	1.2295	23.1461	0.747818	0.936362	0.0254748	0.511223	-0.56902	0.661663	0.849813	0.976911	0.93537
58	31	22	25	15	10	7	7	61	9	12	1	12	12	12	2	1	2	3	12	2	0	0	0	4	0	4	0	0	11	3	3	11	1	0.869474	0.353627	0.972655	5.46998	0.964946	1.06969	21.5263	0.637233	0.751189	0.0264732	0.358578	-0.677193	0.641932	0.869474	0.353627	0.972655
41	61	8	12	76	8	190	190	78	7	2	4	9	3	1	2	1	2	3	39	2	0	0	0	4	0	0	0	0	11	3	3	11	1	0.942451	0.217418	0.972943	4.23442	0.98275	0.645148	16.7203	0.330529	0.389528	0.027974	0.209436	-0.678187	0.537948	0.942451	0.217418	0.972943
22	9	19	10	8	17	0	3	0	7	2	1	2	2	1	2	11	2	3	1	2	0	0	0	4	0	0	0	0	11	3	3	11	1	0.82857	0.45619	0.978192	10.4252	0.952976	1.80282	41.2447	0.866543	1.02119	0.0254306	0.486433	-0.648106	0.764596	0.82857	0.45619	0.978192
78	90	16	109	109	117	10	4	4	34	4	6	11	6	979	40	1093	6	4	6	6	4	4	4	4	4	4	0	4	3	3	3	3	3	0.87912	0.611937	0.963024	7.91306	0.959628	1.29554	31.0403	0.646426	0.787136	0.0262973	0.425365	-0.601446	0.677431	0.87912	0.611937	0.963024
79	72	3	5	107	17	17	17	13	66	11	50	60	50	11	11	11	11	0	1	1	13	0	0	0	19	0	13	13	0	0	0	0	2	0.939745	0.223704	0.989753	10.6567	0.987724	1.04971	42.4033	0.349151	0.388487	0.0282672	0.165041	-0.76164	0.583281	0.939745	0.223704	0.989753
73	39	4	7	12	10	12	12	12	47	9	9	9	4	4	9	4	396	6	4	4	6	4	4	4	4	4	0	4	3	3	3	3	3	0.707808	2.46518	0.811709	6.50186	0.879214	1.76026	23.5422	1.34727	1.74645	0.0213378	1.00621	-0.367685	0.709468	0.707808	2.46518	0.811709
6	67	14	34	95	95	194	202	96	3	18	18	18	18	8	18	8	8	27	8	8	27	94	27	98	27	27	27	98	6	6	6	6	5	0.832575	0.653518	0.881274	1.23696	0.955945	0.356883	4.29431	0.555019	0.671912	0.0254964	0.383945	-0.45363	0.368148	0.832575	0.653518	0.881274
42	68	26	7	12	10	12	12	61	47	9	9	9	3	4	9	4	4	6	83	4	6	4	4	4	4	4	1	4	3	3	3	3	3	0.839082	1.10125	0.902559	5.88175	0.938016	1.16406	22.4258	0.778192	0.98314	0.0250697	0.558585	-0.52342	0.633318	0.839082	1.10125	0.902559
62	3	23	10	8	8	0	3	0	44	2	11	2	2	1	2	4	2	3	39	2	0	0	0	4	0	0	0	0	11	3	3	11	1	0.898937	0.284766	0.975721	5.82664	0.972063	1.00957	23.0218	0.542342	0.635576	0.0270225	0.319619	-0.666993	0.666507	0.898937	0.284766	0.975721
67	84	11	3	9	43	71	295	387	10	490	1	1	1	1	1	1	1	0	1	1	0	0	0	0	0	0	0	0	37	656	3	37	20	0.902719	0.283202	0.986869	10.9154	0.979137	1.35871	43.3785	0.540687	0.60333	0.0274485	0.257879	-0.733431	0.686508	0.902719	0.283202	0.986869
74	14	28	2	29	29	222	198	137	45	2	1	3	3	1	1	11	2	3	1	2	0	0	0	0	4	0	0	0	11	3	3	11	1	0.925385	0.264035	0.969287	3.63117	0.978656	0.633496	14.2606	0.406632	0.471108	0.0276314	0.24599	-0.672282	0.578564	0.925385	0.264035	0.969287
25	53	5	25	15	10	7	7	7	9	12	12	12	12	12	2	1	2	3	12	2	0	0	0	4	0	0	0	0	11	3	3	11	1	0.692715	1.3164	0.959707	15.4576	0.901325	3.32102	60.5139	1.43464	1.76886	0.0220301	0.837101	-0.572427	0.816823	0.692715	1.3164	0.959707
32	65	6	34	95	95	194	202	27	13	22	22	22	18	8	22	22	22	27	22	8	27	27	27	27	27	27	27	27	46	46	6	6	5	0.985633	0.0950297	0.985081	3.16949	0.996571	0.276439	12.5829	0.0954941	0.106515	0.0291024	0.0531529	-0.766993	0.328665	0.985633	0.0950297	0.985081
23	36	28	3	9	43	71	295	387	10	2	1	1	1	1	1	1	1	0	1	1	0	0	0	0	1407	4	0	0	11	3	3	11	1	0.898994	0.180491	0.985545	6.20144	0.977734	1.04751	24.6253	0.541485	0.609008	0.0273114	0.26919	-0.721687	0.673456	0.898994	0.180491	0.985545
14	81	19	107	42	7	5	14	419	18	44	44	44	44	44	5	44	44	102	5	5	924	1099	1187	1280	1367	5	1534	1622	204	204	204	204	7	0.909774	0.130876	0.982099	3.63095	0.981941	0.73146	14.3929	0.48089	0.531672	0.0276621	0.229833	-0.731033	0.659572	0.909774	0.130876	0.982099
70	82	21	17	8	8	0	223	13	7	2	12	2	2	12	926	1	2	3	4	2	6	0	4	0	0	4	0	4	3	3	3	11	1	0.948459	0.22587	0.975665	4.47094	0.983652	0.628613	17.6579	0.306755	0.363736	0.0280814	0.201276	-0.669486	0.534278	0.948459	0.22587	0.975665
78	50	25	4	17	17	13	17	13	2	11	11	11	1	1	11	11	11	0	46	2	9	0	0	0	0	432	13	0	11	3	3	0	2	0.888763	0.14175	0.991567	8.22613	0.980303	1.29552	32.7628	0.584933	0.641178	0.0274194	0.240133	-0.765917	0.690049	0.888763	0.14175	0.991567
48	65	1	34	134	95	316	237	27	12	18	18	18	18	8	18	8	8	27	8	8	27	94	27	98	27	27	27	98	6	6	6	6	5	0.978758	0.155716	0.973689	2.94263	0.993939	0.30787	11.6148	0.139248	0.158271	0.0289015	0.0875051	-0.698605	0.382956	0.978758	0.155716	0.973689
11	87	7	7	10	10	12	12	12	4	9	9	9	4	4	9	4	4	6	4	4	6	4	4	4	4	4	0	4	3	3	3	3	3	0.73901	1.68563	0.889494	6.94596	0.898128	1.80941	26.0982	1.2117	1.56037	0.0224296	0.850913	-0.469424	0.727253	0.73901	1.68563	0.889494
54	43	30	104	104	904	12	116	110	17	64	557	9	4	4	9	1	4	6	4	4	1	4	4	4	4	4	0	4	100	100	3	3	3	0.877552	0.399072	0.955238	3.88438	0.962775	0.83519	15.1384	0.602806	0.720546	0.0264432	0.370229	-0.639342	0.619922	0.877552	0.399072	0.955238
41	38	22	15	116	1	53	53	53	0	104	359	3	3	3	3	204	204	53	155	155	53	53	53	53	53	53	53	53	66	66	66	66	28	0.891975	0.233322	0.959087	3.07068	0.971518	0.702904	12.0494	0.54343	0.627129	0.0269401	0.316907	-0.636233	0.627054	0.891975	0.233322	0.959087
80	7	19	7	41	10	6	6	6	4	9	9	9	4	4	9	4	4	6	4	4	6	4	4	4	4	4	0	4	3	3	3	3	3	0.752296	1.87099	0.885256	10.3234	0.902941	2.12035	39.4226	1.19728	1.52355	0.0226748	0.853704	-0.435857	0.725853	0.752296	1.87099	0.885256
93	29	15	16	12	5	1	1	1	51	83	83	83	83	83	83	83	83	1	83	83	1	1	1	1	1	1	1	1	55	55	55	55	4	0.618814	7.0857	0.644052	9.05555	0.822413	2.36066	29.1365	1.68277	2.27226	0.0185869	1.377	-0.258113	0.630368	0.618814	7.0857	0.644052
40	87	18	7	10	10	12	12	11	4	9	9	9	4	4	9	4	4	6	4	4	6	4	4	4	4	4	0	4	3	3	3	3	3	0.694951	2.57221	0.789947	5.91565	0.874394	1.66962	21.0904	1.37494	1.78295	0.0210231	1.02904	-0.330706	0.689814	0.694951	2.57221	0.789947
86	45	18	17	8	8	0	294	145	7	2	1	2	2	1	2	1	2	3	1	2	835	1010	1098	296	407	382	0	383	593	568	28	1889	33	0.735856	0.791505	0.967571	13.1056	0.930712	2.55695	51.6308	1.26072	1.46441	0.0235668	0.67294	-0.618102	0.844227	0.735856	0.791505	0.967571
69	43	13	104	104	904	12	116	110	17	64	557	4	4	4	64	4	4	6	4	4	6	4	4	4	4	4	0	4	100	100	3	3	3	0.777268	0.983283	0.898883	4.70543	0.92068	1.24539	17.8384	1.01358	1.26763	0.0236605	0.684277	-0.490324	0.691139	0.777268	0.983283	0.898883
73	40	9	1	0	0	194	286	96	3	18	18	18	18	8	18	8	8	27	8	8	27	94	27	98	27	27	27	98	6	6	6	6	5	0.878869	0.205254	0.914049	0.979173	0.969276	0.251041	3.71144	0.411545	0.48907	0.0266103	0.27808	-0.517832	0.350384	0.878869	0.205254	0.914049
42	79	24	25	15	10	7	7	61	9	12	12	12	4	12	2	1	2	3	12	2	0	0	0	4	4	0	0	4	11	3	3	11	1	0.782811	0.57893	0.929724	5.72148	0.938871	1.42077	22.307	0.942052	1.1393	0.0244888	0.549657	-0.579988	0.680032	0.782811	0.57893	0.929724
64	16	7	7	10	10	12	28	6	4	9	9	9	4	4	9	4	4	6	4	4	6	4	4	4	4	4	0	4	3	3	3	3	3	0.857888	0.995311	0.931386	7.19784	0.946953	1.29371	27.796	0.741653	0.924528	0.0255729	0.521458	-0.532029	0.664576	0.857888	0.995311	0.931386
45	50	2	4	13	43	282	197	0	113	46	46	46	46	1	46	46	46	136	46	2	0	229	320	0	0	432	0	0	7	7	7	7	34	0.842803	0.193602	0.989649	9.05153	0.972441	1.6422	36.0125	0.791348	0.867058	0.0266725	0.315862	-0.753266	0.763618	0.842803	0.193602	0.989649
67	93	12	17	17	17	0	294	145	7	11	1	19	12	4	9	4	4	6	4	4	0	0	0	4	4	4	0	4	3	3	3	11	1	0.836266	0.615986	0.960762	7.78722	0.948682	1.51744	30.5329	0.81459	0.989793	0.025384	0.506532	-0.603794	0.719384	0.836266	0.615986	0.960762
77	44	6	105	4	117	4	4	4	6	6	6	6	6	6	6	4	6	4	6	6	4	4	4	4	4	4	0	4	3	3	3	3	3	0.839534	0.489688	0.979905	12.0712	0.954135	1.93142	47.7952	0.827837	0.98146	0.0256011	0.47368	-0.64996	0.747136	0.839534	0.489688	0.979905
25	62	5	2	29	29	222	198	137	45	2	1	3	3	1	1	1	2	3	1	2	0	0	0	0	0	0	0	0	11	3	3	11	1	0.87769	0.202086	0.98316	5.74968	0.973703	1.11912	22.7966	0.622157	0.69919	0.0269548	0.299986	-0.718735	0.677591	0.87769	0.202086	0.98316
8	66	27	30	7	7	5	9	164	73	44	5	44	44	44	5	44	44	5	5	5	5	105	132	5	5	5	27	130	2	2	2	2	6	0.887549	0.329729	0.905979	1.80788	0.962908	0.425982	6.90179	0.499423	0.600659	0.0264606	0.355225	-0.539898	0.491412	0.887549	0.329729	0.905979
89	25	10	25	15	124	23	23	23	27	12	1	2	2	12	2	1	2	3	12	2	0	0	0	4	0	0	0	0	11	3	3	11	1	0.784199	0.266905	0.976772	5.69744	0.955959	1.46517	22.5229	0.974513	1.10271	0.0253701	0.448164	-0.688462	0.781109	0.784199	0.266905	0.976772
71	89	11	7	12	10	12	12	12	5	9	4	9	4	4	3	4	4	6	4	4	6	4	4	4	4	4	0	4	3	3	3	3	3	0.846474	0.432832	0.950102	4.194	0.952092	1.10354	16.3432	0.733045	0.882235	0.0257089	0.445828	-0.593218	0.649658	0.846474	0.432832	0.950102
21	42	15	103	103	4	10	68	4	34	4	6	4	4	6	40	4	6	4	6	6	4	4	4	4	4	4	0	4	3	3	3	3	3	0.823328	0.908081	0.956163	10.044	0.939774	1.81816	39.2679	0.900532	1.11152	0.0248567	0.589824	-0.567437	0.749271	0.823328	0.908081	0.956163
4	22	21	12	76	8	190	190	78	50	153	39	2	2	1	2	1	11	3	39	2	0	0	0	4	0	0	0	0	11	3	3	11	1	0.861734	0.821063	0.945582	6.05989	0.950075	1.18033	23.4185	0.694049	0.863555	0.0258005	0.468743	-0.596166	0.637159	0.861734	0.821063	0.945582
78	53	29	25	15	10	7	0	7	34	12	12	11	12	4	2	1	2	3	12	2	13	0	23	4	0	0	0	0	11	3	3	11	1	0.816028	0.228714	0.984179	7.12658	0.965595	1.54939	28.2776	0.890162	0.987864	0.0260703	0.383589	-0.725113	0.80071	0.816028	0.228714	0.984179
11	76	7	8	12	10	7	6	7	4	9	9	9	4	4	9	4	4	6	4	6	6	0	4	4	4	4	0	4	3	3	3	11	1	0.877649	0.576822	0.949147	6.11174	0.959098	1.05717	23.8701	0.617259	0.752616	0.0263162	0.402906	-0.615333	0.639052	0.877649	0.576822	0.949147
33	63	14	3	9	43	71	295	180	10	1	1	11	1	1	2	11	11	0	1	1	13	0	0	0	0	0	13	0	0	3	0	0	2	0.966368	0.06436	0.988217	2.82666	0.992656	0.402903	11.2423	0.207633	0.230554	0.0286902	0.107919	-0.760878	0.482588	0.966368	0.06436	0.988217
54	34	2	17	8	8	0	294	0	7	2	1	2	2	1	2	1	2	3	1	2	0	0	0	0	0	0	0	0	11	3	3	11	1	0.908985	0.18458	0.984683	6.20828	0.979161	0.986163	24.6485	0.500593	0.565634	0.0274619	0.257669	-0.718431	0.669282	0.908985	0.18458	0.984683
2	92	10	111	4	117	4	4	4	6	4	6	11	1	11	11	11	11	0	1	1	13	15	0	0	0	15	13	13	0	0	0	0	2	0.930321	0.165828	0.991142	8.92497	0.984523	1.07686	35.5341	0.398903	0.447632	0.0279342	0.195832	-0.754195	0.598863	0.930321	0.165828	0.991142
41	47	2	7	10	10	7	28	6	4	9	9	9	4	4	9	4	4	6	4	4	6	0	0	4	0	4	0	4	11	3	3	3	3	0.729726	1.24722	0.94688	11.0791	0.90781	2.38605	43.0692	1.28097	1.5902	0.0226122	0.807161	-0.541586	0.794212	0.729726	1.24722	0.94688
22	27	24	30	7	7	5	5	5	18	44	5	44	44	44	5	44	44	5	5	5	5	5	5	5	5	5	5	5	2	2	2	2	6	0.935315	0.141869	0.957363	1.28376	0.980101	0.286574	4.99317	0.300878	0.357847	0.0277758	0.198531	-0.675118	0.434783	0.935315	0.141869	0.957363
5	49	10	13	7	18	9	9	9	44	0	0	0	0	0	0	0	0	9	0	0	9	9	9	9	9	9	5	1	102	102	102	102	13	0.824106	2.15828	0.826436	4.16847	0.918878	0.951567	14.5156	0.762265	1.01036	0.0244275	0.619648	-0.556638	0.450185	0.824106	2.15828	0.826436
79	94	29	52	5	5	1	1	1	51	83	83	83	83	83	83	83	83	1	83	83	1	1	1	1	1	1	1	1	55	55	55	55	4	0.734209	2.2332	0.735055	3.55056	0.89178	1.0396	11.9691	1.13169	1.44774	0.0220214	0.891997	-0.300953	0.567354	0.734209	2.2332	0.735055
66	33	12	101	101	7	5	14	5	18	44	18	83	44	44	5	44	44	5	5	5	5	5	5	5	5	5	5	5	2	2	2	2	6	0.945167	0.0614679	0.979638	1.7813	0.988633	0.322114	7.06374	0.263947	0.296887	0.0282808	0.139769	-0.737223	0.479975	0.945167	0.0614679	0.979638
12	37	12	18	119	77	27	27	27	13	22	22	18	18	8	22	22	22	27	22	8	27	27	27	27	27	27	27	27	46	46	6	6	5	0.932874	0.319364	0.937381	2.11594	0.975722	0.335425	8.14441	0.292775	0.364637	0.027634	0.212463	-0.665444	0.352617	0.932874	0.319364	0.937381
51	66	26	30	7	7	5	9	164	18	44	44	44	44	44	5	44	44	5	5	5	5	105	132	5	5	5	27	5	2	2	2	2	6	0.8696	0.133906	0.924309	1.01992	0.966587	0.288371	3.94578	0.476095	0.569493	0.0263587	0.308902	-0.570895	0.444331	0.8696	0.133906	0.924309
37	59	14	0	66	7	79	12	11	5	4	4	9	4	4	9	4	4	6	4	4	6	4	4	4	4	4	0	4	3	3	3	3	3	0.774651	1.4257	0.865468	5.14736	0.912749	1.33065	19.1637	1.0659	1.35058	0.0233062	0.767802	-0.427521	0.699237	0.774651	1.4257	0.865468
94	36	12	3	9	8	71	295	71	10	1	1	1	1	1	1	1	1	0	1	1	0	0	0	0	0	0	0	0	11	3	3	11	1	0.939815	0.135233	0.986611	5.01647	0.987229	0.705467	19.9306	0.347157	0.385099	0.0281813	0.17112	-0.751556	0.585968	0.939815	0.135233	0.986611
77	84	22	3	9	43	71	295	137	10	1	1	1	1	1	1	1	1	0	1	1	667	0	846	0	0	0	13	13	0	0	0	0	2	0.9524	0.085235	0.989503	4.23275	0.990613	0.57931	16.8458	0.281039	0.308924	0.0284665	0.133166	-0.769821	0.544061	0.9524	0.085235	0.989503
49	40	2	1	0	0	194	286	96	3	18	18	18	18	8	18	8	8	27	8	8	27	94	27	98	27	27	27	98	6	6	6	6	5	0.950202	0.0766378	0.946489	0.998338	0.988072	0.168697	3.91672	0.194234	0.22193	0.0281789	0.133282	-0.602917	0.318194	0.950202	0.0766378	0.946489
70	61	13	12	76	8	190	190	78	7	2	39	12	2	1	2	1	2	3	39	2	0	0	0	4	0	0	0	0	11	3	3	11	1	0.872619	0.479646	0.955744	6.41906	0.959673	1.07299	25.1966	0.631233	0.762796	0.026246	0.40193	-0.617816	0.650729	0.872619	0.479646	0.955744
38	10	10	13	18	18	9	9	9	44	0	0	0	0	0	0	0	0	9	0	0	9	9	9	9	9	9	5	9	102	102	102	102	13	0.952747	0.0875882	0.987653	4.32966	0.989872	0.530778	17.2311	0.246959	0.277736	0.0284344	0.122686	-0.772083	0.459666	0.952747	0.0875882	0.987653
25	7	5	7	41	10	6	11	61	4	9	9	9	4	4	9	4	4	6	4	4	6	4	4	4	4	4	0	4	3	3	3	3	3	0.772183	1.88296	0.894255	8.28396	0.909752	1.80888	31.2529	1.09059	1.4	0.0232419	0.779825	-0.473163	0.700962	0.772183	1.88296	0.894255
8	73	29	25	15	124	23	23	23	9	2	1	2	2	1	2	1	2	3	1	2	0	0	0	4	0	0	0	0	11	3	3	11	1	0.860992	1.73204	0.87198	4.58222	0.945146	0.963772	16.5968	0.673952	0.840472	0.0256763	0.497325	-0.581109	0.571171	0.860992	1.73204	0.87198
82	48	18	0	160	7	79	226	135	43	35	4	516	516	516	516	516	516	598	4	253	474	1016	4	747	144	916	1452	1539	1182	1272	1355	162	19	0.909441	0.26281	0.973545	4.94897	0.974847	0.874644	19.5331	0.489946	0.572306	0.0272695	0.29193	-0.664944	0.635194	0.909441	0.26281	0.973545
28	20	21	7	12	10	12	12	12	47	9	9	9	3	4	9	4	4	6	4	4	1	4	4	123	4	4	123	4	100	3	3	3	3	0.889944	0.278938	0.95269	3.36631	0.968027	0.728317	13.1863	0.544494	0.642399	0.0267502	0.334389	-0.629638	0.598632	0.889944	0.278938	0.95269
32	95	2	7	6	6	11	292	384	5	4	5	4	6	5	40	4	6	4	6	6	4	755	843	4	1024	16	0	4	123	123	123	0	2	0.845914	0.515904	0.978944	14.2713	0.955894	2.16559	56.5692	0.806173	0.954871	0.0257679	0.456017	-0.649128	0.746432	0.845914	0.515904	0.978944
53	12	23	11	4	4	10	4	4	6	6	6	6	6	6	6	4	6	4	6	6	4	4	0	4	4	4	0	4	3	3	3	3	3	0.853885	0.957774	0.931128	7.53	0.945097	1.29443	29.1622	0.738355	0.92359	0.0254783	0.521872	-0.544049	0.665325	0.853885	0.957774	0.931128
1	62	2	2	29	29	222	198	137	45	3	1	3	3	1	1	1	2	3	1	2	0	0	0	0	0	0	0	0	11	3	3	11	1	0.92875	0.164016	0.979404	4.16588	0.981134	0.686668	16.4995	0.392273	0.452118	0.0277465	0.227126	-0.695027	0.587454	0.92875	0.164016	0.979404
57	73	13	25	15	124	23	23	23	9	2	1	2	2	12	2	1	2	3	1	2	0	0	0	0	0	0	0	0	11	3	3	11	1	0.924919	0.136244	0.983177	3.58173	0.98306	0.678945	14.1907	0.403475	0.457216	0.0278291	0.210836	-0.734139	0.605086	0.924919	0.136244	0.983177
21	51	10	10	8	8	0	3	13	7	11	39	2	2	1	2	1	2	3	1	2	0	0	0	0	0	0	0	0	11	3	3	11	1	0.885511	0.264072	0.981527	6.91685	0.971816	1.17264	27.4033	0.606558	0.695178	0.0268904	0.323739	-0.6967	0.696082	0.885511	0.264072	0.981527
78	60	30	11	4	117	10	15	4	34	4	6	11	6	6	6	4	6	4	6	6	4	4	4	4	4	4	0	4	3	3	3	0	2	0.932361	0.28986	0.98413	5.98555	0.978902	0.882011	23.6523	0.369883	0.443658	0.0277768	0.218141	-0.718446	0.538479	0.932361	0.28986	0.98413
46	37	23	18	119	77	27	27	27	13	22	22	18	18	8	18	22	22	27	8	8	27	94	27	98	27	27	27	98	6	6	6	6	5	0.968395	0.406531	0.951938	2.97251	0.989278	0.318115	11.4835	0.173705	0.203822	0.0286104	0.120062	-0.669533	0.346197	0.968395	0.406531	0.951938
29	51	23	10	8	8	0	3	13	2	2	1	2	2	1	2	1	2	3	1	2	0	0	0	0	0	0	0	0	11	3	3	11	1	0.864778	0.421508	0.972396	7.75309	0.96113	1.37175	30.5909	0.70061	0.829996	0.026185	0.413054	-0.641956	0.702057	0.864778	0.421508	0.972396
16	8	4	32	43	43	71	93	71	10	1	1	1	1	1	1	1	1	0	1	1	0	0	0	0	0	0	0	0	11	0	3	11	1	0.878612	0.162092	0.988121	6.65325	0.97864	1.19605	26.4509	0.625646	0.683997	0.0272785	0.258716	-0.756417	0.706085	0.878612	0.162092	0.988121
90	3	18	10	8	8	0	3	13	7	11	1	2	2	1	2	4	2	3	39	2	0	0	0	0	0	0	0	0	11	3	3	11	1	0.793134	0.422965	0.978713	9.98448	0.949966	1.95834	39.5149	1.00511	1.15873	0.0250157	0.511643	-0.666776	0.800629	0.793134	0.422965	0.978713
73	73	18	25	15	124	23	23	23	9	2	12	2	2	12	2	1	2	3	1	2	0	0	0	4	0	0	0	0	11	3	3	11	1	0.896283	0.278747	0.967314	4.43185	0.97097	0.880213	17.4486	0.533489	0.630393	0.0269559	0.319991	-0.65864	0.632923	0.896283	0.278747	0.967314
54	37	15	18	119	77	27	27	27	13	22	22	18	18	8	18	22	8	27	8	8	27	94	27	98	27	27	27	98	6	6	6	6	5	0.98376	0.0847313	0.962118	1.50787	0.995561	0.15459	5.94676	0.087729	0.0996991	0.0289815	0.0607466	-0.69446	0.277527	0.98376	0.0847313	0.962118
37	83	12	108	15	10	7	6	7	6	9	9	9	6	4	9	4	4	6	4	4	6	4	4	4	4	4	0	4	3	3	3	3	3	0.894425	0.410082	0.95304	4.62689	0.965235	0.820162	18.0975	0.52823	0.637278	0.0266947	0.353834	-0.601999	0.576663	0.894425	0.410082	0.95304
79	39	3	7	12	10	6	31	31	509	9	9	9	4	4	9	4	4	4	6	4	6	4	4	4	4	4	0	4	3	3	3	3	3	0.854927	0.705034	0.926337	4.74389	0.949507	1.02443	18.2705	0.72808	0.894092	0.0256122	0.496732	-0.541123	0.665731	0.854927	0.705034	0.926337
26	81	15	107	42	7	5	14	419	73	44	44	44	44	44	5	44	44	5	5	5	5	5	5	5	5	5	5	5	2	2	2	2	6	0.91854	0.11879	0.981824	3.3098	0.982632	0.653906	13.1204	0.436095	0.48767	0.0277514	0.219698	-0.725953	0.629477	0.91854	0.11879	0.981824
29	41	23	7	12	10	12	12	12	47	9	4	9	3	4	9	4	4	6	4	4	6	1	4	4	4	4	0	4	3	3	3	3	3	0.686013	2.76984	0.785351	5.7306	0.86827	1.72788	20.1526	1.37004	1.80108	0.0208557	1.0214	-0.374599	0.648912	0.686013	2.76984	0.785351
80	85	17	18	119	77	27	27	27	13	22	22	18	18	8	18	22	8	27	5	8	27	27	27	27	27	27	27	98	6	46	6	6	5	0.977244	0.0256107	0.979336	0.784226	0.994877	0.103571	3.11129	0.108648	0.120609	0.0288231	0.0723384	-0.6583	0.272739	0.977244	0.0256107	0.979336
88	85	25	18	119	77	27	27	27	13	22	22	18	18	8	22	22	8	27	22	8	27	94	27	98	27	27	27	98	6	6	6	6	5	0.977372	0.256538	0.963147	1.66597	0.991644	0.207198	6.40736	0.126684	0.1503	0.0288088	0.0888018	-0.703791	0.295386	0.977372	0.256538	0.963147
51	75	6	30	7	7	5	9	5	18	44	44	44	44	44	5	44	44	5	5	5	5	5	5	5	9	5	5	5	2	2	2	102	13	0.961694	0.0555123	0.983799	1.87876	0.991674	0.280992	7.45952	0.197187	0.221036	0.0285705	0.108817	-0.742761	0.423937	0.961694	0.0555123	0.983799
17	47	17	7	41	10	10	28	6	4	9	9	9	4	4	9	4	4	6	4	4	6	4	4	4	4	4	0	0	3	3	3	3	3	0.647362	2.20865	0.896098	10.5793	0.860847	2.79036	40.1085	1.60205	2.07627	0.0200849	1.09277	-0.441255	0.786541	0.647362	2.20865	0.896098
37	36	12	3	9	43	71	295	71	10	1	1	1	1	1	1	1	1	0	1	1	0	0	0	560	0	0	0	0	37	656	3	37	20	0.849502	0.409824	0.987991	16.6679	0.967637	2.18573	66.2618	0.796363	0.894596	0.0264089	0.363853	-0.726824	0.768359	0.849502	0.409824	0.987991
94	47	8	7	12	10	69	28	6	4	9	9	9	4	4	9	4	4	6	4	4	6	4	4	4	4	4	0	4	3	3	3	3	3	0.828605	0.891332	0.940919	7.92283	0.940201	1.52468	30.8	0.862254	1.06618	0.0249435	0.579201	-0.549134	0.720183	0.828605	0.891332	0.940919
59	27	22	30	7	7	5	9	5	18	44	44	44	44	44	5	44	44	5	5	5	5	5	5	5	5	5	5	5	2	2	2	2	6	0.863742	0.606417	0.911412	2.0798	0.954526	0.485066	7.7128	0.561536	0.686913	0.0259086	0.402227	-0.533025	0.465497	0.863742	0.606417	0.911412
5	75	23	30	7	7	5	9	5	73	44	44	44	44	8	5	44	5	5	5	5	5	5	5	5	5	5	5	5	2	2	2	2	6	0.924513	0.12534	0.952023	1.91683	0.980633	0.352273	7.54198	0.335275	0.393093	0.0276381	0.214057	-0.61614	0.480835	0.924513	0.12534	0.952023
81	10	30	13	18	18	9	9	9	44	0	0	0	0	0	0	0	0	9	0	0	9	9	9	9	9	9	5	9	102	102	0	102	13	0.97311	0.0554919	0.988953	3.12096	0.994682	0.365056	12.4283	0.165465	0.180672	0.0288466	0.082153	-0.765109	0.428601	0.97311	0.0554919	0.988953
67	75	17	30	7	7	5	9	5	18	44	18	44	44	44	5	44	44	5	5	5	5	5	5	5	5	5	5	5	2	2	2	2	6	0.891005	0.107948	0.923121	0.855609	0.973747	0.28641	3.31449	0.436712	0.509925	0.0269649	0.264252	-0.622358	0.517189	0.891005	0.107948	0.923121
13	59	9	0	66	7	79	12	11	43	9	4	9	4	4	9	4	4	6	4	4	6	4	4	4	4	4	0	4	3	3	3	3	3	0.829938	0.977311	0.900928	5.11842	0.936805	1.1182	19.4964	0.806128	1.0084	0.0248883	0.569112	-0.523193	0.643915	0.829938	0.977311	0.900928
92	65	14	34	95	95	194	202	27	13	18	18	18	18	8	18	8	8	27	8	8	27	94	27	98	27	27	27	98	6	6	6	6	5	0.952747	0.0502461	0.947315	0.567461	0.989178	0.107569	2.2196	0.179782	0.204727	0.0282509	0.123767	-0.58255	0.294445	0.952747	0.0502461	0.947315
72	95	4	7	12	10	69	28	6	4	9	9	9	4	4	9	4	4	6	4	4	6	4	4	4	4	4	0	4	3	3	3	3	3	0.709414	2.78585	0.890044	13.3003	0.880867	2.74522	50.4153	1.40686	1.83212	0.0214585	1.00992	-0.430134	0.775802	0.709414	2.78585	0.890044
38	13	7	12	76	8	190	190	78	50	153	39	2	2	1	2	1	2	3	39	2	0	0	0	4	0	0	0	0	11	3	3	11	1	0.744708	0.980138	0.965847	13.7876	0.918577	2.70661	54.1702	1.2368	1.50765	0.0231423	0.745173	-0.580094	0.816985	0.744708	0.980138	0.965847
95	52	22	7	12	10	12	6	6	4	4	9	9	4	4	9	4	4	4	4	318	318	0	4	4	4	4	0	4	3	3	3	3	3	0.690184	1.70817	0.903749	8.86168	0.884281	2.34128	33.7385	1.4226	1.8211	0.0213488	0.954427	-0.467939	0.796513	0.690184	1.70817	0.903749
25	8	5	32	43	43	71	13	13	2	11	1	11	1	1	11	11	11	0	1	1	13	0	0	0	0	0	13	13	0	0	3	0	2	0.952728	0.0654395	0.990473	3.50046	0.991615	0.527745	13.9364	0.280323	0.304127	0.0285386	0.123067	-0.783917	0.553893	0.952728	0.0654395	0.990473
1	55	29	7	10	10	69	6	6	6	9	9	9	4	4	9	4	4	6	4	4	6	4	4	4	1024	4	0	4	3	3	3	3	3	0.883747	0.54451	0.949058	5.6015	0.961531	1.00994	21.8615	0.61369	0.742825	0.0264185	0.407699	-0.58383	0.659804	0.883747	0.54451	0.949058
57	82	19	17	8	8	0	223	13	7	19	254	254	1	4	926	1	2	3	1	2	6	4	4	4	4	4	0	0	11	3	3	3	3	0.726634	1.15755	0.943526	9.84298	0.907054	2.31885	38.2144	1.29422	1.60941	0.0225116	0.818759	-0.53033	0.810072	0.726634	1.15755	0.943526
21	60	9	11	4	117	10	4	4	34	4	6	4	4	4	3	4	6	4	6	4	4	4	4	4	4	4	0	4	3	3	3	3	3	0.879269	0.87878	0.903508	4.55603	0.951573	0.836778	17.3454	0.585612	0.738973	0.0260916	0.433208	-0.542121	0.534476	0.879269	0.87878	0.903508
4	4	9	7	12	10	12	7	12	4	9	9	9	4	4	9	4	4	6	4	4	6	0	4	4	4	4	0	4	3	3	3	3	3	0.771623	0.999471	0.928725	6.94728	0.922217	1.68645	26.7897	1.07835	1.33988	0.0235999	0.705947	-0.528321	0.750025	0.771623	0.999471	0.928725
80	93	18	17	8	8	0	294	145	7	11	1	2	12	1	2	11	2	3	1	860	860	1035	1123	1216	1303	1385	405	1558	592	1741	1824	1914	38	0.551243	0.772441	0.987271	29.4574	0.915115	6.26251	117.057	2.06601	2.30109	0.0217121	0.731533	-0.701767	0.927791	0.551243	0.772441	0.987271
29	12	19	11	4	117	10	4	4	6	6	6	6	6	6	6	4	6	4	4	6	4	4	4	4	4	4	0	4	3	3	3	3	3	0.858839	0.70117	0.960949	8.08541	0.953166	1.39232	31.6405	0.722328	0.881518	0.0258245	0.464535	-0.599414	0.664532	0.858839	0.70117	0.960949
12	68	20	7	10	10	12	12	12	47	9	9	9	4	4	9	4	4	6	83	4	6	4	4	4	4	4	0	4	3	3	3	3	3	0.808587	1.30563	0.901905	5.9315	0.92824	1.40495	22.4204	0.899682	1.13682	0.024363	0.624211	-0.518604	0.650812	0.808587	1.30563	0.901905
51	35	24	102	15	10	7	7	61	34	4	5	9	4	4	3	4	4	0	4	4	4	4	4	4	4	4	0	4	3	3	3	0	2	0.924598	0.22349	0.973927	5.30856	0.976565	0.728329	21.0107	0.390771	0.462819	0.0274955	0.252015	-0.664908	0.548757	0.924598	0.22349	0.973927
16	15	24	3	9	43	71	295	180	10	1	1	1	1	1	1	11	2	3	1	1	0	0	0	0	0	0	0	0	11	3	3	11	1	0.973818	0.0481537	0.988423	1.85596	0.994455	0.275646	7.3757	0.160864	0.17697	0.0288569	0.0827549	-0.774462	0.407935	0.973818	0.0481537	0.988423
19	10	10	13	18	18	9	9	9	44	0	0	0	0	0	0	0	0	9	0	0	9	9	9	9	9	9	5	9	102	102	102	102	13	0.975462	0.055564	0.992193	3.6327	0.995323	0.404483	14.4752	0.154708	0.168684	0.0289163	0.0729229	-0.797074	0.413043	0.975462	0.055564	0.992193
13	93	6	17	8	8	0	294	7	22	12	12	12	12	12	2	1	2	3	12	2	0	0	0	4	0	0	0	0	11	3	3	11	1	0.800446	0.279477	0.976001	5.57324	0.954711	1.42552	22.0135	0.927914	1.06218	0.0253166	0.462531	-0.67286	0.758836	0.800446	0.279477	0.976001
26	88	2	1	0	0	194	286	96	3	18	18	18	18	8	18	8	8	27	8	8	27	94	27	98	27	27	27	98	6	6	6	6	5	0.958563	0.0608206	0.955078	0.860499	0.990319	0.14316	3.38118	0.169781	0.192589	0.0284001	0.114045	-0.619016	0.323948	0.958563	0.0608206	0.955078
27	90	6	109	109	117	10	68	4	6	6	6	6	6	6	40	4	6	4	6	6	4	4	4	4	4	4	0	4	3	3	3	3	3	0.880555	0.434709	0.975266	8.66109	0.964728	1.35892	34.2097	0.63345	0.752135	0.0265115	0.38218	-0.643721	0.681105	0.880555	0.434709	0.975266
40	96	21	0	160	7	79	226	135	43	35	4	516	516	516	516	516	516	598	4	4	6	4	4	123	138	4	123	4	100	100	224	3	3	0.86678	0.590455	0.938819	4.89027	0.955133	1.02051	18.9706	0.689063	0.837154	0.0259554	0.462052	-0.556312	0.678122	0.86678	0.590455	0.938819
47	23	3	0	66	10	12	11	11	5	4	4	4	4	4	3	4	4	6	4	4	6	4	4	4	4	4	0	4	3	3	3	11	1	0.828672	1.01817	0.90373	4.11262	0.936502	1.04412	15.4323	0.789296	0.993319	0.0249608	0.546619	-0.538801	0.616195	0.828672	1.01817	0.90373
30	53	12	25	15	10	10	7	61	34	12	12	1	12	1	2	1	2	3	1	2	0	0	0	0	0	0	0	0	11	3	3	11	1	0.863108	0.124941	0.986691	4.43397	0.975775	1.01836	17.6109	0.677627	0.746514	0.0270031	0.289201	-0.746474	0.750729	0.863108	0.124941	0.986691
51	80	14	106	4	10	6	6	6	4	4	9	4	6	4	9	4	4	4	6	4	6	4	4	4	4	4	0	4	3	3	3	3	3	0.899444	0.596115	0.943105	5.67997	0.963797	0.924259	22.1238	0.531359	0.651612	0.0267119	0.375631	-0.574666	0.597921	0.899444	0.596115	0.943105
52	66	19	30	7	7	5	5	164	18	44	44	44	44	8	5	44	44	27	5	5	912	105	5	5	5	5	144	130	2	2	2	2	6	0.875818	0.178873	0.917615	1.1489	0.965746	0.316324	4.41672	0.500329	0.59591	0.0263894	0.330634	-0.536224	0.474431	0.875818	0.178873	0.917615
42	56	30	32	43	8	0	3	0	10	1	1	2	1	1	2	4	2	0	1	1	0	0	0	0	0	0	0	0	11	3	3	11	1	0.85282	0.185243	0.985836	7.01382	0.973067	1.34347	27.87	0.731383	0.806482	0.026776	0.310223	-0.740952	0.742298	0.85282	0.185243	0.985836
25	96	5	0	160	7	79	226	135	43	35	4	516	516	516	516	516	516	598	4	4	6	689	4	123	138	4	123	283	100	100	224	3	3	0.79176	0.513482	0.947922	4.88712	0.940683	1.32172	19.035	0.975151	1.16304	0.0245487	0.57502	-0.581758	0.767054	0.79176	0.513482	0.947922
81	3	15	10	8	8	0	3	13	7	11	11	2	2	1	2	4	2	0	1	1	13	0	0	0	0	4	0	0	11	3	3	11	1	0.960829	0.0699746	0.990216	3.48661	0.991719	0.469228	13.8765	0.233869	0.259139	0.0285928	0.116998	-0.771641	0.493149	0.960829	0.0699746	0.990216
84	8	2	32	43	43	71	93	71	10	1	1	1	1	1	1	1	1	0	1	1	0	0	0	0	0	0	0	0	11	0	3	11	1	0.882204	0.219143	0.989489	9.75487	0.978905	1.43725	38.8003	0.632042	0.69167	0.0273106	0.260883	-0.761397	0.727378	0.882204	0.219143	0.989489
49	90	19	109	109	4	10	68	4	34	6	1	6	6	11	40	1093	6	4	6	6	6	4	4	4	4	4	0	4	3	3	3	3	3	0.813809	1.22559	0.921714	6.66395	0.931956	1.42989	25.4302	0.917145	1.15198	0.024501	0.632332	-0.521029	0.709468	0.813809	1.22559	0.921714
31	94	30	52	5	5	1	1	1	51	83	83	83	83	83	83	83	83	1	83	83	1	1	1	1	1	1	1	1	55	55	55	55	4	0.836334	0.695644	0.855351	2.17834	0.940741	0.635973	8.0177	0.712979	0.884249	0.0250512	0.51946	-0.474375	0.533114	0.836334	0.695644	0.855351
70	47	16	7	12	10	7	7	6	4	9	9	9	4	4	9	4	4	6	4	4	6	4	4	4	4	4	0	4	3	3	3	3	3	0.712336	3.92759	0.811706	8.71993	0.876553	2.04244	30.9521	1.3389	1.75903	0.0214286	1.01882	-0.358308	0.685201	0.712336	3.92759	0.811706
35	27	18	30	7	7	5	9	5	73	44	5	44	44	44	5	44	491	5	5	5	5	5	5	5	5	5	5	5	2	2	2	2	6	0.917349	0.169707	0.950563	1.65821	0.976068	0.355583	6.46315	0.380028	0.448924	0.0273456	0.252474	-0.605465	0.490054	0.917349	0.169707	0.950563
38	4	11	7	10	10	12	7	11	4	9	9	9	4	4	9	4	4	6	4	4	6	0	0	4	4	4	0	4	3	3	3	3	3	0.727075	1.26656	0.926823	8.2024	0.906605	2.05891	31.543	1.25334	1.57371	0.0225745	0.804467	-0.520326	0.777405	0.727075	1.26656	0.926823
25	17	5	34	95	95	194	202	96	3	18	18	18	18	8	18	8	8	27	8	8	27	94	27	98	27	27	27	98	6	6	6	6	5	0.990267	0.115757	0.968473	1.86733	0.996936	0.169974	7.35357	0.069299	0.0787897	0.0291547	0.0468625	-0.693522	0.270922	0.990267	0.115757	0.968473
82	34	27	17	8	8	0	223	13	7	11	11	11	2	1	2	11	2	3	12	2	0	0	0	4	0	0	0	0	218	3	218	0	2	0.906953	0.262129	0.981528	7.22793	0.975078	1.09944	28.6496	0.513113	0.59439	0.0272364	0.291751	-0.686087	0.652553	0.906953	0.262129	0.981528
63	4	17	7	12	10	12	7	11	34	9	9	9	4	4	9	4	4	6	4	4	6	4	4	4	4	4	0	4	3	3	3	3	3	0.836267	0.913636	0.934214	7.16877	0.942112	1.39535	27.7614	0.811669	1.00836	0.02515	0.543627	-0.574306	0.673616	0.836267	0.913636	0.934214
3	91	11	110	110	910	12	116	110	17	64	557	9	4	4	64	4	4	6	4	4	6	4	4	123	138	4	123	4	100	100	224	3	3	0.868237	0.579699	0.943522	4.97852	0.956227	1.03569	19.3344	0.68126	0.825653	0.0260241	0.450779	-0.56962	0.668949	0.868237	0.579699	0.943522
18	80	19	106	4	10	6	6	6	4	9	6	9	4	4	9	4	4	6	12	4	6	4	108	4	4	4	0	1524	3	3	219	3	3	0.65632	3.23062	0.760833	6.25648	0.85678	1.86214	21.7953	1.52805	2.0022	0.0199379	1.15511	-0.318259	0.714313	0.65632	3.23062	0.760833
1	8	28	32	93	43	71	13	71	7	1	1	1	2	1	1	1	2	0	1	1	0	0	0	0	0	0	0	0	11	3	3	11	1	0.833939	0.205591	0.984327	6.38811	0.969306	1.38948	25.3468	0.81881	0.901931	0.0264158	0.349775	-0.73038	0.773067	0.833939	0.205591	0.984327
75	1	28	13	7	18	9	9	9	44	0	0	0	0	0	0	491	0	9	180	0	9	9	5	9	9	9	5	9	102	3	2	11	1	0.689873	1.93426	0.840043	7.65239	0.896557	2.02783	28.6753	1.34696	1.6503	0.0221546	0.831442	-0.51794	0.687549	0.689873	1.93426	0.840043
58	75	25	30	7	18	5	9	5	18	44	44	44	44	44	5	44	491	5	5	5	5	5	5	5	9	5	5	5	2	2	2	2	6	0.924792	0.308845	0.934726	1.97349	0.974069	0.40747	7.58512	0.370846	0.446727	0.0274191	0.262439	-0.619595	0.480353	0.924792	0.308845	0.934726
80	84	11	3	9	43	71	295	180	10	490	1	1	1	11	11	11	11	0	1	1	13	197	0	0	0	0	13	13	0	0	0	0	2	0.930054	0.218306	0.990727	11.7024	0.985562	1.21309	46.5911	0.41069	0.456331	0.0280258	0.192101	-0.759535	0.638944	0.930054	0.218306	0.990727
12	67	18	34	95	95	194	202	27	12	18	18	18	18	8	18	8	8	27	8	8	27	94	27	98	27	27	27	98	2	6	6	6	5	0.950586	0.0350592	0.966786	0.551655	0.989391	0.10346	2.17156	0.202289	0.226358	0.0282141	0.13253	-0.540817	0.31685	0.950586	0.0350592	0.966786
76	62	21	2	29	29	222	198	137	45	2	1	3	1	1	1	1	2	3	1	2	0	0	0	4	4	0	0	0	11	3	3	11	1	0.912399	0.556082	0.884388	2.72456	0.96685	0.507753	10.3421	0.424256	0.517113	0.0270238	0.319291	-0.593252	0.488651	0.912399	0.556082	0.884388
36	73	7	25	15	124	23	23	23	9	12	12	2	12	12	2	1	2	3	12	2	0	0	0	4	0	0	0	0	11	3	3	11	1	0.790074	0.33031	0.968418	6.89405	0.9527	1.6447	27.2459	0.970609	1.11495	0.0251981	0.474718	-0.659951	0.766616	0.790074	0.33031	0.968418
50	9	22	10	8	8	0	3	13	7	50	11	2	2	1	2	11	2	3	1	2	0	0	0	0	0	0	13	13	0	0	0	0	2	0.925946	0.118846	0.992363	7.76007	0.986066	1.05435	30.9214	0.409926	0.45078	0.0280099	0.176735	-0.772281	0.589007	0.925946	0.118846	0.992363
22	44	23	105	4	117	4	4	4	6	6	61	6	6	6	11	4	6	4	6	6	4	4	4	4	4	4	0	4	3	3	3	3	3	0.842285	0.658428	0.970879	11.0354	0.949063	1.79666	43.4834	0.81877	0.994158	0.0254382	0.511032	-0.615031	0.735733	0.842285	0.658428	0.970879
61	95	4	7	12	10	69	28	6	4	9	9	9	4	4	9	4	4	6	4	4	6	4	4	4	4	4	0	4	3	3	3	3	3	0.667377	2.58088	0.887512	11.3724	0.86941	2.65329	42.9086	1.55195	2.00991	0.0204981	1.08544	-0.424006	0.80612	0.667377	2.58088	0.887512
47	28	3	8	12	10	7	6	7	4	9	9	9	4	4	9	4	4	6	4	4	6	4	4	4	4	4	0	4	3	3	3	11	1	0.855673	0.740384	0.962721	9.4602	0.951745	1.58558	37.1004	0.755675	0.925974	0.0257129	0.4892	-0.6032	0.710615	0.855673	0.740384	0.962721
88	35	10	102	15	10	7	7	7	34	4	5	9	4	4	9	4	4	6	4	4	6	4	4	4	4	4	0	4	3	3	3	3	3	0.87021	0.701954	0.945203	5.83166	0.957536	1.08133	22.6247	0.65137	0.789134	0.0261446	0.424154	-0.60026	0.62936	0.87021	0.701954	0.945203
63	61	17	12	76	8	190	190	78	7	2	39	2	2	1	2	1	2	3	6	6	4	4	4	4	4	4	0	4	3	3	3	0	2	0.909631	0.497862	0.948122	6.29986	0.97178	0.912954	24.7016	0.494773	0.581451	0.027175	0.30936	-0.631809	0.602689	0.909631	0.497862	0.948122
52	73	7	25	15	124	23	23	23	9	12	12	12	12	12	2	1	24	3	12	2	0	23	23	4	23	23	23	23	11	3	28	28	32	0.676273	0.395834	0.96979	6.7177	0.93162	2.10402	26.475	1.39674	1.59276	0.0232798	0.638474	-0.649444	0.856841	0.676273	0.395834	0.96979
17	25	24	25	15	124	23	23	23	27	12	1	2	2	1	2	1	2	3	1	2	0	0	0	0	0	0	0	4	11	3	3	11	1	0.788944	0.663817	0.96722	7.77414	0.926331	2.08902	30.4327	0.959325	1.21662	0.0242408	0.581483	-0.630101	0.670006	0.788944	0.663817	0.96722
23	7	4	7	41	10	6	6	6	4	9	9	9	4	4	9	4	4	6	6	4	4	4	4	4	4	4	0	4	3	3	3	3	3	0.830801	0.798183	0.948786	8.25808	0.943039	1.54042	32.2341	0.845388	1.03348	0.0250809	0.550265	-0.572501	0.713296	0.830801	0.798183	0.948786
81	4	9	7	68	10	11	7	11	4	9	5	4	6	5	40	4	6	4	6	6	4	4	4	4	4	4	0	4	3	3	3	0	2	0.93189	0.194839	0.981132	5.26743	0.981346	0.773978	20.8749	0.379183	0.438784	0.027796	0.22213	-0.696324	0.566445	0.93189	0.194839	0.981132
45	22	24	12	76	8	190	190	78	50	2	39	2	2	1	2	1	2	3	39	2	0	0	0	0	0	0	0	4	3	3	3	11	1	0.839682	0.465909	0.963847	7.03326	0.95122	1.39953	27.6671	0.788438	0.944638	0.0255147	0.473216	-0.624975	0.691159	0.839682	0.465909	0.963847
51	88	26	1	0	0	194	286	96	3	22	22	22	18	8	18	22	8	27	22	8	27	94	27	98	27	27	27	5	2	2	2	2	6	0.911266	0.107948	0.973434	4.48813	0.982424	0.789729	17.8446	0.410838	0.459648	0.0276476	0.194456	-0.69486	0.489291	0.911266	0.107948	0.973434
30	79	8	25	15	10	10	7	61	9	2	1	19	1	1	11	11	11	0	1	1	13	0	0	0	0	0	13	13	0	0	0	0	2	0.912035	0.121845	0.966603	3.35873	0.981885	0.635374	13.3131	0.438959	0.488472	0.0277302	0.206993	-0.748844	0.613889	0.912035	0.121845	0.966603
55	93	12	17	8	8	0	294	145	7	2	254	12	12	12	2	1	2	3	12	2	0	0	0	4	0	0	0	0	11	3	3	11	1	0.845586	0.235879	0.978446	5.46882	0.964023	1.20628	21.6394	0.745809	0.855275	0.0261515	0.381966	-0.689946	0.7145	0.845586	0.235879	0.978446
40	85	15	18	119	77	27	27	106	13	22	22	22	997	997	18	22	2	27	8	8	27	94	27	98	27	27	27	98	6	6	6	6	5	0.987255	0.0795837	0.97581	1.81439	0.996729	0.190179	7.17798	0.087097	0.097091	0.0291102	0.0509443	-0.729915	0.305145	0.987255	0.0795837	0.97581
75	19	6	34	95	95	194	202	27	12	18	18	18	18	8	18	8	8	27	8	8	27	94	27	98	27	27	27	98	6	6	6	6	5	0.971293	0.053793	0.96725	1.07136	0.993403	0.14848	4.23165	0.134044	0.150242	0.0287261	0.084209	-0.687586	0.323924	0.971293	0.053793	0.96725
25	26	5	43	30	30	223	201	293	303	396	491	491	491	491	491	491	491	102	180	180	80	80	132	80	80	80	1101	144	334	91	416	182	15	0.878534	0.805349	0.898997	3.89511	0.95395	0.773823	14.7751	0.59504	0.738415	0.0261088	0.436507	-0.530653	0.567316	0.878534	0.805349	0.898997
63	13	17	12	76	8	190	190	78	7	153	39	2	2	1	2	1	2	3	6	1	0	755	0	4	0	4	0	1367	3	0	3	0	2	0.908469	0.190841	0.987529	10.1	0.981449	1.35192	40.209	0.499985	0.557801	0.0276035	0.226285	-0.747815	0.646435	0.908469	0.190841	0.987529
14	52	20	7	12	10	12	6	6	4	4	9	9	4	4	9	4	4	6	4	4	1	4	4	4	4	4	0	4	3	3	3	3	3	0.645788	1.79312	0.905492	9.86721	0.867644	2.65378	37.6757	1.60838	2.0611	0.0201711	1.07547	-0.45121	0.825434	0.645788	1.79312	0.905492
39	20	10	7	12	10	12	12	12	47	9	9	9	4	4	9	4	4	6	4	4	6	4	4	4	4	4	0	4	3	3	3	3	3	0.859992	0.469912	0.935212	3.8215	0.955886	0.824374	14.8161	0.642711	0.78406	0.0259911	0.407003	-0.618141	0.604806	0.859992	0.469912	0.935212
78	17	20	34	95	95	194	202	27	12	44	44	22	18	8	18	8	8	27	8	8	27	94	27	98	27	27	27	98	6	6	6	6	5	0.881768	0.17141	0.888303	0.786029	0.968402	0.221409	2.97271	0.430384	0.505372	0.0264003	0.310398	-0.416317	0.373553	0.881768	0.17141	0.888303
83	70	10	12	76	17	0	3	0	7	2	39	2	2	1	2	1	2	3	39	2	0	0	0	4	0	0	0	0	11	3	3	11	1	0.852316	0.469811	0.975508	9.1772	0.957191	1.58861	36.239	0.762626	0.904829	0.0258777	0.448046	-0.642693	0.725076	0.852316	0.469811	0.975508
51	49	14	13	7	18	9	9	9	44	0	0	0	0	0	0	44	44	5	5	5	5	9	5	9	9	9	5	5	2	2	2	102	13	0.964397	0.087431	0.985393	3.24975	0.991102	0.425895	12.9116	0.215235	0.242996	0.0285776	0.123438	-0.734127	0.477916	0.964397	0.087431	0.985393
79	50	13	4	106	8	282	17	13	34	11	46	46	46	1	11	11	11	0	1	1	13	0	0	0	0	0	13	13	0	0	0	0	2	0.95567	0.158445	0.99332	12.3046	0.992883	1.00097	49.0599	0.257622	0.280202	0.0287033	0.106389	-0.809103	0.547385	0.95567	0.158445	0.99332
66	5	15	25	15	10	7	7	7	9	19	1	12	12	12	2	1	4	6	12	4	0	0	0	4	4	4	0	0	11	3	3	11	1	0.806263	0.789633	0.955041	8.62033	0.937198	1.78627	33.6917	0.938807	1.15728	0.0246093	0.589002	-0.586369	0.734021	0.806263	0.789633	0.955041
88	42	18	103	103	4	10	68	4	34	4	11	61	4	6	40	4	6	4	6	4	6	4	4	4	4	4	0	4	3	3	3	3	3	0.810291	0.930816	0.929165	6.16962	0.935704	1.38541	23.7477	0.911007	1.13151	0.0245887	0.600519	-0.531206	0.713076	0.810291	0.930816	0.929165
91	55	18	7	12	10	69	11	61	6	9	9	9	4	4	9	4	4	6	4	4	6	4	4	4	4	4	0	4	3	3	3	3	3	0.773183	1.98439	0.881588	8.52707	0.910594	1.80546	32.1239	1.10505	1.41383	0.0232269	0.801148	-0.455654	0.728758	0.773183	1.98439	0.881588
23	28	7	8	12	10	7	6	7	6	9	9	9	4	4	6	4	6	6	4	4	6	4	4	4	4	4	0	4	3	3	3	11	1	0.85286	0.989325	0.95745	6.71848	0.937361	1.51943	25.8846	0.702539	0.928234	0.0255434	0.471629	-0.626184	0.58412	0.85286	0.989325	0.95745
62	41	11	7	12	10	12	12	12	47	4	4	9	4	4	9	4	4	6	4	4	6	4	4	4	4	4	0	4	3	3	3	3	3	0.82036	0.596738	0.913721	3.23582	0.941021	0.902169	12.3465	0.841423	1.02622	0.0248571	0.555134	-0.510441	0.677886	0.82036	0.596738	0.913721
45	15	14	3	9	43	71	71	71	397	2	1	1	1	1	1	4	6	0	1	4	4	4	4	0	4	4	13	4	3	0	3	0	2	0.948749	0.0458168	0.980075	1.34853	0.990807	0.290428	5.34831	0.271254	0.297079	0.0284499	0.128484	-0.762555	0.516103	0.948749	0.0458168	0.980075
84	30	3	15	116	1	53	53	53	0	104	204	204	204	3	204	204	204	53	155	155	53	53	53	53	53	53	53	53	66	66	66	66	28	0.900564	0.169111	0.962563	2.2414	0.975695	0.59552	8.79649	0.50509	0.577916	0.0272339	0.282604	-0.663636	0.633515	0.900564	0.169111	0.962563
74	84	13	3	9	8	71	71	180	10	490	1	1	1	1	1	1	1	0	1	1	0	0	0	0	0	0	0	0	11	3	3	11	1	0.885857	0.217327	0.985705	7.71473	0.976805	1.22943	30.6416	0.608079	0.675063	0.0271795	0.282141	-0.733178	0.719919	0.885857	0.217327	0.985705
38	54	28	13	18	18	9	9	9	44	0	0	0	0	0	0	0	0	9	0	0	9	9	9	9	9	9	5	9	102	102	102	102	13	0.909053	0.212365	0.974995	5.48654	0.976111	0.865538	21.7338	0.467443	0.542144	0.0272989	0.271768	-0.661308	0.585193	0.909053	0.212365	0.974995
60	7	20	7	41	10	6	6	12	4	12	9	4	4	4	9	4	4	6	4	4	6	4	4	4	4	4	0	4	3	3	3	3	3	0.696612	1.62364	0.900737	8.59387	0.88619	2.21658	32.7518	1.41145	1.79543	0.0214049	0.960628	-0.452283	0.794663	0.696612	1.62364	0.900737
50	45	16	17	8	8	0	294	145	7	11	11	11	1	11	2	1	2	0	1	1	13	0	0	0	0	0	13	13	0	0	0	0	2	0.887166	0.182238	0.98988	9.10069	0.976098	1.40529	36.2205	0.603875	0.678834	0.0270935	0.290045	-0.734443	0.726725	0.887166	0.182238	0.98988
71	58	27	13	18	18	9	9	9	44	0	0	0	0	0	0	0	0	9	0	0	9	9	9	9	9	9	5	9	102	102	102	102	13	0.949304	0.0647404	0.980467	2.66366	0.989603	0.365026	10.5899	0.228845	0.257266	0.0283523	0.122455	-0.736581	0.418936	0.949304	0.0647404	0.980467
75	63	28	3	9	43	0	295	180	10	1	1	585	1	1	2	1	1	0	1	1	0	0	0	0	0	0	0	0	11	0	0	0	2	0.979311	0.0458513	0.989291	2.20385	0.995312	0.276394	8.76954	0.134071	0.148883	0.0289431	0.0724008	-0.772857	0.392331	0.979311	0.0458513	0.989291
[truncated: 944 more rows]
[truncated: 157 more columns]
